# Supplementary material for: Crystal structure of (RS)-4-(3-carb­oxy-1-ethyl-6,8-di­fluoro-4-oxo-1,4-di­hydro­quinolin-7-yl)-2-methyl­piperazin-1-ium 3-carb­oxy-5-fluoro­benzoate
Source: Acta Crystallogr E Crystallogr Commun. 2019 Jan 1;75(Pt 1):68–70. doi: 10.1107/S2056989018016961 (PMC6323884; doi:10.1107/S2056989018016961)
Supplement: Supplementary file 1 [file e-75-00068-sup1.cif]

##############################################################################
#                                                                            #
# This CIF contains the data in a paper accepted for publication in          #
# Acta Crystallographica Section E. It conforms to the requirements of       #
# Notes for Authors for Acta Crystallographica Section E, and has been       #
# peer reviewed under the auspices of the IUCr Commission on Journals.       #
#                                                                            #
# Full details of the Crystallographic Information File format               #
# are given in the paper "The Crystallographic Information File (CIF):       #
# a New Standard Archive File for Crystallography" by S. R. Hall, F. H.      #
# Allen and I. D. Brown [Acta Cryst. (1991), A47, 655-685].                  #
#                                                                            #
# The current version of the core CIF dictionary is obtainable from          #
# ftp://ftp.iucr.org/pub/cif_core.dic.                                       #
#                                                                            #
# Software is freely available for graphical display of the structure(s)     #
# in this CIF. For information consult the CIF software page                 #
# http://www.iucr.org/resources/cif/software.                                #
#                                                                            #
# This file may be used for bona fide research purposes within the           #
# scientific community so long as proper attribution is given to the journal # 
# article from which it was obtained.                                        #
#                                                                            #
##############################################################################
data_I
_audit_creation_method     SHELXL-2014/6
_journal_date_recd_electronic     2018-10-29
_journal_date_accepted     2018-11-29
_journal_name_full     'Acta Crystallographica, Section E'
_journal_year     2018
_journal_volume     74
_journal_issue      1
_journal_page_first     68
_journal_page_last     70
_journal_paper_category     GO
_journal_paper_doi     10.1107/S2056989018016961
_journal_coeditor_code     WM5472
_publ_contact_author_name     'Zhi-Hui Zhang'
_publ_contact_author_address
;
Jiangsu Key Laboratory of Advanced Catalytic Materials and Technology,
Changzhou University, Changzhou 213164, PR China
;
_publ_contact_author_email     zhangzh@cczu.edu.cn
_publ_contact_author_fax     86-519-86330251
_publ_contact_author_phone     86-519-86330251
_publ_section_title
;\
Crystal structure of
(<i>RS</i>)-4-(3-carboxy-1-ethyl-6,8-difluoro-4-oxo-1,4-dihydroquinolin-7-yl)\
-2-methylpiperazin-1-ium 3-carboxy-5-fluorobenzoate
;
loop_
    _publ_author_name
    _publ_author_footnote
    _publ_author_address
    'Feng, Sheng' .
;
School of Environmental and Safety Engineering, Changzhou University,
Changzhou, 213164, People's Republic of China
;
    'Zhu, Gui-Liang' .
;
School of Environmental and Safety Engineering, Changzhou University,
Changzhou, 213164, People's Republic of China
;
    'Sun, Jia-Jia' .
;
School of Environmental and Safety Engineering, Changzhou University,
Changzhou, 213164, People's Republic of China
;
    'Chen, Chen' .
;
Jiangsu Key Laboratory of Advanced Catalytic Materials and Technology, Changzhou
University, Changzhou 213164, People's Republic of China
;
    'Zhang, Zhi-Hui' .
;
Jiangsu Key Laboratory of Advanced Catalytic Materials and Technology, Changzhou
University, Changzhou 213164, People's Republic of China
;
_publ_section_synopsis
;\
Reaction of lomefloxacin
[(<i>RS</i>)-4-(3-carboxy-1-ethyl-6,8-difluoro-4-oxo-1,4-dihydroquinolin-7-\
yl)-2-methylpiperazine, Lf] with 5-fluoroisophthalic acid leads to a
charge-assistant hydrogen-bonding network between HLf^+^ cations and
3-carboxy-5-fluorobenzoate anions.
;
_database_code_depnum_ccdc_archive     'CCDC 1025160'
_chemical_name_systematic
;\
(<i>RS</i>)-4-(3-Carboxy-1-ethyl-6,8-difluoro-4-oxo-1,4-dihydroquinolin-7-yl)-\
2-methylpiperazin-1-ium 3-carboxy-5-fluorobenzoate
;
_chemical_name_common     ?
_chemical_formula_moiety     'C17 H20 F2 N3 O3 +, C8 H4 F O4 -'
_chemical_formula_sum     'C25 H24 F3 N3 O7'
_chemical_formula_iupac     'C17 H20 F2 N3 O3 +, C8 H4 F O4 -'
_chemical_formula_weight     535.47
_chemical_melting_point     ?
_space_group_crystal_system     monoclinic
_space_group_name_H-M_alt     'P 21/n'
_space_group_name_Hall     '-P 2yn'
loop_
    _space_group_symop_operation_xyz
    'x, y, z'
    '-x+1/2, y+1/2, -z+1/2'
    '-x, -y, -z'
    'x-1/2, -y-1/2, z-1/2'
_cell_length_a     10.4324(12)
_cell_length_b     16.5656(19)
_cell_length_c     14.0448(17)
_cell_angle_alpha     90
_cell_angle_beta     100.707(3)
_cell_angle_gamma     90
_cell_volume     2384.9(5)
_cell_formula_units_Z     4
_cell_measurement_reflns_used     5522
_cell_measurement_theta_min     2.24
_cell_measurement_theta_max     29.93
_cell_measurement_temperature     296(2)
_exptl_crystal_description     block
_exptl_crystal_colour     colorless
_exptl_crystal_size_max     0.220
_exptl_crystal_size_mid     0.200
_exptl_crystal_size_min     0.160
_exptl_crystal_density_diffrn     1.491
_exptl_crystal_density_meas     ?
_exptl_crystal_density_method     ?
_exptl_crystal_F_000     1112
_exptl_absorpt_coefficient_mu     0.125
_exptl_absorpt_correction_type     multi-scan
_exptl_absorpt_process_details
;
(<i>SADABS</i>; Bruker, 2010)
;
_exptl_absorpt_correction_T_min     0.970
_exptl_absorpt_correction_T_max     0.980
_diffrn_ambient_temperature     296(2)
_diffrn_source     ?
_diffrn_radiation_type     MoK\a
_diffrn_radiation_wavelength     0.71073
_diffrn_measurement_device_type     'Bruker APEXII CCD'
_diffrn_measurement_method     '\f and \w scans'
_diffrn_detector_area_resol_mean     ?
_diffrn_reflns_number     16570
_diffrn_reflns_av_R_equivalents     0.0347
_diffrn_reflns_av_unetI/netI     0.0428
_diffrn_reflns_theta_min     1.921
_diffrn_reflns_theta_max     30.357
_diffrn_reflns_theta_full     25.242
_diffrn_measured_fraction_theta_max     0.877
_diffrn_measured_fraction_theta_full     1.000
_diffrn_reflns_limit_h_min     -14
_diffrn_reflns_limit_h_max     14
_diffrn_reflns_limit_k_min     -23
_diffrn_reflns_limit_k_max     21
_diffrn_reflns_limit_l_min     -19
_diffrn_reflns_limit_l_max     13
_refine_special_details     ?
_reflns_number_total     6292
_reflns_number_gt     4335
_reflns_threshold_expression     'I > 2\s(I)'
_refine_ls_structure_factor_coef     Fsqd
_refine_ls_matrix_type     full
_refine_ls_R_factor_all     0.0831
_refine_ls_R_factor_gt     0.0541
_refine_ls_wR_factor_gt     0.1417
_refine_ls_wR_factor_ref     0.1612
_refine_ls_goodness_of_fit_ref     0.978
_refine_ls_restrained_S_all     0.978
_refine_ls_number_reflns     6292
_refine_ls_number_parameters     358
_refine_ls_number_restraints     0
_refine_ls_hydrogen_treatment     constr
_refine_ls_weighting_scheme     calc
_refine_ls_weighting_details
              'w=1/[\s^2^(Fo^2^)+(0.0850P)^2^+0.6860P] where P=(Fo^2^+2Fc^2^)/3'
_atom_sites_solution_hydrogens     geom
_atom_sites_solution_primary     ?
_atom_sites_solution_secondary     ?
_refine_ls_shift/su_max     0.000
_refine_ls_shift/su_mean     0.000
_refine_diff_density_max     0.292
_refine_diff_density_min     -0.279
_refine_ls_extinction_method     none
_refine_ls_extinction_coef     .
loop_
    _atom_type_symbol
    _atom_type_description
    _atom_type_scat_dispersion_real
    _atom_type_scat_dispersion_imag
    _atom_type_scat_source
    'C' 'C' 0.0033 0.0016
                         'International Tables Vol C Tables 4.2.6.8 and 6.1.1.4'
    'H' 'H' 0.0000 0.0000
                         'International Tables Vol C Tables 4.2.6.8 and 6.1.1.4'
    'N' 'N' 0.0061 0.0033
                         'International Tables Vol C Tables 4.2.6.8 and 6.1.1.4'
    'O' 'O' 0.0106 0.0060
                         'International Tables Vol C Tables 4.2.6.8 and 6.1.1.4'
    'F' 'F' 0.0171 0.0103
                         'International Tables Vol C Tables 4.2.6.8 and 6.1.1.4'
_computing_data_collection
;
APEX2 (Bruker, 2010)
;
_computing_cell_refinement
;
SAINT (Bruker, 2010)
;
_computing_data_reduction
;
SAINT (Bruker, 2010)
;
_computing_structure_solution
;
SHELXS97 (Sheldrick, 2008)
;
_computing_structure_refinement
;
SHELXL2014 (Sheldrick, 2015)
;
_computing_molecular_graphics
;
SHELXTL (Sheldrick, 2008)
;
_computing_publication_material
;
publCIF (Westrip, 2010)
;
loop_
    _atom_site_type_symbol
    _atom_site_label
    _atom_site_fract_x
    _atom_site_fract_y
    _atom_site_fract_z
    _atom_site_U_iso_or_equiv
    _atom_site_adp_type
    _atom_site_calc_flag
    _atom_site_occupancy
    _atom_site_disorder_assembly
    _atom_site_disorder_group
    C C2 0.2703(2) 0.12846(10) 0.77391(12) 0.0390(4) Uani d 1 . .
    H H2A 0.1793 0.1429 0.7531 0.047 Uiso calc 1 A 1
    H H2B 0.3232 0.1710 0.7536 0.047 Uiso calc 1 A 1
    C C3 0.21645(19) -0.01366(11) 0.75432(12) 0.0385(4) Uani d 1 . .
    H H3A 0.2383 -0.0636 0.7249 0.046 Uiso calc 1 . .
    H H3B 0.1251 -0.0021 0.7299 0.046 Uiso calc 1 . .
    C C4 0.23908(19) -0.02326(11) 0.86352(12) 0.0391(4) Uani d 1 . .
    H H4A 0.1800 -0.0637 0.8804 0.047 Uiso calc 1 . .
    H H4B 0.3277 -0.0416 0.8868 0.047 Uiso calc 1 . .
    C C1 0.30073(19) 0.12083(11) 0.88315(12) 0.0398(4) Uani d 0.645(5) B 1
    H H1 0.3925 0.1055 0.9030 0.048 Uiso calc 0.645(5) B 1
    C C5 0.2784(4) 0.1988(2) 0.9320(2) 0.0587(11) Uani d 0.645(5) B 1
    H H5A 0.2890 0.1903 1.0006 0.088 Uiso calc 0.645(5) B 1
    H H5B 0.1915 0.2177 0.9074 0.088 Uiso calc 0.645(5) B 1
    H H5C 0.3403 0.2383 0.9191 0.088 Uiso calc 0.645(5) B 1
    C C1' 0.30073(19) 0.12083(11) 0.88315(12) 0.0398(4) Uani d 0.355(5) B 2
    H H1' 0.2728 0.1712 0.9098 0.048 Uiso calc 0.355(5) B 2
    C C5' 0.4401(7) 0.1112(5) 0.9223(4) 0.064(2) Uani d 0.355(5) B 2
    H H5'1 0.4858 0.1593 0.9101 0.096 Uiso calc 0.355(5) B 2
    H H5'2 0.4734 0.0660 0.8917 0.096 Uiso calc 0.355(5) B 2
    H H5'3 0.4525 0.1020 0.9909 0.096 Uiso calc 0.355(5) B 2
    C C6 0.32692(16) 0.05742(10) 0.63571(11) 0.0314(3) Uani d 1 . .
    C C7 0.25702(16) 0.02250(11) 0.55222(12) 0.0348(4) Uani d 1 . .
    C C8 0.29167(16) 0.02851(11) 0.46031(11) 0.0360(4) Uani d 1 . .
    C C9 0.39760(17) 0.07840(11) 0.45220(12) 0.0375(4) Uani d 1 . .
    C C10 0.46920(18) 0.11506(11) 0.53468(13) 0.0378(4) Uani d 1 . .
    H H10 0.5396 0.1481 0.5295 0.045 Uiso calc 1 . .
    C C11 0.43600(17) 0.10242(11) 0.62229(12) 0.0354(4) Uani d 1 . .
    C C12 0.4354(2) 0.09342(13) 0.35878(13) 0.0468(5) Uani d 1 . .
    C C13 0.3573(2) 0.05467(14) 0.27828(13) 0.0511(5) Uani d 1 . .
    C C14 0.2580(2) 0.00583(15) 0.29119(13) 0.0533(6) Uani d 1 . .
    H H14 0.2103 -0.0191 0.2366 0.064 Uiso calc 1 . .
    C C15 0.3820(3) 0.06630(18) 0.17808(15) 0.0690(8) Uani d 1 . .
    C C16 0.12118(19) -0.07161(18) 0.37829(15) 0.0621(7) Uani d 1 . .
    H H16A 0.0763 -0.0816 0.3124 0.075 Uiso calc 1 . .
    H H16B 0.0576 -0.0514 0.4148 0.075 Uiso calc 1 . .
    C C17 0.1759(2) -0.14920(18) 0.4221(2) 0.0711(8) Uani d 1 . .
    H H17A 0.2399 -0.1692 0.3869 0.107 Uiso calc 1 . .
    H H17B 0.1070 -0.1880 0.4192 0.107 Uiso calc 1 . .
    H H17C 0.2161 -0.1403 0.4885 0.107 Uiso calc 1 . .
    C C18 0.15025(16) 0.22254(10) 0.33449(12) 0.0331(4) Uani d 1 . .
    C C19 0.25938(16) 0.27147(10) 0.33760(12) 0.0331(4) Uani d 1 . .
    H H19 0.2883 0.2841 0.2806 0.040 Uiso calc 1 . .
    C C20 0.32544(16) 0.30154(10) 0.42577(11) 0.0325(3) Uani d 1 . .
    C C21 0.28309(17) 0.28192(11) 0.51078(12) 0.0352(4) Uani d 1 . .
    H H21 0.3271 0.3008 0.5703 0.042 Uiso calc 1 . .
    C C22 0.17472(17) 0.23394(12) 0.50507(12) 0.0389(4) Uani d 1 . .
    C C23 0.10696(17) 0.20350(11) 0.41930(12) 0.0374(4) Uani d 1 . .
    H H23 0.0340 0.1710 0.4182 0.045 Uiso calc 1 . .
    C C24 0.07378(18) 0.18979(11) 0.24192(13) 0.0398(4) Uani d 1 . .
    C C25 0.44349(18) 0.35535(11) 0.43029(12) 0.0390(4) Uani d 1 . .
    F F1 0.14586(10) -0.01682(8) 0.56051(8) 0.0542(3) Uani d 1 . .
    F F2 0.51182(11) 0.13417(7) 0.70199(8) 0.0502(3) Uani d 1 . .
    F F3 0.13353(12) 0.21463(9) 0.58853(8) 0.0600(4) Uani d 1 . .
    N N1 0.21749(14) 0.05481(9) 0.91112(10) 0.0366(3) Uani d 1 . .
    H H1A 0.2354 0.0485 0.9751 0.044 Uiso calc 1 B 1
    H H1B 0.1339 0.0688 0.8945 0.044 Uiso calc 1 B 1
    N N2 0.29693(15) 0.05198(8) 0.72827(10) 0.0349(3) Uani d 1 . .
    N N3 0.22256(15) -0.00954(12) 0.37700(10) 0.0466(4) Uani d 1 . .
    O O1 0.52996(17) 0.13801(11) 0.35126(11) 0.0634(4) Uani d 1 . .
    O O2 0.4753(2) 0.11777(15) 0.16934(12) 0.0864(6) Uani d 1 . .
    H H2 0.5061 0.1367 0.2226 0.130 Uiso calc 1 . .
    O O3 0.3194(2) 0.03032(14) 0.10876(11) 0.0906(7) Uani d 1 . .
    O O4 -0.03217(17) 0.16034(13) 0.23770(11) 0.0770(6) Uani d 1 . .
    O O5 0.13137(13) 0.19749(9) 0.16727(9) 0.0483(3) Uani d 1 . .
    H H5 0.0852 0.1778 0.1192 0.073 Uiso calc 1 . .
    O O6 0.46630(13) 0.38375(9) 0.35255(9) 0.0500(4) Uani d 1 . .
    O O7 0.51218(16) 0.36907(10) 0.51142(10) 0.0619(4) Uani d 1 . .
loop_
    _atom_site_aniso_label
    _atom_site_aniso_U_11
    _atom_site_aniso_U_22
    _atom_site_aniso_U_33
    _atom_site_aniso_U_12
    _atom_site_aniso_U_13
    _atom_site_aniso_U_23
    C2 0.0599(11) 0.0327(9) 0.0257(8) 0.0003(8) 0.0111(8) -0.0032(7)
    C3 0.0511(10) 0.0366(9) 0.0280(8) -0.0052(8) 0.0074(7) -0.0045(7)
    C4 0.0526(10) 0.0355(9) 0.0297(8) 0.0002(8) 0.0089(7) 0.0023(7)
    C1 0.0533(10) 0.0421(10) 0.0244(8) -0.0045(8) 0.0079(7) -0.0076(7)
    C5 0.087(3) 0.052(2) 0.0429(18) -0.0161(17) 0.0286(17) -0.0244(15)
    C1' 0.0533(10) 0.0421(10) 0.0244(8) -0.0045(8) 0.0079(7) -0.0076(7)
    C5' 0.066(4) 0.091(5) 0.033(3) -0.029(4) 0.006(3) 0.000(3)
    C6 0.0390(8) 0.0346(8) 0.0204(7) 0.0060(7) 0.0047(6) -0.0019(6)
    C7 0.0321(8) 0.0470(10) 0.0252(8) 0.0041(7) 0.0050(6) -0.0063(7)
    C8 0.0358(8) 0.0502(10) 0.0201(7) 0.0152(7) 0.0005(6) -0.0052(7)
    C9 0.0411(9) 0.0482(10) 0.0240(8) 0.0183(8) 0.0084(7) 0.0030(7)
    C10 0.0411(9) 0.0401(9) 0.0337(9) 0.0066(7) 0.0111(7) 0.0017(7)
    C11 0.0418(9) 0.0362(9) 0.0262(8) 0.0040(7) 0.0011(7) -0.0031(7)
    C12 0.0539(11) 0.0578(12) 0.0312(9) 0.0269(10) 0.0143(8) 0.0094(8)
    C13 0.0613(12) 0.0703(14) 0.0233(8) 0.0313(11) 0.0119(8) 0.0059(8)
    C14 0.0551(12) 0.0824(15) 0.0194(8) 0.0299(11) -0.0009(8) -0.0088(9)
    C15 0.0890(18) 0.0935(19) 0.0263(10) 0.0476(16) 0.0155(11) 0.0118(11)
    C16 0.0340(10) 0.113(2) 0.0366(10) 0.0000(11) 0.0000(8) -0.0361(12)
    C17 0.0545(13) 0.0898(19) 0.0727(16) -0.0240(13) 0.0213(12) -0.0368(15)
    C18 0.0350(8) 0.0344(8) 0.0284(8) 0.0011(7) 0.0014(7) 0.0012(6)
    C19 0.0377(8) 0.0372(9) 0.0236(7) 0.0006(7) 0.0036(6) 0.0052(6)
    C20 0.0367(8) 0.0331(8) 0.0262(8) 0.0031(7) 0.0016(6) 0.0046(6)
    C21 0.0406(9) 0.0405(9) 0.0225(7) 0.0050(7) 0.0010(6) 0.0017(6)
    C22 0.0399(9) 0.0517(11) 0.0261(8) 0.0057(8) 0.0091(7) 0.0082(7)
    C23 0.0345(8) 0.0428(10) 0.0344(9) 0.0006(7) 0.0054(7) 0.0068(7)
    C24 0.0452(10) 0.0417(10) 0.0307(8) -0.0073(8) 0.0023(7) 0.0016(7)
    C25 0.0415(9) 0.0446(10) 0.0271(8) -0.0048(8) -0.0038(7) 0.0082(7)
    F1 0.0424(6) 0.0885(9) 0.0324(6) -0.0148(6) 0.0091(5) -0.0211(6)
    F2 0.0567(7) 0.0588(7) 0.0332(6) -0.0169(5) 0.0034(5) -0.0103(5)
    F3 0.0566(7) 0.0962(10) 0.0305(6) -0.0063(7) 0.0170(5) 0.0108(6)
    N1 0.0432(8) 0.0460(8) 0.0210(6) 0.0023(6) 0.0072(6) -0.0016(6)
    N2 0.0506(8) 0.0330(7) 0.0219(6) -0.0036(6) 0.0087(6) -0.0057(5)
    N3 0.0396(8) 0.0754(12) 0.0227(7) 0.0143(8) 0.0002(6) -0.0126(7)
    O1 0.0681(10) 0.0823(11) 0.0460(8) 0.0089(9) 0.0270(8) 0.0126(8)
    O2 0.1021(15) 0.1232(18) 0.0419(9) 0.0267(13) 0.0340(10) 0.0196(10)
    O3 0.1254(16) 0.1244(17) 0.0205(7) 0.0381(14) 0.0098(9) 0.0027(9)
    O4 0.0699(10) 0.1159(15) 0.0427(8) -0.0525(11) 0.0038(8) -0.0062(9)
    O5 0.0497(8) 0.0640(9) 0.0298(6) -0.0099(6) 0.0036(6) -0.0103(6)
    O6 0.0497(8) 0.0677(9) 0.0292(6) -0.0176(7) -0.0014(6) 0.0136(6)
    O7 0.0681(9) 0.0778(11) 0.0312(7) -0.0309(8) -0.0134(7) 0.0147(7)
_geom_special_details
;
 All esds (except the esd in the dihedral angle between two l.s. planes)
 are estimated using the full covariance matrix.  The cell esds are taken
 into account individually in the estimation of esds in distances, angles
 and torsion angles; correlations between esds in cell parameters are only
 used when they are defined by crystal symmetry.  An approximate (isotropic)
 treatment of cell esds is used for estimating esds involving l.s. planes.
;
loop_
    _geom_bond_atom_site_label_1
    _geom_bond_atom_site_label_2
    _geom_bond_site_symmetry_2
    _geom_bond_distance
    _geom_bond_publ_flag
    C2 N2 . 1.469(2) ?
    C2 C1 . 1.513(2) ?
    C2 C1' . 1.513(2) ?
    C2 H2A . 0.9700 ?
    C2 H2B . 0.9700 ?
    C3 N2 . 1.461(2) ?
    C3 C4 . 1.516(2) ?
    C3 H3A . 0.9700 ?
    C3 H3B . 0.9700 ?
    C4 N1 . 1.492(2) ?
    C4 H4A . 0.9700 ?
    C4 H4B . 0.9700 ?
    C1 N1 . 1.494(2) ?
    C1 C5 . 1.501(3) ?
    C1 H1 . 0.9800 ?
    C5 H5A . 0.9600 ?
    C5 H5B . 0.9600 ?
    C5 H5C . 0.9600 ?
    C1' C5' . 1.465(7) ?
    C1' N1 . 1.494(2) ?
    C1' H1' . 0.9800 ?
    C5' H5'1 . 0.9600 ?
    C5' H5'2 . 0.9600 ?
    C5' H5'3 . 0.9600 ?
    C6 C7 . 1.387(2) ?
    C6 N2 . 1.395(2) ?
    C6 C11 . 1.402(2) ?
    C7 F1 . 1.354(2) ?
    C7 C8 . 1.407(2) ?
    C8 C9 . 1.402(3) ?
    C8 N3 . 1.405(2) ?
    C9 C10 . 1.395(3) ?
    C9 C12 . 1.460(2) ?
    C10 C11 . 1.355(2) ?
    C10 H10 . 0.9300 ?
    C11 F2 . 1.351(2) ?
    C12 O1 . 1.252(3) ?
    C12 C13 . 1.419(3) ?
    C13 C14 . 1.353(3) ?
    C13 C15 . 1.490(3) ?
    C14 N3 . 1.349(2) ?
    C14 H14 . 0.9300 ?
    C15 O3 . 1.222(4) ?
    C15 O2 . 1.317(4) ?
    C16 N3 . 1.478(3) ?
    C16 C17 . 1.492(4) ?
    C16 H16A . 0.9700 ?
    C16 H16B . 0.9700 ?
    C17 H17A . 0.9600 ?
    C17 H17B . 0.9600 ?
    C17 H17C . 0.9600 ?
    C18 C23 . 1.386(2) ?
    C18 C19 . 1.392(2) ?
    C18 C24 . 1.495(2) ?
    C19 C20 . 1.393(2) ?
    C19 H19 . 0.9300 ?
    C20 C21 . 1.386(2) ?
    C20 C25 . 1.512(2) ?
    C21 C22 . 1.372(3) ?
    C21 H21 . 0.9300 ?
    C22 F3 . 1.3594(19) ?
    C22 C23 . 1.374(3) ?
    C23 H23 . 0.9300 ?
    C24 O4 . 1.200(2) ?
    C24 O5 . 1.308(2) ?
    C25 O7 . 1.249(2) ?
    C25 O6 . 1.252(2) ?
    N1 H1A . 0.8900 ?
    N1 H1B . 0.8900 ?
    O2 H2 . 0.8200 ?
    O5 H5 . 0.8200 ?
loop_
    _geom_angle_atom_site_label_1
    _geom_angle_atom_site_label_2
    _geom_angle_atom_site_label_3
    _geom_angle_site_symmetry_1
    _geom_angle_site_symmetry_3
    _geom_angle
    _geom_angle_publ_flag
    N2 C2 C1 . . 110.44(14) ?
    N2 C2 C1' . . 110.44(14) ?
    N2 C2 H2A . . 109.6 ?
    C1 C2 H2A . . 109.6 ?
    N2 C2 H2B . . 109.6 ?
    C1 C2 H2B . . 109.6 ?
    H2A C2 H2B . . 108.1 ?
    N2 C3 C4 . . 110.04(14) ?
    N2 C3 H3A . . 109.7 ?
    C4 C3 H3A . . 109.7 ?
    N2 C3 H3B . . 109.7 ?
    C4 C3 H3B . . 109.7 ?
    H3A C3 H3B . . 108.2 ?
    N1 C4 C3 . . 110.75(14) ?
    N1 C4 H4A . . 109.5 ?
    C3 C4 H4A . . 109.5 ?
    N1 C4 H4B . . 109.5 ?
    C3 C4 H4B . . 109.5 ?
    H4A C4 H4B . . 108.1 ?
    N1 C1 C5 . . 111.26(18) ?
    N1 C1 C2 . . 107.76(14) ?
    C5 C1 C2 . . 111.7(2) ?
    N1 C1 H1 . . 108.7 ?
    C5 C1 H1 . . 108.7 ?
    C2 C1 H1 . . 108.7 ?
    C1 C5 H5A . . 109.5 ?
    C1 C5 H5B . . 109.5 ?
    H5A C5 H5B . . 109.5 ?
    C1 C5 H5C . . 109.5 ?
    H5A C5 H5C . . 109.5 ?
    H5B C5 H5C . . 109.5 ?
    C5' C1' N1 . . 114.0(3) ?
    C5' C1' C2 . . 113.4(3) ?
    N1 C1' C2 . . 107.76(14) ?
    C5' C1' H1' . . 107.1 ?
    N1 C1' H1' . . 107.1 ?
    C2 C1' H1' . . 107.1 ?
    C1' C5' H5'1 . . 109.5 ?
    C1' C5' H5'2 . . 109.5 ?
    H5'1 C5' H5'2 . . 109.5 ?
    C1' C5' H5'3 . . 109.5 ?
    H5'1 C5' H5'3 . . 109.5 ?
    H5'2 C5' H5'3 . . 109.5 ?
    C7 C6 N2 . . 125.94(15) ?
    C7 C6 C11 . . 114.87(14) ?
    N2 C6 C11 . . 119.18(14) ?
    F1 C7 C6 . . 116.89(14) ?
    F1 C7 C8 . . 118.88(15) ?
    C6 C7 C8 . . 124.17(16) ?
    C9 C8 N3 . . 119.17(15) ?
    C9 C8 C7 . . 117.20(15) ?
    N3 C8 C7 . . 123.56(17) ?
    C10 C9 C8 . . 119.86(15) ?
    C10 C9 C12 . . 118.66(18) ?
    C8 C9 C12 . . 121.49(17) ?
    C11 C10 C9 . . 119.92(17) ?
    C11 C10 H10 . . 120.0 ?
    C9 C10 H10 . . 120.0 ?
    F2 C11 C10 . . 118.87(16) ?
    F2 C11 C6 . . 117.42(14) ?
    C10 C11 C6 . . 123.71(16) ?
    O1 C12 C13 . . 123.00(18) ?
    O1 C12 C9 . . 121.66(19) ?
    C13 C12 C9 . . 115.34(19) ?
    C14 C13 C12 . . 120.31(17) ?
    C14 C13 C15 . . 118.4(2) ?
    C12 C13 C15 . . 121.3(2) ?
    N3 C14 C13 . . 125.18(19) ?
    N3 C14 H14 . . 117.4 ?
    C13 C14 H14 . . 117.4 ?
    O3 C15 O2 . . 122.4(2) ?
    O3 C15 C13 . . 122.0(3) ?
    O2 C15 C13 . . 115.6(2) ?
    N3 C16 C17 . . 112.61(17) ?
    N3 C16 H16A . . 109.1 ?
    C17 C16 H16A . . 109.1 ?
    N3 C16 H16B . . 109.1 ?
    C17 C16 H16B . . 109.1 ?
    H16A C16 H16B . . 107.8 ?
    C16 C17 H17A . . 109.5 ?
    C16 C17 H17B . . 109.5 ?
    H17A C17 H17B . . 109.5 ?
    C16 C17 H17C . . 109.5 ?
    H17A C17 H17C . . 109.5 ?
    H17B C17 H17C . . 109.5 ?
    C23 C18 C19 . . 120.05(15) ?
    C23 C18 C24 . . 117.27(15) ?
    C19 C18 C24 . . 122.67(15) ?
    C18 C19 C20 . . 120.20(15) ?
    C18 C19 H19 . . 119.9 ?
    C20 C19 H19 . . 119.9 ?
    C21 C20 C19 . . 119.84(16) ?
    C21 C20 C25 . . 119.31(15) ?
    C19 C20 C25 . . 120.85(14) ?
    C22 C21 C20 . . 118.46(16) ?
    C22 C21 H21 . . 120.8 ?
    C20 C21 H21 . . 120.8 ?
    F3 C22 C21 . . 118.36(16) ?
    F3 C22 C23 . . 118.42(16) ?
    C21 C22 C23 . . 123.22(15) ?
    C22 C23 C18 . . 118.23(16) ?
    C22 C23 H23 . . 120.9 ?
    C18 C23 H23 . . 120.9 ?
    O4 C24 O5 . . 123.81(17) ?
    O4 C24 C18 . . 121.90(17) ?
    O5 C24 C18 . . 114.29(15) ?
    O7 C25 O6 . . 123.89(17) ?
    O7 C25 C20 . . 118.06(15) ?
    O6 C25 C20 . . 118.06(15) ?
    C4 N1 C1' . . 111.92(13) ?
    C4 N1 C1 . . 111.92(13) ?
    C4 N1 H1A . . 109.2 ?
    C1 N1 H1A . . 109.2 ?
    C4 N1 H1B . . 109.2 ?
    C1 N1 H1B . . 109.2 ?
    H1A N1 H1B . . 107.9 ?
    C6 N2 C3 . . 121.34(13) ?
    C6 N2 C2 . . 116.36(13) ?
    C3 N2 C2 . . 111.61(13) ?
    C14 N3 C8 . . 118.45(18) ?
    C14 N3 C16 . . 117.24(17) ?
    C8 N3 C16 . . 124.05(16) ?
    C15 O2 H2 . . 109.5 ?
    C24 O5 H5 . . 109.5 ?
loop_
    _geom_torsion_atom_site_label_1
    _geom_torsion_atom_site_label_2
    _geom_torsion_atom_site_label_3
    _geom_torsion_atom_site_label_4
    _geom_torsion_site_symmetry_1
    _geom_torsion_site_symmetry_2
    _geom_torsion_site_symmetry_3
    _geom_torsion_site_symmetry_4
    _geom_torsion
    _geom_torsion_publ_flag
    N2 C3 C4 N1 . . . . 54.3(2) ?
    N2 C2 C1 N1 . . . . -59.2(2) ?
    N2 C2 C1 C5 . . . . 178.3(2) ?
    N2 C2 C1' C5' . . . . 67.9(4) ?
    N2 C2 C1' N1 . . . . -59.2(2) ?
    N2 C6 C7 F1 . . . . 3.7(3) ?
    C11 C6 C7 F1 . . . . -175.55(15) ?
    N2 C6 C7 C8 . . . . -179.07(16) ?
    C11 C6 C7 C8 . . . . 1.7(3) ?
    F1 C7 C8 C9 . . . . 171.85(15) ?
    C6 C7 C8 C9 . . . . -5.3(3) ?
    F1 C7 C8 N3 . . . . -5.2(3) ?
    C6 C7 C8 N3 . . . . 177.68(16) ?
    N3 C8 C9 C10 . . . . -178.45(15) ?
    C7 C8 C9 C10 . . . . 4.4(2) ?
    N3 C8 C9 C12 . . . . 1.7(2) ?
    C7 C8 C9 C12 . . . . -175.47(15) ?
    C8 C9 C10 C11 . . . . -0.1(3) ?
    C12 C9 C10 C11 . . . . 179.77(16) ?
    C9 C10 C11 F2 . . . . 175.67(15) ?
    C9 C10 C11 C6 . . . . -3.9(3) ?
    C7 C6 C11 F2 . . . . -176.49(15) ?
    N2 C6 C11 F2 . . . . 4.2(2) ?
    C7 C6 C11 C10 . . . . 3.1(3) ?
    N2 C6 C11 C10 . . . . -176.24(16) ?
    C10 C9 C12 O1 . . . . 0.1(3) ?
    C8 C9 C12 O1 . . . . 179.95(17) ?
    C10 C9 C12 C13 . . . . -179.44(16) ?
    C8 C9 C12 C13 . . . . 0.4(2) ?
    O1 C12 C13 C14 . . . . 178.65(19) ?
    C9 C12 C13 C14 . . . . -1.8(3) ?
    O1 C12 C13 C15 . . . . -1.3(3) ?
    C9 C12 C13 C15 . . . . 178.26(17) ?
    C12 C13 C14 N3 . . . . 1.2(3) ?
    C15 C13 C14 N3 . . . . -178.91(19) ?
    C14 C13 C15 O3 . . . . -3.4(3) ?
    C12 C13 C15 O3 . . . . 176.5(2) ?
    C14 C13 C15 O2 . . . . 176.5(2) ?
    C12 C13 C15 O2 . . . . -3.6(3) ?
    C23 C18 C19 C20 . . . . -0.1(3) ?
    C24 C18 C19 C20 . . . . 178.77(16) ?
    C18 C19 C20 C21 . . . . 0.7(3) ?
    C18 C19 C20 C25 . . . . -179.48(16) ?
    C19 C20 C21 C22 . . . . -1.1(3) ?
    C25 C20 C21 C22 . . . . 179.11(16) ?
    C20 C21 C22 F3 . . . . 179.86(15) ?
    C20 C21 C22 C23 . . . . 0.8(3) ?
    F3 C22 C23 C18 . . . . -179.23(16) ?
    C21 C22 C23 C18 . . . . -0.2(3) ?
    C19 C18 C23 C22 . . . . -0.2(3) ?
    C24 C18 C23 C22 . . . . -179.07(16) ?
    C23 C18 C24 O4 . . . . 12.6(3) ?
    C19 C18 C24 O4 . . . . -166.2(2) ?
    C23 C18 C24 O5 . . . . -168.50(16) ?
    C19 C18 C24 O5 . . . . 12.6(3) ?
    C21 C20 C25 O7 . . . . 12.1(3) ?
    C19 C20 C25 O7 . . . . -167.74(18) ?
    C21 C20 C25 O6 . . . . -167.64(17) ?
    C19 C20 C25 O6 . . . . 12.5(3) ?
    C3 C4 N1 C1' . . . . -55.9(2) ?
    C3 C4 N1 C1 . . . . -55.9(2) ?
    C5' C1' N1 C4 . . . . -69.3(3) ?
    C2 C1' N1 C4 . . . . 57.47(19) ?
    C5 C1 N1 C4 . . . . -179.7(2) ?
    C2 C1 N1 C4 . . . . 57.47(19) ?
    C7 C6 N2 C3 . . . . 22.2(3) ?
    C11 C6 N2 C3 . . . . -158.57(16) ?
    C7 C6 N2 C2 . . . . -119.34(19) ?
    C11 C6 N2 C2 . . . . 59.9(2) ?
    C4 C3 N2 C6 . . . . 159.44(15) ?
    C4 C3 N2 C2 . . . . -57.40(19) ?
    C1 C2 N2 C6 . . . . -153.88(15) ?
    C1' C2 N2 C6 . . . . -153.88(15) ?
    C1 C2 N2 C3 . . . . 61.0(2) ?
    C1' C2 N2 C3 . . . . 61.0(2) ?
    C13 C14 N3 C8 . . . . 1.0(3) ?
    C13 C14 N3 C16 . . . . -173.3(2) ?
    C9 C8 N3 C14 . . . . -2.4(2) ?
    C7 C8 N3 C14 . . . . 174.54(17) ?
    C9 C8 N3 C16 . . . . 171.48(18) ?
    C7 C8 N3 C16 . . . . -11.6(3) ?
    C17 C16 N3 C14 . . . . 104.7(2) ?
    C17 C16 N3 C8 . . . . -69.3(2) ?
loop_
    _geom_hbond_atom_site_label_D
    _geom_hbond_atom_site_label_H
    _geom_hbond_atom_site_label_A
    _geom_hbond_site_symmetry_A
    _geom_hbond_distance_DH
    _geom_hbond_distance_HA
    _geom_hbond_distance_DA
    _geom_hbond_angle_DHA
    O5 H5 O7 4_565 0.82 1.75 2.557(2) 166.5
    O2 H2 O1 . 0.82 1.78 2.535(3) 153.4
    N1 H1B O7 4_566 0.89 2.48 3.046(2) 122.1
    N1 H1B O6 4_566 0.89 1.91 2.790(2) 170.0
    N1 H1A O3 1_556 0.89 1.94 2.811(2) 165.3
    C21 H21 O4 4_666 0.93 2.61 3.534(3) 173.4
    C17 H17C F1 . 0.96 2.45 2.985(3) 114.9
    C17 H17B F3 3_556 0.96 2.53 3.380(3) 147.5
    C16 H16B F1 3_556 0.97 2.48 3.394(3) 156.5
    C16 H16B F1 . 0.97 2.16 2.682(2) 112.2
    C16 H16A O6 2_545 0.97 2.35 3.287(3) 162.1
    C14 H14 O6 2_545 0.93 2.59 3.448(3) 154.1
    C4 H4A O4 3_556 0.97 2.60 3.274(3) 126.8
    C2 H2B F2 . 0.97 2.30 2.883(2) 117.8
    C2 H2A F3 . 0.97 2.57 3.078(2) 113.3
_shelx_space_group_comment
;
The symmetry employed for this shelxl refinement is uniquely defined
by the following loop, which should always be used as a source of
symmetry information in preference to the above space-group names.
They are only intended as comments.
;
_shelx_estimated_absorpt_T_min     0.973
_shelx_estimated_absorpt_T_max     0.980
_shelx_hkl_file
;
   1   0   0    0.11    0.01
   2   0   0  105.64    3.50
   3   0   0    0.01    0.02
   4   0   0   71.46    2.39
   5   0   0   -0.01    0.02
  -5   0   0    0.01    0.03
   6   0   0    7.35    0.28
  -6   0   0    6.94    0.26
   7   0   0   -0.01    0.03
  -7   0   0   -0.02    0.03
   8   0   0    4.10    0.19
  -8   0   0    4.38    0.19
  -8   0   0    4.30    0.19
   9   0   0    0.01    0.04
  -9   0   0   -0.07    0.03
  -9   0   0    0.03    0.05
  10   0   0    1.55    0.12
 -10   0   0    1.45    0.12
 -10   0   0    1.34    0.11
 -11   0   0   -0.07    0.04
 -12   0   0    0.57    0.09
 -13   0   0   -0.05    0.06
 -13   0   1    0.22    0.08
 -12   0   1   -0.03    0.05
 -11   0   1    0.54    0.08
  11   0  -1    0.57    0.09
 -10   0   1    0.00    0.04
 -10   0   1   -0.04    0.05
  10   0  -1   -0.02    0.04
  -9   0   1    2.84    0.15
  -9   0   1    3.02    0.15
   9   0  -1    2.76    0.16
  -8   0   1    0.00    0.03
  -8   0   1    0.00    0.04
   8   0  -1    0.01    0.04
  -7   0   1   31.34    0.99
  -7   0   1   32.73    1.07
   7   0  -1   32.20    1.11
  -6   0   1    0.02    0.03
   6   0  -1   -0.05    0.03
  -5   0   1   11.82    0.40
   5   0  -1   11.19    0.42
  -4   0   1    0.02    0.02
   4   0  -1    0.00    0.02
  -3   0   1  584.74   18.53
   3   0  -1  572.34   19.23
  -2   0   1    0.06    0.01
   2   0  -1    0.05    0.02
   2   0  -1    0.06    0.01
  -1   0   1   96.27    2.80
  -1   0   1   90.17    3.03
   1   0  -1   96.91    3.03
   1   0  -1   94.23    2.80
   0   0   1    0.03    0.01
   0   0   1    0.02    0.01
   1   0   1   20.31    0.60
  -1   0  -1   19.21    0.60
  -1   0  -1   20.23    0.66
   2   0   1    0.16    0.02
  -2   0  -1    0.03    0.02
   3   0   1   12.96    0.44
  -3   0  -1   12.56    0.40
   4   0   1    0.01    0.02
  -4   0  -1    0.03    0.03
  -5   0  -1   38.99    1.19
   6   0   1   -0.04    0.03
  -6   0  -1   -0.03    0.03
   7   0   1    4.85    0.20
  -7   0  -1    4.64    0.20
   8   0   1   -0.05    0.03
  -8   0  -1   -0.01    0.04
   9   0   1    0.39    0.06
  -9   0  -1    0.39    0.07
  -9   0  -1    0.27    0.06
  10   0   1   -0.03    0.05
 -10   0  -1    0.00    0.04
 -10   0  -1    0.04    0.05
 -11   0  -1    0.04    0.05
 -12   0  -1   -0.04    0.04
 -13   0  -1    0.00    0.06
 -13   0   2    0.05    0.06
 -12   0   2    0.27    0.07
 -11   0   2    0.05    0.05
  11   0  -2    0.01    0.05
 -10   0   2    0.11    0.05
  10   0  -2    0.02    0.05
  -9   0   2    0.00    0.04
  -9   0   2   -0.03    0.04
   9   0  -2    0.01    0.05
  -8   0   2    0.02    0.04
  -8   0   2    0.01    0.04
   8   0  -2    0.02    0.04
  -7   0   2   -0.03    0.03
   7   0  -2    0.08    0.04
  -6   0   2    3.55    0.15
   6   0  -2    3.25    0.16
  -5   0   2    0.04    0.02
   5   0  -2    0.03    0.03
  -4   0   2    3.32    0.13
  -4   0   2    3.50    0.12
  -3   0   2    0.00    0.02
   3   0  -2    0.07    0.02
  -2   0   2   26.66    0.79
  -2   0   2   26.44    0.86
   2   0  -2   27.22    0.90
   2   0  -2   26.30    0.79
  -1   0   2    0.03    0.01
  -1   0   2    0.03    0.01
   1   0  -2    0.04    0.01
   1   0  -2    0.03    0.01
   1   0  -2    0.05    0.01
   0   0   2    0.19    0.02
   0   0  -2    0.26    0.02
   0   0  -2    0.26    0.02
   1   0   2    0.09    0.02
  -1   0  -2    0.08    0.02
  -2   0  -2    8.96    0.31
  -2   0  -2    9.06    0.29
  -3   0  -2    0.07    0.03
  -3   0  -2    0.03    0.03
   4   0   2   38.09    1.27
  -4   0  -2   37.07    1.15
   5   0   2   -0.02    0.02
  -5   0  -2   -0.04    0.03
   6   0   2   11.04    0.40
  -6   0  -2   10.87    0.38
   7   0   2    0.00    0.03
  -7   0  -2    0.02    0.04
   8   0   2    4.94    0.22
  -8   0  -2    5.26    0.23
   9   0   2    0.08    0.04
  -9   0  -2   -0.03    0.05
 -10   0  -2    0.48    0.09
 -11   0  -2    0.12    0.07
 -11   0  -2    0.08    0.05
 -12   0  -2   -0.01    0.05
 -13   0  -2    0.04    0.06
 -13   0   3    0.05    0.06
 -12   0   3    0.00    0.06
  12   0  -3    0.05    0.06
 -11   0   3    1.86    0.13
  11   0  -3    1.99    0.15
 -10   0   3   -0.04    0.04
  10   0  -3   -0.01    0.05
  -9   0   3    0.16    0.05
  -9   0   3    0.20    0.05
   9   0  -3    0.18    0.06
  -8   0   3    0.00    0.04
   8   0  -3   -0.03    0.04
  -7   0   3    0.01    0.03
   7   0  -3    0.14    0.05
  -6   0   3   -0.01    0.02
   6   0  -3    0.00    0.03
  -5   0   3    4.14    0.16
   5   0  -3    4.13    0.18
  -4   0   3    0.07    0.02
  -4   0   3    0.03    0.02
   4   0  -3    0.01    0.02
  -3   0   3    1.85    0.07
  -3   0   3    1.98    0.08
   3   0  -3    1.81    0.06
   3   0  -3    1.51    0.09
  -2   0   3    0.06    0.01
  -2   0   3    0.03    0.02
   2   0  -3    0.04    0.01
  -1   0   3    8.67    0.26
   1   0  -3    8.09    0.30
   1   0  -3    8.38    0.26
   0   0   3    0.03    0.02
   0   0  -3    0.08    0.02
   0   0  -3    0.01    0.02
  -1   0  -3    8.04    0.26
  -1   0  -3    7.72    0.28
  -2   0  -3    0.02    0.02
  -2   0  -3    0.01    0.03
  -3   0  -3    1.65    0.09
  -3   0  -3    1.69    0.09
  -4   0  -3    0.06    0.03
  -4   0  -3    0.02    0.03
  -5   0  -3    1.56    0.10
  -5   0  -3    1.60    0.10
  -6   0  -3    0.04    0.04
  -6   0  -3    0.00    0.04
  -7   0  -3    4.22    0.20
  -7   0  -3    4.48    0.20
  -8   0  -3    0.09    0.06
  -8   0  -3    0.02    0.06
  -9   0  -3   15.69    0.56
 -10   0  -3    0.14    0.07
 -11   0  -3    2.35    0.18
 -12   0  -3    0.01    0.05
 -13   0  -3    0.14    0.07
 -13   0   4    0.05    0.07
  13   0  -4    0.03    0.07
 -12   0   4   -0.04    0.05
  12   0  -4    0.05    0.06
 -11   0   4    0.02    0.05
  11   0  -4   -0.02    0.05
 -10   0   4    0.28    0.06
  10   0  -4    0.27    0.07
  -9   0   4    0.00    0.04
   9   0  -4   -0.02    0.05
  -8   0   4    2.84    0.14
   8   0  -4    2.76    0.16
  -7   0   4    0.01    0.03
   7   0  -4    0.00    0.04
  -6   0   4    1.14    0.08
   6   0  -4    1.39    0.10
  -5   0   4   -0.02    0.02
  -5   0   4    0.00    0.02
   5   0  -4   -0.02    0.02
  -4   0   4   30.12    0.98
  -4   0   4   30.56    0.90
   4   0  -4   30.09    1.03
   4   0  -4   28.93    0.89
  -3   0   4    0.02    0.02
  -3   0   4    0.04    0.02
   3   0  -4    0.03    0.01
   3   0  -4    0.01    0.01
  -2   0   4   37.77    1.24
  -2   0   4   38.35    1.14
   2   0  -4   38.34    1.14
   2   0  -4   38.32    1.29
  -1   0   4    0.01    0.02
   1   0  -4    0.00    0.02
   1   0  -4    0.00    0.02
   0   0  -4   62.80    1.87
   0   0  -4   62.52    2.09
  -1   0  -4    0.00    0.03
  -1   0  -4    0.02    0.02
  -3   0  -4    0.01    0.03
  -3   0  -4    0.05    0.04
  -4   0  -4   32.62    1.01
  -4   0  -4   32.18    1.10
  -5   0  -4   -0.02    0.04
  -5   0  -4    0.03    0.04
  -6   0  -4    3.76    0.18
  -6   0  -4    3.85    0.18
  -7   0  -4    0.03    0.06
  -7   0  -4   -0.03    0.05
  -8   0  -4    1.39    0.13
  -8   0  -4    1.59    0.13
  -9   0  -4    0.09    0.08
 -10   0  -4    5.57    0.27
 -11   0  -4    0.18    0.09
 -12   0  -4    0.21    0.06
  13   0  -5    0.24    0.09
 -12   0   5   -0.01    0.06
  12   0  -5   -0.06    0.06
 -11   0   5    1.15    0.11
  11   0  -5    1.05    0.12
 -10   0   5    0.01    0.05
  10   0  -5   -0.04    0.05
  -9   0   5    0.75    0.08
   9   0  -5    0.82    0.10
  -8   0   5    0.00    0.04
   8   0  -5   -0.03    0.04
  -7   0   5    9.68    0.36
   7   0  -5   10.01    0.40
  -6   0   5   -0.02    0.03
   6   0  -5   -0.01    0.03
  -5   0   5    2.68    0.10
  -5   0   5    2.67    0.12
   5   0  -5    2.73    0.14
  -4   0   5    0.02    0.02
  -4   0   5   -0.02    0.02
   4   0  -5    0.00    0.01
   4   0  -5   -0.01    0.03
  -3   0   5    0.98    0.05
  -3   0   5    0.92    0.06
   3   0  -5    0.83    0.07
   3   0  -5    0.93    0.05
   2   0  -5    0.00    0.02
   2   0  -5    0.06    0.02
   1   0  -5    0.10    0.03
   1   0  -5    0.09    0.03
   0   0  -5    0.02    0.03
   0   0  -5    0.05    0.03
  -1   0  -5  313.60   10.43
  -2   0  -5    0.01    0.03
  -2   0  -5    0.05    0.04
  -3   0  -5   14.29    0.48
  -3   0  -5   12.71    0.45
  -4   0  -5   -0.01    0.04
  -4   0  -5    0.16    0.05
  -5   0  -5   13.97    0.48
  -5   0  -5   13.60    0.50
  -6   0  -5    0.01    0.05
  -6   0  -5   -0.01    0.05
  -7   0  -5    1.08    0.12
  -7   0  -5    0.98    0.11
  -8   0  -5   -0.05    0.06
  -9   0  -5   34.94    1.14
 -10   0  -5    0.02    0.07
 -11   0  -5    0.00    0.08
 -12   0  -5    0.00    0.08
  14   0  -6   -0.05    0.07
  13   0  -6   -0.08    0.06
 -12   0   6   -0.04    0.05
  12   0  -6    0.14    0.07
 -11   0   6   -0.06    0.05
  11   0  -6   -0.01    0.07
 -10   0   6    0.04    0.05
  10   0  -6   -0.03    0.05
  -9   0   6    0.05    0.04
   9   0  -6   -0.08    0.05
  -8   0   6    2.03    0.12
   8   0  -6    2.25    0.15
  -7   0   6    0.03    0.04
   7   0  -6   -0.02    0.04
  -6   0   6    1.28    0.08
   6   0  -6    1.38    0.11
  -5   0   6    0.03    0.03
   5   0  -6    0.03    0.04
   5   0  -6    0.01    0.01
  -4   0   6    1.55    0.08
   4   0  -6    1.52    0.07
   3   0  -6   -0.01    0.04
   3   0  -6    0.06    0.02
   2   0  -6  276.63    8.26
   2   0  -6  280.78    9.24
   1   0  -6    0.09    0.03
   1   0  -6    0.09    0.03
   0   0  -6   27.47    0.88
   0   0  -6   23.15    0.78
  -1   0  -6    0.05    0.03
  -1   0  -6    0.04    0.03
  -2   0  -6   -0.01    0.04
  -2   0  -6   -0.01    0.04
  -3   0  -6    0.08    0.04
  -4   0  -6   35.60    1.21
  -4   0  -6   34.90    1.11
  -5   0  -6   -0.08    0.04
  -5   0  -6   -0.02    0.05
  -6   0  -6    3.22    0.18
  -6   0  -6    3.27    0.17
  -7   0  -6   -0.02    0.05
  -8   0  -6    3.74    0.21
  -9   0  -6    0.05    0.07
 -10   0  -6    0.51    0.11
 -11   0  -6   -0.08    0.07
  14   0  -7    0.03    0.08
  13   0  -7    0.30    0.10
 -12   0   7    0.01    0.06
  12   0  -7   -0.03    0.06
 -11   0   7   -0.05    0.05
  11   0  -7   -0.05    0.07
 -10   0   7    0.14    0.06
  10   0  -7    0.12    0.08
  -9   0   7    0.17    0.06
   9   0  -7   -0.03    0.07
  -8   0   7    0.18    0.05
   8   0  -7    0.00    0.06
  -7   0   7    1.68    0.11
   7   0  -7    1.82    0.14
  -6   0   7    0.08    0.04
   6   0  -7    0.00    0.02
   6   0  -7    0.02    0.04
  -5   0   7    2.83    0.12
   5   0  -7    2.49    0.10
  -4   0   7    0.03    0.03
   4   0  -7   -0.03    0.03
   4   0  -7    0.01    0.02
   3   0  -7    5.71    0.24
   3   0  -7    5.63    0.20
   2   0  -7    0.01    0.02
   2   0  -7    0.08    0.04
   1   0  -7  104.15    3.08
   1   0  -7  102.52    3.46
   0   0  -7    0.02    0.03
   0   0  -7    0.04    0.03
  -1   0  -7    4.85    0.20
  -1   0  -7    4.70    0.19
  -2   0  -7   -0.01    0.03
  -2   0  -7   -0.03    0.03
  -3   0  -7    0.25    0.05
  -4   0  -7   -0.02    0.01
  -4   0  -7   -0.05    0.05
  -5   0  -7    5.53    0.24
  -5   0  -7    5.54    0.24
  -6   0  -7   -0.06    0.05
  -7   0  -7    0.30    0.08
  -8   0  -7   -0.04    0.06
  -9   0  -7    0.05    0.08
 -10   0  -7   -0.09    0.07
 -11   0  -7    1.12    0.15
  14   0  -8   -0.02    0.08
  13   0  -8    0.08    0.08
  12   0  -8   -0.06    0.06
 -11   0   8   -0.03    0.05
  11   0  -8    0.03    0.07
 -10   0   8    0.20    0.07
  10   0  -8    0.19    0.08
   9   0  -8    0.29    0.10
  -8   0   8   32.67    1.08
   8   0  -8   31.60    1.16
  -7   0   8   -0.01    0.04
   7   0  -8    0.01    0.04
  -6   0   8    0.01    0.04
   6   0  -8    0.00    0.03
   6   0  -8    0.07    0.02
  -5   0   8    0.01    0.03
   5   0  -8    0.04    0.02
   4   0  -8   11.14    0.38
   4   0  -8   13.22    0.47
   3   0  -8    0.02    0.02
   3   0  -8    0.08    0.04
   2   0  -8    4.04    0.19
   2   0  -8    4.01    0.16
   1   0  -8    0.01    0.03
   1   0  -8    0.01    0.03
   0   0  -8    9.77    0.35
   0   0  -8   10.26    0.38
  -1   0  -8    0.04    0.04
  -1   0  -8    0.04    0.03
  -2   0  -8    2.13    0.13
  -2   0  -8    2.07    0.12
  -3   0  -8   -0.04    0.04
  -3   0  -8   -0.04    0.04
  -4   0  -8   13.58    0.47
  -4   0  -8   11.33    0.44
  -5   0  -8    0.08    0.06
  -5   0  -8    0.01    0.05
  -6   0  -8    1.25    0.12
  -7   0  -8   -0.03    0.06
  -8   0  -8    0.09    0.07
  -9   0  -8   -0.11    0.06
 -10   0  -8    0.08    0.08
  13   0  -9    0.34    0.10
  12   0  -9    0.03    0.07
 -11   0   9    0.00    0.06
  11   0  -9    0.06    0.07
 -10   0   9    0.02    0.06
  10   0  -9    0.00    0.07
  -9   0   9    0.79    0.10
   9   0  -9    0.91    0.12
  -8   0   9   -0.14    0.05
   8   0  -9   -0.01    0.05
  -7   0   9    0.61    0.08
   7   0  -9    0.72    0.10
  -6   0   9    0.00    0.04
   6   0  -9   -0.07    0.04
   4   0  -9    0.04    0.04
   4   0  -9   -0.02    0.02
   3   0  -9   13.64    0.52
   3   0  -9   13.73    0.45
   2   0  -9    0.05    0.04
   2   0  -9    0.00    0.03
   1   0  -9    0.10    0.04
   1   0  -9    0.14    0.04
   0   0  -9    0.03    0.04
   0   0  -9    0.02    0.04
  -1   0  -9    9.94    0.36
  -1   0  -9    9.90    0.39
  -2   0  -9    0.03    0.04
  -2   0  -9    0.09    0.05
  -3   0  -9    1.31    0.10
  -3   0  -9    1.29    0.11
  -4   0  -9    0.04    0.05
  -4   0  -9   -0.02    0.04
  -5   0  -9    1.03    0.12
  -6   0  -9   -0.10    0.04
  -7   0  -9    5.16    0.26
  -8   0  -9   -0.02    0.06
  -9   0  -9    0.15    0.08
  13   0 -10    0.00    0.08
  12   0 -10    0.42    0.11
  11   0 -10   -0.02    0.07
 -10   0  10    0.77    0.09
  10   0 -10    0.76    0.12
  -9   0  10    0.05    0.06
   9   0 -10    0.09    0.07
  -8   0  10   -0.01    0.05
   8   0 -10   -0.02    0.05
  -7   0  10   -0.03    0.05
   7   0 -10    0.05    0.05
   6   0 -10    1.64    0.13
   5   0 -10   -0.07    0.04
   5   0 -10    0.02    0.02
   4   0 -10    0.09    0.03
   4   0 -10    0.12    0.05
   3   0 -10    0.01    0.03
   3   0 -10    0.02    0.04
   2   0 -10   15.06    0.50
   2   0 -10   14.89    0.57
   1   0 -10    0.04    0.04
   1   0 -10    0.06    0.04
   0   0 -10    7.15    0.28
   0   0 -10    7.50    0.31
  -1   0 -10    0.01    0.05
  -1   0 -10   -0.03    0.03
  -2   0 -10    0.80    0.10
  -2   0 -10    0.82    0.09
  -3   0 -10    0.04    0.06
  -3   0 -10   -0.01    0.04
  -4   0 -10    0.44    0.09
  -5   0 -10   -0.02    0.05
  -6   0 -10    4.10    0.23
  -7   0 -10    0.03    0.07
  -8   0 -10    0.42    0.11
  -9   0 -10    0.07    0.08
  13   0 -11    0.13    0.09
  12   0 -11   -0.01    0.07
  11   0 -11    0.08    0.07
 -10   0  11    0.01    0.06
  10   0 -11    0.14    0.08
  -9   0  11    4.51    0.22
   9   0 -11    4.82    0.27
   8   0 -11   -0.05    0.05
   7   0 -11    0.90    0.12
   6   0 -11   -0.05    0.04
   5   0 -11    0.04    0.05
   4   0 -11   -0.06    0.04
   4   0 -11    0.01    0.03
   3   0 -11    3.16    0.15
   3   0 -11    2.85    0.17
   2   0 -11   -0.06    0.04
   2   0 -11    0.05    0.05
   1   0 -11   25.36    0.92
   1   0 -11   25.48    0.82
   0   0 -11    0.08    0.06
   0   0 -11    0.12    0.06
  -1   0 -11   27.74    1.01
  -1   0 -11   29.26    0.93
  -2   0 -11    0.14    0.07
  -2   0 -11    0.22    0.06
  -3   0 -11   10.43    0.41
  -3   0 -11   10.48    0.41
  -4   0 -11    0.01    0.06
  -5   0 -11    0.15    0.08
  -6   0 -11   -0.04    0.06
  -7   0 -11    1.16    0.14
  -8   0 -11   -0.08    0.08
  12   0 -12    0.83    0.14
  11   0 -12   -0.03    0.07
  10   0 -12    0.25    0.09
   9   0 -12    0.11    0.07
   8   0 -12    0.16    0.07
   7   0 -12    0.06    0.06
   6   0 -12    2.53    0.18
   5   0 -12   -0.03    0.05
   4   0 -12    5.85    0.22
   4   0 -12    5.44    0.27
   3   0 -12   -0.06    0.05
   3   0 -12   -0.06    0.04
   2   0 -12    3.19    0.19
   2   0 -12    3.11    0.16
   1   0 -12   -0.01    0.05
   1   0 -12    0.02    0.06
   0   0 -12    3.46    0.19
   0   0 -12    3.35    0.18
  -1   0 -12    0.00    0.07
  -1   0 -12    0.15    0.06
  -2   0 -12    8.99    0.37
  -2   0 -12    9.52    0.38
  -3   0 -12   -0.08    0.05
  -4   0 -12    0.70    0.11
  -5   0 -12    0.02    0.07
  -6   0 -12    0.71    0.12
  -7   0 -12   -0.11    0.07
  11   0 -13    2.48    0.21
  10   0 -13   -0.07    0.06
   9   0 -13    0.58    0.11
   8   0 -13    0.08    0.07
   7   0 -13    1.29    0.14
   6   0 -13    0.22    0.08
   5   0 -13    0.46    0.09
   4   0 -13    0.15    0.07
   3   0 -13    0.01    0.06
   3   0 -13    0.03    0.04
   2   0 -13   -0.05    0.05
   2   0 -13    0.01    0.05
   1   0 -13    2.94    0.16
   1   0 -13    2.75    0.18
   0   0 -13   -0.03    0.05
   0   0 -13    0.05    0.05
  -1   0 -13    0.52    0.08
  -1   0 -13    0.39    0.09
  -2   0 -13    0.01    0.06
  -3   0 -13    0.48    0.10
  -4   0 -13    0.07    0.07
  -5   0 -13    5.55    0.29
  -6   0 -13   -0.02    0.07
  11   0 -14    0.02    0.09
  10   0 -14    1.85    0.18
   9   0 -14   -0.01    0.07
   8   0 -14    0.03    0.07
   7   0 -14   -0.06    0.06
   6   0 -14    1.60    0.15
   5   0 -14    0.00    0.06
   4   0 -14    1.15    0.13
   3   0 -14   -0.07    0.05
   3   0 -14   -0.05    0.04
   2   0 -14    0.09    0.06
   2   0 -14    0.23    0.06
   1   0 -14    0.10    0.06
   1   0 -14   -0.02    0.05
   0   0 -14    2.86    0.18
   0   0 -14    3.07    0.18
  -1   0 -14    0.02    0.05
  -1   0 -14    0.01    0.06
  -2   0 -14   -0.02    0.06
  -3   0 -14   -0.02    0.06
  -4   0 -14    0.01    0.07
  -5   0 -14   -0.06    0.07
  10   0 -15    0.00    0.08
   9   0 -15    0.20    0.09
   8   0 -15    0.10    0.08
   7   0 -15    1.29    0.15
   6   0 -15    0.05    0.07
   5   0 -15    0.65    0.11
   4   0 -15    0.00    0.06
   3   0 -15    2.42    0.18
   2   0 -15    0.04    0.06
   2   0 -15   -0.05    0.05
   1   0 -15    0.03    0.06
   1   0 -15    0.01    0.06
   0   0 -15    0.02    0.06
   0   0 -15    0.11    0.07
  -1   0 -15    1.55    0.15
  -2   0 -15    0.02    0.06
  -3   0 -15    0.56    0.11
  -4   0 -15   -0.06    0.06
   9   0 -16   -0.03    0.07
   8   0 -16    0.28    0.09
   7   0 -16   -0.01    0.07
   6   0 -16    0.25    0.09
   5   0 -16    0.02    0.06
   4   0 -16    0.25    0.08
   3   0 -16   -0.03    0.06
   2   0 -16    0.02    0.06
   1   0 -16    0.04    0.06
   1   0 -16   -0.02    0.06
   0   0 -16    0.22    0.08
  -1   0 -16    0.00    0.06
  -2   0 -16    0.37    0.09
  -3   0 -16    0.08    0.08
   8   0 -17   -0.01    0.07
   7   0 -17   -0.03    0.07
   6   0 -17    0.00    0.07
   5   0 -17    1.58    0.16
   4   0 -17    0.00    0.07
   3   0 -17    1.30    0.15
   2   0 -17    0.09    0.08
   1   0 -17    8.05    0.35
   0   0 -17    0.14    0.08
  -1   0 -17    0.52    0.11
   7   0 -18   -0.04    0.07
   6   0 -18    0.17    0.09
   5   0 -18    0.24    0.10
   4   0 -18    0.30    0.10
   3   0 -18    0.07    0.08
   0   0 -18    1.16    0.15
   6   0 -19    0.24    0.11
   5   0 -19    4.37    0.28
   4   0 -19    0.08    0.09
   5   1 -19    0.06    0.09
   6   1 -19    4.71    0.30
   0   1 -18    0.91    0.13
   3   1 -18    2.40    0.19
   4   1 -18    0.39    0.11
   5   1 -18    1.25    0.16
   6   1 -18   -0.02    0.07
   7   1 -18    0.61    0.13
  -1   1 -17    0.58    0.11
   0   1 -17    0.46    0.10
   1   1 -17    0.15    0.08
   3   1 -17    0.02    0.07
   4   1 -17    0.08    0.08
   5   1 -17    0.16    0.08
   6   1 -17   -0.09    0.06
   7   1 -17    0.01    0.07
   8   1 -17    0.10    0.09
  -3   1 -16    1.49    0.16
  -2   1 -16    4.26    0.25
  -1   1 -16    2.45    0.18
   0   1 -16    0.10    0.07
   1   1 -16   -0.05    0.05
   2   1 -16    0.24    0.08
   2   1 -16    0.31    0.08
   3   1 -16   -0.05    0.06
   4   1 -16   -0.01    0.06
   5   1 -16   -0.03    0.06
   6   1 -16    0.01    0.07
   7   1 -16    0.57    0.12
   8   1 -16    0.19    0.09
   9   1 -16    0.05    0.08
  -4   1 -15    0.05    0.07
  -3   1 -15    0.05    0.07
  -2   1 -15    0.01    0.07
  -1   1 -15    1.58    0.14
   0   1 -15    3.53    0.21
   1   1 -15    0.07    0.06
   1   1 -15    0.10    0.06
   2   1 -15    0.73    0.09
   2   1 -15    0.65    0.10
   3   1 -15    0.48    0.09
   4   1 -15    0.10    0.06
   5   1 -15    0.22    0.08
   6   1 -15    0.15    0.07
   7   1 -15   -0.02    0.06
   8   1 -15    0.00    0.07
   9   1 -15    0.15    0.09
  10   1 -15    0.25    0.10
  -5   1 -14    0.11    0.08
  -4   1 -14    0.08    0.07
  -3   1 -14   -0.02    0.06
  -2   1 -14    0.08    0.07
  -1   1 -14    0.73    0.11
   0   1 -14    0.34    0.08
   0   1 -14    0.22    0.07
   1   1 -14    1.21    0.12
   1   1 -14    0.80    0.10
   2   1 -14    0.83    0.10
   2   1 -14    0.77    0.10
   3   1 -14    0.09    0.06
   3   1 -14    0.03    0.05
   4   1 -14    2.31    0.17
   5   1 -14    0.82    0.12
   6   1 -14    0.40    0.09
   7   1 -14    0.00    0.07
   8   1 -14    0.32    0.10
   9   1 -14    0.00    0.07
  10   1 -14    0.05    0.08
  11   1 -14    1.49    0.17
  -6   1 -13   -0.01    0.07
  -5   1 -13    0.07    0.08
  -4   1 -13    1.47    0.15
  -3   1 -13    0.07    0.07
  -2   1 -13    1.34    0.13
  -1   1 -13    0.68    0.09
  -1   1 -13    0.72    0.09
   0   1 -13    5.34    0.25
   0   1 -13    5.15    0.25
   1   1 -13    7.67    0.34
   1   1 -13    7.82    0.32
   2   1 -13    0.26    0.07
   2   1 -13    0.40    0.07
   3   1 -13    0.30    0.06
   3   1 -13    0.42    0.08
   4   1 -13   10.57    0.38
   4   1 -13   10.90    0.45
   5   1 -13    3.08    0.20
   6   1 -13   11.73    0.50
   7   1 -13    0.01    0.07
   8   1 -13    1.62    0.15
   9   1 -13    0.11    0.08
  10   1 -13    0.19    0.09
  11   1 -13    0.06    0.09
  -7   1 -12   -0.06    0.07
  -6   1 -12    0.55    0.11
  -5   1 -12    2.61    0.18
  -4   1 -12    0.14    0.08
  -3   1 -12    1.84    0.15
  -2   1 -12   11.74    0.44
  -1   1 -12   11.89    0.47
  -1   1 -12   12.35    0.45
   0   1 -12   16.46    0.58
   0   1 -12   16.82    0.63
   1   1 -12    3.92    0.21
   1   1 -12    3.98    0.20
   2   1 -12    5.34    0.23
   2   1 -12    4.99    0.25
   3   1 -12    0.81    0.10
   3   1 -12    0.94    0.09
   4   1 -12    1.72    0.14
   4   1 -12    1.51    0.10
   5   1 -12    3.60    0.21
   6   1 -12    4.84    0.26
   7   1 -12    4.57    0.25
   8   1 -12    0.42    0.10
   9   1 -12    0.03    0.07
  10   1 -12    0.17    0.08
  11   1 -12   -0.04    0.07
  12   1 -12    0.04    0.09
  -8   1 -11    0.04    0.08
  -7   1 -11    0.10    0.08
  -6   1 -11    0.20    0.08
  -5   1 -11    9.50    0.39
  -4   1 -11    0.04    0.07
  -3   1 -11    9.46    0.38
  -2   1 -11    3.00    0.19
  -2   1 -11    3.50    0.18
  -1   1 -11    0.92    0.11
  -1   1 -11    1.19    0.11
   0   1 -11   39.07    1.23
   0   1 -11   38.77    1.35
   1   1 -11    6.02    0.27
   1   1 -11    5.94    0.25
   2   1 -11    0.79    0.09
   2   1 -11    0.85    0.09
   3   1 -11    3.48    0.16
   3   1 -11    3.51    0.19
   4   1 -11    0.34    0.05
   4   1 -11    0.35    0.07
   5   1 -11    0.91    0.07
   5   1 -11    0.97    0.11
   6   1 -11   -0.01    0.05
   7   1 -11    1.74    0.14
   8   1 -11    0.23    0.08
   9   1 -11    0.08    0.06
  -9  -1  11    0.02    0.06
  10   1 -11    0.41    0.10
  11   1 -11    0.12    0.08
  12   1 -11    0.36    0.10
  -9   1 -10    1.81    0.18
  -8   1 -10    0.04    0.07
  -7   1 -10    4.05    0.23
  -6   1 -10    0.54    0.10
  -5   1 -10    0.21    0.07
  -4   1 -10    3.94    0.21
  -3   1 -10    0.03    0.06
  -3   1 -10    0.11    0.04
  -2   1 -10    2.67    0.16
  -2   1 -10    2.74    0.15
  -1   1 -10    6.40    0.26
  -1   1 -10    5.93    0.26
   0   1 -10    7.75    0.32
   0   1 -10    7.72    0.30
   1   1 -10   12.55    0.48
   1   1 -10   12.97    0.44
   2   1 -10    1.44    0.10
   2   1 -10    1.45    0.11
   3   1 -10    0.64    0.08
   3   1 -10    0.51    0.06
   4   1 -10    1.44    0.09
   4   1 -10    1.43    0.12
   5   1 -10    0.07    0.03
   5   1 -10    0.16    0.06
   6   1 -10    1.47    0.13
   7   1 -10    0.30    0.08
   8   1 -10    2.79    0.18
  -8  -1  10    2.80    0.15
   9   1 -10    1.21    0.13
  -9  -1  10    1.37    0.11
  10   1 -10    0.21    0.08
 -10  -1  10    0.16    0.07
  11   1 -10    0.05    0.07
  12   1 -10    0.00    0.07
  13   1 -10   -0.01    0.08
  -9   1  -9    0.18    0.09
  -8   1  -9    0.67    0.12
  -7   1  -9    0.49    0.10
  -6   1  -9    0.08    0.06
  -5   1  -9    2.79    0.17
  -4   1  -9    0.59    0.09
  -3   1  -9    7.18    0.30
  -3   1  -9    7.22    0.29
  -2   1  -9    8.22    0.33
  -2   1  -9    8.98    0.34
  -1   1  -9    1.84    0.11
  -1   1  -9    1.81    0.12
   0   1  -9    0.81    0.08
   0   1  -9    0.84    0.08
   1   1  -9    0.93    0.08
   1   1  -9    0.90    0.08
   2   1  -9   -0.01    0.03
   2   1  -9    0.08    0.04
   3   1  -9    2.76    0.15
   3   1  -9    2.70    0.13
   4   1  -9   -0.01    0.04
   4   1  -9    0.06    0.03
   5   1  -9    1.01    0.06
   5   1  -9    1.00    0.10
   6   1  -9    1.39    0.11
   6   1  -9    1.26    0.07
   7   1  -9    0.49    0.08
  -7  -1   9    0.35    0.06
   8   1  -9    1.67    0.15
  -8  -1   9    1.70    0.12
   9   1  -9    0.31    0.09
  -9  -1   9    0.28    0.07
  10   1  -9    1.16    0.13
 -10  -1   9    1.08    0.12
  11   1  -9    0.05    0.07
  12   1  -9    0.22    0.09
  13   1  -9    0.07    0.08
 -10   1  -8    0.26    0.09
  -9   1  -8    0.43    0.10
  -8   1  -8    0.04    0.06
  -7   1  -8    0.58    0.10
  -6   1  -8   -0.08    0.05
  -5   1  -8    0.42    0.08
  -4   1  -8   -0.03    0.05
  -4   1  -8    0.00    0.04
  -3   1  -8    8.08    0.31
  -2   1  -8    5.24    0.22
  -2   1  -8    5.15    0.22
  -1   1  -8    0.90    0.08
  -1   1  -8    0.94    0.09
   0   1  -8    1.39    0.10
   0   1  -8    1.53    0.10
   1   1  -8   11.54    0.44
   1   1  -8   11.81    0.40
   2   1  -8    2.04    0.12
   2   1  -8    2.11    0.10
   3   1  -8   25.92    0.81
   3   1  -8   26.19    0.92
   4   1  -8    0.06    0.02
   4   1  -8    0.16    0.05
   5   1  -8    5.31    0.24
   6   1  -8    0.58    0.08
   7   1  -8    0.12    0.06
  -7  -1   8    0.13    0.05
   8   1  -8    0.87    0.12
  -8  -1   8    1.09    0.10
   9   1  -8   33.41    1.19
  -9  -1   8   32.39    1.11
  10   1  -8    4.85    0.27
 -10  -1   8    4.55    0.22
  11   1  -8    0.01    0.07
  12   1  -8    0.23    0.09
  13   1  -8    0.44    0.11
  14   1  -8    0.32    0.11
 -11   1  -7   -0.05    0.08
 -10   1  -7    0.17    0.09
  -9   1  -7    0.23    0.08
  -8   1  -7    1.13    0.12
  -7   1  -7    4.38    0.23
  -6   1  -7    0.73    0.10
  -5   1  -7    1.79    0.12
  -5   1  -7    1.86    0.13
  -3   1  -7    1.55    0.10
  -2   1  -7    3.89    0.17
  -2   1  -7    3.61    0.16
  -1   1  -7    1.73    0.10
  -1   1  -7    1.84    0.11
   0   1  -7   25.45    0.80
   0   1  -7   25.88    0.89
   1   1  -7    0.98    0.08
   1   1  -7    0.89    0.07
   2   1  -7   11.44    0.37
   3   1  -7   64.18    2.17
   4   1  -7    0.02    0.02
   4   1  -7   -0.02    0.03
   5   1  -7    3.14    0.12
  -5  -1   7    3.17    0.14
   6   1  -7    3.75    0.14
  -6  -1   7    3.92    0.16
   7   1  -7   13.76    0.53
  -7  -1   7   13.63    0.48
   8   1  -7   16.83    0.64
  -8  -1   7   16.71    0.58
   9   1  -7    0.24    0.09
  -9  -1   7    0.23    0.06
  10   1  -7   -0.05    0.07
 -10  -1   7    0.03    0.05
  11   1  -7    3.16    0.21
 -11  -1   7    3.25    0.17
  12   1  -7    0.01    0.07
  13   1  -7   -0.03    0.07
  14   1  -7   -0.05    0.08
 -12   1  -6    0.01    0.09
 -11   1  -6    0.05    0.08
 -10   1  -6    0.10    0.08
  -9   1  -6    0.07    0.08
  -8   1  -6    5.75    0.27
  -7   1  -6    2.13    0.15
  -6   1  -6    4.58    0.22
  -6   1  -6    4.56    0.21
  -5   1  -6    0.27    0.07
  -5   1  -6    0.32    0.06
  -4   1  -6    2.86    0.15
  -4   1  -6    2.89    0.14
  -3   1  -6    2.40    0.14
  -3   1  -6    3.41    0.14
  -2   1  -6   51.46    1.73
  -2   1  -6   51.74    1.57
  -1   1  -6   28.61    0.98
  -1   1  -6   28.70    0.89
   0   1  -6   11.27    0.37
   0   1  -6   10.76    0.40
   1   1  -6   12.22    0.44
   2   1  -6    8.47    0.33
   2   1  -6    8.68    0.29
   3   1  -6    3.80    0.17
   3   1  -6    3.51    0.13
   4   1  -6   69.54    2.08
   4   1  -6   69.97    2.36
  -4  -1   6   69.66    2.25
   5   1  -6    0.05    0.03
   5   1  -6    0.11    0.02
  -5  -1   6    0.09    0.03
   6   1  -6    0.47    0.07
  -6  -1   6    0.44    0.05
   7   1  -6    3.69    0.19
  -7  -1   6    3.54    0.16
   8   1  -6    6.18    0.28
  -8  -1   6    5.86    0.24
   9   1  -6    0.69    0.10
  -9  -1   6    0.86    0.09
  10   1  -6    1.84    0.16
 -10  -1   6    1.83    0.12
  11   1  -6   -0.07    0.06
 -11  -1   6   -0.07    0.05
  12   1  -6    0.09    0.07
  13   1  -6    0.16    0.08
  14   1  -6   -0.07    0.07
 -11   1  -5    0.05    0.08
 -10   1  -5    0.81    0.12
  -9   1  -5    2.77    0.18
  -8   1  -5    1.27    0.13
  -7   1  -5    3.62    0.19
  -6   1  -5    1.26    0.11
  -6   1  -5    1.21    0.10
  -5   1  -5    3.93    0.18
  -5   1  -5    3.97    0.18
  -4   1  -5   23.51    0.75
  -4   1  -5   23.06    0.80
  -3   1  -5  185.86    6.26
  -3   1  -5  191.92    5.62
  -2   1  -5   93.55    3.11
  -1   1  -5   12.10    0.39
  -1   1  -5    9.91    0.36
   0   1  -5    3.17    0.14
   0   1  -5    4.52    0.16
   1   1  -5   64.79    1.91
   1   1  -5   62.94    2.14
   2   1  -5    0.51    0.04
   2   1  -5    0.56    0.06
   3   1  -5    7.99    0.26
   3   1  -5    8.42    0.32
  -3  -1   5    8.20    0.28
   4   1  -5    0.32    0.03
  -4  -1   5    0.30    0.03
   5   1  -5    7.97    0.32
   5   1  -5    7.89    0.26
  -5  -1   5    8.23    0.29
   6   1  -5    0.22    0.05
  -6  -1   5    0.23    0.04
   7   1  -5    0.72    0.09
  -7  -1   5    0.64    0.06
   8   1  -5   -0.02    0.05
  -8  -1   5    0.04    0.04
   9   1  -5   -0.08    0.05
  -9  -1   5   -0.02    0.04
  10   1  -5    2.40    0.17
 -10  -1   5    2.57    0.14
  11   1  -5    0.37    0.09
 -11  -1   5    0.33    0.07
  12   1  -5    0.03    0.06
  13   1  -5    0.09    0.07
 -12   1  -4    0.13    0.06
 -11   1  -4    6.83    0.32
 -10   1  -4    7.44    0.32
  -9   1  -4   15.99    0.57
  -8   1  -4    0.87    0.10
  -7   1  -4   -0.01    0.05
  -7   1  -4    0.01    0.05
  -6   1  -4    3.30    0.16
  -6   1  -4    2.94    0.15
  -5   1  -4    0.36    0.06
  -5   1  -4    0.38    0.05
  -4   1  -4    4.30    0.18
  -4   1  -4    4.48    0.18
  -3   1  -4   17.30    0.60
  -3   1  -4   17.71    0.56
  -2   1  -4   11.07    0.39
  -1   1  -4    6.60    0.23
  -1   1  -4    5.70    0.21
   0   1  -4   10.52    0.37
   0   1  -4   10.49    0.34
   1   1  -4    7.36    0.25
   1   1  -4    7.70    0.28
   2   1  -4   16.61    0.51
   2   1  -4   16.73    0.58
   3   1  -4    5.85    0.19
  -3  -1   4    5.60    0.20
  -3  -1   4    5.55    0.19
   4   1  -4    1.00    0.05
   4   1  -4    0.85    0.07
  -4  -1   4    0.81    0.05
   5   1  -4    0.01    0.03
  -5  -1   4    0.02    0.02
   6   1  -4    2.54    0.14
  -6  -1   4    2.53    0.12
   7   1  -4    0.11    0.05
  -7  -1   4    0.06    0.03
   8   1  -4   -0.01    0.04
  -8  -1   4    0.05    0.04
   9   1  -4    0.03    0.05
  -9  -1   4   -0.06    0.04
  10   1  -4    0.56    0.09
 -10  -1   4    0.45    0.07
  11   1  -4    0.34    0.08
 -11  -1   4    0.25    0.07
  12   1  -4    0.10    0.07
 -12  -1   4    0.02    0.06
  13   1  -4    0.03    0.07
 -12   1  -3    0.07    0.05
 -11   1  -3    0.87    0.12
 -11   1  -3    0.95    0.10
 -10   1  -3    0.17    0.07
  -9   1  -3    1.25    0.13
  -8   1  -3    3.11    0.17
  -8   1  -3    3.12    0.17
  -7   1  -3    0.09    0.05
  -7   1  -3    0.10    0.05
  -6   1  -3    1.66    0.10
  -6   1  -3    1.39    0.10
  -5   1  -3    0.06    0.04
  -5   1  -3    0.10    0.04
  -4   1  -3    9.04    0.31
  -4   1  -3    8.86    0.32
  -3   1  -3    0.24    0.03
  -3   1  -3    0.18    0.04
  -2   1  -3    3.43    0.13
  -2   1  -3    3.42    0.13
  -1   1  -3  120.17    3.99
   0   1  -3    4.83    0.17
   0   1  -3    4.86    0.18
   1   1  -3   25.33    0.75
   1   1  -3   24.70    0.84
  -1  -1   3   24.88    0.75
   2   1  -3   18.81    0.65
   2   1  -3   18.97    0.57
  -2  -1   3   19.08    0.62
  -2  -1   3   19.14    0.58
   3   1  -3    8.29    0.26
  -3  -1   3    8.34    0.28
  -3  -1   3    8.59    0.27
   4   1  -3   35.34    1.21
  -4  -1   3   35.79    1.15
   5   1  -3    5.97    0.25
  -5  -1   3    6.57    0.23
   6   1  -3    7.08    0.28
  -6  -1   3    6.88    0.26
   7   1  -3    0.03    0.04
  -7  -1   3   -0.03    0.03
   8   1  -3    0.57    0.08
  -8  -1   3    0.61    0.07
   9   1  -3    0.10    0.05
  -9  -1   3    0.09    0.04
  10   1  -3    0.29    0.07
 -10  -1   3    0.23    0.05
  11   1  -3    2.44    0.16
 -11  -1   3    2.38    0.15
  12   1  -3    0.61    0.10
 -12  -1   3    0.67    0.09
 -13   1  -2   -0.04    0.05
 -12   1  -2    0.03    0.06
 -11   1  -2    0.75    0.09
 -10   1  -2    0.65    0.08
 -10   1  -2    0.71    0.10
  -9   1  -2    1.64    0.13
  -8   1  -2    2.67    0.15
   8  -1   2    2.69    0.14
  -7   1  -2    0.90    0.09
   7  -1   2    0.96    0.07
   6  -1   2    1.37    0.08
  -5   1  -2   17.89    0.57
   5  -1   2   17.77    0.62
  -4   1  -2   13.93    0.46
   4  -1   2   14.33    0.49
  -3   1  -2   78.67    2.35
  -2   1  -2    0.79    0.05
  -2   1  -2    0.93    0.05
  -1   1  -2   76.65    2.57
   1  -1   2   78.75    2.31
   1  -1   2   77.79    2.58
   0   1  -2    4.67    0.17
   0   1  -2    4.62    0.15
   0  -1   2    4.75    0.15
   1   1  -2    0.41    0.03
   1   1  -2    0.46    0.03
   1   1  -2    0.42    0.03
  -1  -1   2    0.41    0.03
   2   1  -2   16.49    0.53
   2   1  -2   16.01    0.49
  -2  -1   2   15.79    0.52
  -2  -1   2   16.41    0.49
   3   1  -2   31.49    1.06
  -3  -1   2   30.75    1.01
  -3  -1   2   31.71    0.94
   4   1  -2    9.10    0.34
   5   1  -2    0.19    0.04
  -5  -1   2    0.10    0.03
   6   1  -2    5.16    0.22
  -6  -1   2    4.98    0.20
   7   1  -2   44.63    1.53
  -7  -1   2   44.90    1.47
   8   1  -2    1.18    0.10
  -8  -1   2    1.02    0.08
   9   1  -2    1.45    0.11
  -9  -1   2    1.40    0.10
  -9  -1   2    1.33    0.10
  10   1  -2    0.06    0.05
 -10  -1   2    0.07    0.04
  11   1  -2    0.65    0.10
 -11  -1   2    0.52    0.08
  12   1  -2    0.23    0.08
 -12  -1   2    0.17    0.06
 -13   1  -1    0.00    0.05
 -12   1  -1    0.07    0.06
 -11   1  -1    0.50    0.08
 -10   1  -1    1.07    0.11
 -10   1  -1    1.05    0.10
  -9   1  -1    0.12    0.05
  -9   1  -1    0.12    0.04
   9  -1   1    0.12    0.05
  -8   1  -1    0.29    0.06
   8  -1   1    0.31    0.05
  -7   1  -1    0.00    0.04
   7  -1   1    0.04    0.03
  -6   1  -1    1.19    0.09
   6  -1   1    1.10    0.07
  -5   1  -1    1.22    0.08
   5  -1   1    1.32    0.07
  -4   1  -1   14.92    0.48
   4  -1   1   15.10    0.52
  -3   1  -1   10.14    0.33
   3  -1   1   10.56    0.36
  -2   1  -1    1.95    0.08
   2  -1   1    1.89    0.08
   2  -1   1    1.83    0.07
  -1   1  -1   13.77    0.42
   1  -1   1   14.13    0.43
   0   1  -1   41.62    1.59
   0  -1   1   51.39    1.42
   0  -1   1   50.77    1.59
   1   1  -1   67.92    2.05
   1   1  -1   71.16    2.22
  -1  -1   1   68.32    2.22
  -1  -1   1   69.66    2.05
   2   1  -1    1.16    0.06
  -2  -1   1    1.09    0.05
  -2  -1   1    1.14    0.05
   3   1  -1    4.27    0.17
  -3  -1   1    4.59    0.16
  -4  -1   1   24.14    0.79
   5   1  -1    0.19    0.04
  -5  -1   1    0.28    0.03
   6   1  -1    7.66    0.30
  -6  -1   1    7.43    0.28
   7   1  -1   -0.01    0.04
  -7  -1   1    0.03    0.03
   8   1  -1    1.54    0.11
  -8  -1   1    1.73    0.10
   9   1  -1    0.10    0.05
  -9  -1   1    0.12    0.05
  -9  -1   1    0.16    0.05
  10   1  -1   -0.04    0.05
 -10  -1   1   -0.01    0.04
 -10  -1   1   -0.04    0.05
  11   1  -1    0.18    0.07
 -11  -1   1    0.15    0.06
 -12  -1   1    0.08    0.06
 -13  -1   1    0.24    0.07
 -13   1   0    0.08    0.07
 -12   1   0    0.04    0.06
 -11   1   0    1.45    0.12
 -10   1   0   -0.01    0.04
 -10   1   0    0.03    0.05
  10  -1   0   -0.02    0.05
  -9   1   0    0.39    0.07
  -9   1   0    0.30    0.06
   9  -1   0    0.29    0.06
  -8   1   0    1.73    0.11
  -8   1   0    1.57    0.11
   8  -1   0    1.60    0.10
  -7   1   0    2.19    0.12
  -7   1   0    2.14    0.12
   7  -1   0    2.20    0.12
  -6   1   0   63.23    1.93
  -6   1   0   65.67    2.09
   6  -1   0   63.66    2.16
  -5   1   0    3.52    0.14
  -4   1   0    3.26    0.13
   4  -1   0    3.47    0.14
  -3   1   0    5.75    0.18
   3  -1   0    5.24    0.20
  -2   1   0   10.00    0.31
   2  -1   0    9.82    0.34
   2  -1   0   10.09    0.31
  -1   1   0   18.06    0.55
   1  -1   0   18.27    0.61
   1  -1   0   18.63    0.55
   1   1   0   17.01    0.57
   2   1   0   10.07    0.35
   3   1   0    5.70    0.21
   4   1   0    3.25    0.14
   5   1   0    3.70    0.16
   6   1   0   63.70    2.15
   7   1   0    2.05    0.12
   8   1   0    1.81    0.11
  -8  -1   0    1.67    0.10
  -8  -1   0    1.73    0.11
   9   1   0    0.40    0.07
  -9  -1   0    0.32    0.06
  -9  -1   0    0.35    0.06
  10   1   0   -0.07    0.04
 -10  -1   0    0.04    0.04
 -10  -1   0    0.01    0.05
  11   1   0    1.50    0.13
 -11  -1   0    1.55    0.12
 -12  -1   0   -0.04    0.05
 -13  -1   0    0.09    0.07
 -13   1   1    0.31    0.08
 -12   1   1    0.04    0.06
 -11   1   1    0.12    0.06
 -10   1   1   -0.01    0.04
  10  -1  -1   -0.05    0.04
  -9   1   1    0.11    0.05
  -9   1   1    0.20    0.05
   9  -1  -1    0.04    0.05
  -8   1   1    1.83    0.11
  -8   1   1    1.66    0.11
   8  -1  -1    1.66    0.11
  -7   1   1   -0.03    0.03
  -7   1   1   -0.03    0.03
   7  -1  -1    0.01    0.03
  -6   1   1    7.51    0.26
  -6   1   1    7.39    0.28
   6  -1  -1    7.54    0.29
  -5   1   1    0.27    0.03
  -5   1   1    0.28    0.04
  -4   1   1   24.07    0.77
  -4   1   1   23.38    0.71
   4  -1  -1   22.97    0.80
  -3   1   1    4.68    0.17
  -3   1   1    4.61    0.15
   3  -1  -1    4.41    0.17
  -2   1   1    1.15    0.05
  -2   1   1    1.15    0.04
   2  -1  -1    1.18    0.06
   1  -1  -1   69.69    2.28
   1  -1  -1   72.70    2.36
  -1  -1  -1   13.15    0.45
   2   1   1    2.05    0.09
   3   1   1   10.52    0.37
   4   1   1   16.06    0.56
   5   1   1    1.07    0.07
   6   1   1    1.16    0.09
  -6  -1  -1    1.32    0.09
   7   1   1    0.03    0.03
  -7  -1  -1   -0.02    0.04
   8   1   1    0.23    0.05
  -8  -1  -1    0.34    0.06
   9   1   1    0.09    0.05
  -9  -1  -1    0.16    0.06
  10   1   1    1.21    0.10
 -10  -1  -1    1.09    0.11
 -10  -1  -1    1.19    0.10
 -11  -1  -1    0.39    0.07
 -11  -1  -1    0.45    0.09
 -12  -1  -1    0.11    0.06
 -13  -1  -1   -0.10    0.05
 -14   1   2   -0.07    0.07
 -13   1   2    0.61    0.10
 -12   1   2    0.19    0.07
 -11   1   2    0.49    0.08
  11  -1  -2    0.52    0.09
 -10   1   2    0.04    0.05
  10  -1  -2    0.07    0.05
  -9   1   2    1.28    0.10
  -9   1   2    1.55    0.10
   9  -1  -2    1.57    0.11
  -8   1   2    1.26    0.09
  -8   1   2    1.24    0.09
   8  -1  -2    1.28    0.10
  -7   1   2   44.77    1.37
  -7   1   2   45.83    1.49
   7  -1  -2   45.10    1.55
  -6   1   2    4.68    0.19
  -6   1   2    4.63    0.17
   6  -1  -2    4.89    0.20
  -5   1   2    0.13    0.03
   5  -1  -2    0.16    0.04
   4  -1  -2    9.37    0.34
  -3   1   2   32.03    0.93
  -3   1   2   30.76    1.02
   3  -1  -2   31.55    1.07
  -2   1   2   16.22    0.54
   2  -1  -2   16.54    0.56
  -1   1   2    0.41    0.03
  -1   1   2    0.41    0.02
   1  -1  -2    0.42    0.02
   0  -1  -2    4.50    0.17
   0  -1  -2    4.53    0.15
  -1  -1  -2   76.71    2.55
  -2  -1  -2    0.84    0.07
  -3  -1  -2   74.27    2.47
  -4  -1  -2   13.57    0.48
  -4  -1  -2   13.78    0.45
   5   1   2   14.17    0.56
  -5  -1  -2   17.72    0.52
   6   1   2    3.18    0.14
  -6  -1  -2    2.91    0.15
   7   1   2    0.98    0.08
  -7  -1  -2    0.97    0.09
   8   1   2    2.79    0.15
  -8  -1  -2    2.57    0.15
  -9  -1  -2    1.46    0.13
  -9  -1  -2    1.56    0.14
 -10  -1  -2    0.73    0.10
 -10  -1  -2    0.76    0.11
 -11  -1  -2    0.88    0.10
 -11  -1  -2    0.88    0.12
 -12  -1  -2    0.03    0.05
 -13  -1  -2    0.07    0.06
 -13   1   3    0.00    0.07
 -12   1   3    0.55    0.09
  12  -1  -3    0.56    0.10
 -11   1   3    2.10    0.14
  11  -1  -3    2.32    0.16
 -10   1   3    0.24    0.06
  10  -1  -3    0.26    0.07
  -9   1   3    0.07    0.04
   9  -1  -3    0.14    0.05
  -8   1   3    0.70    0.06
  -8   1   3    0.72    0.08
   8  -1  -3    0.62    0.08
  -7   1   3   -0.02    0.03
  -7   1   3   -0.06    0.03
   7  -1  -3    0.03    0.03
  -6   1   3    6.89    0.26
   6  -1  -3    6.86    0.28
  -5   1   3    6.36    0.23
  -5   1   3    6.40    0.20
   5  -1  -3    6.02    0.25
  -4   1   3   35.39    1.00
  -4   1   3   35.35    1.10
   4  -1  -3   29.81    1.14
  -3   1   3    8.65    0.25
  -3   1   3    8.35    0.29
   3  -1  -3    8.11    0.31
  -2   1   3   20.33    0.59
  -2   1   3   19.42    0.64
   2  -1  -3   19.08    0.68
   2  -1  -3   19.92    0.59
  -1   1   3   25.75    0.77
   1  -1  -3   25.17    0.87
   1  -1  -3   25.93    0.77
   0   1   3    4.86    0.16
   0  -1  -3    4.65    0.19
   0  -1  -3    4.77    0.16
  -1  -1  -3  121.86    3.56
  -1  -1  -3  117.91    3.98
  -2  -1  -3    3.46    0.15
  -3  -1  -3    0.18    0.04
  -3  -1  -3    0.21    0.04
  -4  -1  -3    8.87    0.33
  -4  -1  -3    8.98    0.31
  -5  -1  -3    0.07    0.04
  -5  -1  -3    0.07    0.04
  -6  -1  -3    1.56    0.12
  -6  -1  -3    1.75    0.12
  -7  -1  -3    0.06    0.05
  -7  -1  -3    0.08    0.05
  -8  -1  -3    3.09    0.18
  -8  -1  -3    3.00    0.17
  -9  -1  -3    1.54    0.13
  -9  -1  -3    1.70    0.15
 -10  -1  -3    0.22    0.08
 -11  -1  -3    0.87    0.12
 -12  -1  -3    0.04    0.05
 -13  -1  -3   -0.03    0.05
 -13   1   4    0.18    0.07
 -12   1   4   -0.03    0.06
  12  -1  -4   -0.03    0.06
 -11   1   4    0.28    0.07
  11  -1  -4    0.29    0.08
 -10   1   4    0.52    0.07
  10  -1  -4    0.53    0.09
  -9   1   4   -0.04    0.04
   9  -1  -4   -0.02    0.04
  -8   1   4   -0.02    0.03
  -8   1   4    0.03    0.04
   8  -1  -4    0.05    0.04
  -7   1   4    0.07    0.04
   7  -1  -4    0.02    0.04
  -6   1   4    2.47    0.12
  -6   1   4    2.60    0.09
   6  -1  -4    2.58    0.14
  -5   1   4    0.00    0.01
  -5   1   4   -0.02    0.02
   5  -1  -4    0.03    0.03
  -4   1   4    0.86    0.06
  -4   1   4    0.89    0.04
   4  -1  -4    0.90    0.07
  -3   1   4    5.57    0.20
  -3   1   4    5.71    0.18
   3  -1  -4    5.65    0.18
  -2   1   4   16.93    0.57
  -2   1   4   17.67    0.53
   2  -1  -4   17.43    0.52
  -1   1   4    7.17    0.24
   1  -1  -4    7.37    0.24
   1  -1  -4    7.53    0.28
   0  -1  -4   10.22    0.37
   0  -1  -4   10.28    0.33
  -1  -1  -4    6.39    0.22
  -1  -1  -4    6.17    0.24
  -2  -1  -4   10.67    0.39
  -3  -1  -4   17.48    0.61
  -3  -1  -4   17.43    0.56
  -4  -1  -4    4.67    0.19
  -4  -1  -4    4.43    0.19
  -5  -1  -4    0.28    0.05
  -5  -1  -4    0.29    0.06
  -6  -1  -4    3.29    0.17
  -6  -1  -4    3.08    0.16
  -7  -1  -4    0.16    0.07
  -7  -1  -4   -0.01    0.05
  -8  -1  -4    0.96    0.11
  -8  -1  -4    0.87    0.10
  -9  -1  -4   15.73    0.57
 -10  -1  -4    7.45    0.33
 -11  -1  -4    7.18    0.33
 -12  -1  -4    0.16    0.08
 -13   1   5   -0.03    0.06
  13  -1  -5    0.00    0.07
 -12   1   5    0.01    0.06
  12  -1  -5    0.03    0.07
 -11   1   5    0.37    0.07
  11  -1  -5    0.41    0.09
 -10   1   5    2.28    0.14
  10  -1  -5    2.51    0.17
  -9   1   5    0.04    0.04
   9  -1  -5   -0.01    0.05
  -8   1   5    0.01    0.04
   8  -1  -5    0.02    0.05
  -7   1   5    0.63    0.07
   7  -1  -5    0.76    0.09
  -6   1   5    0.28    0.03
  -6   1   5    0.27    0.04
   6  -1  -5    0.20    0.05
  -5   1   5    8.15    0.29
  -5   1   5    8.16    0.25
   5  -1  -5    8.26    0.33
  -4   1   5    0.26    0.04
  -4   1   5    0.35    0.03
   4  -1  -5    0.30    0.05
   4  -1  -5    0.28    0.02
  -3   1   5    8.37    0.29
  -3   1   5    8.44    0.26
   3  -1  -5    8.25    0.26
  -2   1   5    0.44    0.04
   2  -1  -5    0.47    0.04
   2  -1  -5    0.47    0.05
   1  -1  -5   64.30    1.92
   1  -1  -5   63.98    2.16
   0  -1  -5    4.16    0.16
   0  -1  -5    4.32    0.18
  -1  -1  -5    5.78    0.21
  -2  -1  -5   93.86    2.79
  -2  -1  -5   92.26    3.11
  -3  -1  -5  188.10    6.25
  -4  -1  -5   23.05    0.82
  -4  -1  -5   24.20    0.76
  -5  -1  -5    3.91    0.19
  -5  -1  -5    4.05    0.19
  -6  -1  -5    1.15    0.11
  -6  -1  -5    1.30    0.12
  -7  -1  -5    3.71    0.20
  -7  -1  -5    3.49    0.19
  -8  -1  -5    1.24    0.13
  -8  -1  -5    1.32    0.13
  -9  -1  -5    3.01    0.19
 -10  -1  -5    0.70    0.11
 -11  -1  -5    0.08    0.08
 -12  -1  -5    0.00    0.08
 -13   1   6    0.25    0.08
  13  -1  -6    0.20    0.09
 -12   1   6    0.07    0.06
  12  -1  -6    0.07    0.07
 -11   1   6    0.00    0.05
  11  -1  -6   -0.07    0.06
 -10   1   6    1.69    0.12
  10  -1  -6    1.77    0.15
  -9   1   6    0.79    0.09
   9  -1  -6    0.77    0.10
  -8   1   6    5.68    0.24
   8  -1  -6    6.33    0.28
  -7   1   6    3.50    0.16
   7  -1  -6    3.45    0.18
  -6   1   6    0.61    0.04
  -6   1   6    0.55    0.06
   6  -1  -6    0.39    0.06
  -5   1   6    0.11    0.02
  -5   1   6    0.07    0.03
   5  -1  -6    0.08    0.01
   5  -1  -6    0.12    0.04
  -4   1   6   72.46    2.10
  -4   1   6   70.89    2.29
   4  -1  -6   68.74    2.10
  -3   1   6    3.19    0.14
   3  -1  -6    3.30    0.12
   3  -1  -6    3.64    0.17
   2  -1  -6    8.83    0.28
   2  -1  -6    8.50    0.33
   1  -1  -6   12.13    0.46
   1  -1  -6   12.80    0.40
   0  -1  -6    5.58    0.20
  -1  -1  -6   26.90    0.85
  -1  -1  -6   27.50    0.94
  -2  -1  -6   52.50    1.59
  -2  -1  -6   51.50    1.76
  -3  -1  -6    3.34    0.16
  -3  -1  -6    3.45    0.17
  -4  -1  -6    2.85    0.16
  -5  -1  -6    0.20    0.06
  -5  -1  -6    0.29    0.07
  -6  -1  -6    4.63    0.22
  -6  -1  -6    4.85    0.23
  -7  -1  -6    2.26    0.16
  -7  -1  -6    2.21    0.15
  -8  -1  -6    5.54    0.27
  -9  -1  -6    0.04    0.07
 -10  -1  -6    0.23    0.09
 -11  -1  -6   -0.05    0.07
  14  -1  -7    0.01    0.08
  13  -1  -7    0.06    0.07
 -12   1   7   -0.05    0.05
  12  -1  -7   -0.04    0.06
 -11   1   7    3.22    0.18
  11  -1  -7    3.26    0.21
 -10   1   7    0.12    0.06
  10  -1  -7    0.09    0.07
   9  -1  -7    0.20    0.09
  -8   1   7   16.85    0.58
   8  -1  -7   16.23    0.64
  -7   1   7   13.27    0.48
   7  -1  -7   13.59    0.52
  -6   1   7    3.87    0.17
   6  -1  -7    3.97    0.20
  -5   1   7    3.14    0.12
  -5   1   7    3.13    0.14
   5  -1  -7    3.05    0.11
  -4   1   7    0.04    0.03
   4  -1  -7   -0.01    0.03
   4  -1  -7    0.00    0.02
   3  -1  -7   61.50    1.85
   3  -1  -7   62.65    2.11
   2  -1  -7   17.19    0.54
   2  -1  -7   17.45    0.63
   1  -1  -7    0.75    0.06
   1  -1  -7    0.86    0.08
   0  -1  -7   25.21    0.89
   0  -1  -7   25.41    0.79
  -1  -1  -7    1.72    0.10
  -1  -1  -7    1.64    0.11
  -2  -1  -7    3.66    0.17
  -2  -1  -7    3.75    0.18
  -3  -1  -7    1.44    0.10
  -3  -1  -7    1.48    0.12
  -4  -1  -7    0.57    0.08
  -5  -1  -7    2.01    0.15
  -5  -1  -7    1.90    0.14
  -6  -1  -7    0.78    0.11
  -6  -1  -7    0.88    0.11
  -7  -1  -7    3.80    0.21
  -8  -1  -7    1.25    0.13
  -9  -1  -7    0.18    0.08
 -10  -1  -7    0.06    0.07
 -11  -1  -7    0.04    0.08
  14  -1  -8    0.20    0.09
  13  -1  -8    0.32    0.10
 -12   1   8    0.31    0.08
  12  -1  -8    0.12    0.08
 -11   1   8   -0.03    0.06
  11  -1  -8    0.00    0.06
 -10   1   8    4.90    0.23
  10  -1  -8    5.07    0.27
  -9   1   8   32.93    1.13
   9  -1  -8   33.97    1.21
  -8   1   8    1.08    0.11
   8  -1  -8    0.70    0.11
  -7   1   8    0.14    0.05
   7  -1  -8    0.07    0.06
  -6   1   8    1.32    0.09
   6  -1  -8    1.21    0.11
  -5   1   8   10.26    0.37
   5  -1  -8    9.84    0.32
   4  -1  -8    0.17    0.03
   4  -1  -8    0.16    0.05
   3  -1  -8   15.12    0.48
   2  -1  -8    2.21    0.11
   2  -1  -8    2.28    0.13
   1  -1  -8   11.57    0.44
   1  -1  -8   11.26    0.38
   0  -1  -8    1.35    0.10
   0  -1  -8    1.46    0.09
  -1  -1  -8    0.89    0.09
  -1  -1  -8    1.00    0.09
  -2  -1  -8    5.03    0.21
  -2  -1  -8    4.98    0.22
  -3  -1  -8    7.52    0.31
  -3  -1  -8    7.67    0.30
  -4  -1  -8   -0.01    0.05
  -4  -1  -8   -0.01    0.06
  -5  -1  -8    0.44    0.08
  -5  -1  -8    0.37    0.08
  -6  -1  -8   -0.04    0.05
  -7  -1  -8    0.47    0.09
  -8  -1  -8   -0.02    0.06
  -9  -1  -8    0.45    0.11
 -10  -1  -8    0.31    0.10
  14  -1  -9    0.00    0.08
  13  -1  -9   -0.03    0.07
  12  -1  -9    0.29    0.10
 -11   1   9   -0.05    0.06
  11  -1  -9   -0.01    0.07
 -10   1   9    1.11    0.12
  10  -1  -9    1.32    0.14
  -9   1   9    0.26    0.08
   9  -1  -9    0.44    0.10
  -8   1   9    1.56    0.12
   8  -1  -9    1.81    0.14
  -7   1   9    0.33    0.06
   7  -1  -9    0.38    0.08
  -6   1   9    1.44    0.10
   6  -1  -9    1.36    0.12
   5  -1  -9    0.95    0.06
   5  -1  -9    0.77    0.09
   4  -1  -9    0.05    0.04
   4  -1  -9    0.00    0.01
   3  -1  -9    2.71    0.15
   3  -1  -9    2.80    0.12
   2  -1  -9    0.01    0.03
   2  -1  -9   -0.02    0.03
   1  -1  -9    1.02    0.09
   1  -1  -9    0.86    0.08
   0  -1  -9    0.93    0.09
   0  -1  -9    0.95    0.09
  -1  -1  -9    1.95    0.12
  -1  -1  -9    1.75    0.12
  -2  -1  -9    8.22    0.34
  -2  -1  -9    8.83    0.33
  -3  -1  -9    7.17    0.30
  -3  -1  -9    7.01    0.29
  -4  -1  -9    0.64    0.08
  -4  -1  -9    0.47    0.08
  -5  -1  -9    2.89    0.18
  -5  -1  -9    3.14    0.18
  -6  -1  -9    0.01    0.06
  -7  -1  -9    0.63    0.11
  -8  -1  -9    0.54    0.11
  -9  -1  -9    0.13    0.09
  13  -1 -10   -0.11    0.07
  12  -1 -10    0.02    0.07
 -11   1  10    0.10    0.07
  11  -1 -10    0.03    0.07
 -10   1  10    0.29    0.07
  10  -1 -10    0.33    0.09
  -9   1  10    1.29    0.12
   9  -1 -10    1.51    0.14
  -8   1  10    2.57    0.15
   8  -1 -10    2.78    0.18
  -7   1  10    0.32    0.06
   7  -1 -10    0.27    0.07
   6  -1 -10    1.40    0.12
   5  -1 -10    0.18    0.06
   4  -1 -10    1.45    0.12
   4  -1 -10    1.43    0.08
   3  -1 -10    0.54    0.08
   3  -1 -10    0.58    0.06
   2  -1 -10    1.53    0.10
   2  -1 -10    1.38    0.11
   1  -1 -10   12.83    0.44
   1  -1 -10   12.50    0.49
   0  -1 -10    7.51    0.29
   0  -1 -10    7.24    0.31
  -1  -1 -10    6.09    0.27
  -1  -1 -10    6.07    0.25
  -2  -1 -10    2.42    0.15
  -2  -1 -10    2.53    0.15
  -3  -1 -10    0.07    0.05
  -3  -1 -10    0.12    0.06
  -4  -1 -10    3.66    0.20
  -4  -1 -10    3.73    0.19
  -5  -1 -10    0.13    0.07
  -6  -1 -10    0.54    0.10
  -7  -1 -10    4.10    0.23
  -8  -1 -10   -0.01    0.07
  -9  -1 -10    1.94    0.18
  13  -1 -11   -0.02    0.08
  12  -1 -11    0.56    0.12
 -11   1  11   -0.01    0.06
  11  -1 -11    0.09    0.08
 -10   1  11    0.63    0.09
  10  -1 -11    0.57    0.11
  -9   1  11    0.13    0.06
   9  -1 -11    0.01    0.07
  -8   1  11    0.25    0.06
   8  -1 -11    0.27    0.08
   7  -1 -11    1.59    0.14
   6  -1 -11    0.02    0.06
   5  -1 -11    1.02    0.11
   4  -1 -11    0.32    0.05
   4  -1 -11    0.30    0.07
   3  -1 -11    3.70    0.16
   3  -1 -11    3.60    0.20
   2  -1 -11    0.91    0.11
   2  -1 -11    0.84    0.08
   1  -1 -11    5.76    0.27
   1  -1 -11    5.87    0.24
   0  -1 -11   39.55    1.23
   0  -1 -11   38.90    1.37
  -1  -1 -11    1.26    0.12
  -1  -1 -11    1.31    0.13
  -2  -1 -11    2.92    0.18
  -2  -1 -11    3.35    0.18
  -3  -1 -11    9.50    0.39
  -3  -1 -11    9.97    0.39
  -4  -1 -11    0.00    0.06
  -5  -1 -11    9.56    0.40
  -6  -1 -11    0.20    0.08
  -7  -1 -11    0.00    0.07
  -8  -1 -11    0.11    0.09
  12  -1 -12   -0.03    0.08
  11  -1 -12   -0.06    0.07
 -10   1  12    0.25    0.08
  10  -1 -12    0.24    0.09
   9  -1 -12   -0.03    0.06
   8  -1 -12    0.50    0.10
   7  -1 -12    4.73    0.26
   6  -1 -12    4.71    0.26
   5  -1 -12    3.59    0.21
   4  -1 -12    1.55    0.13
   3  -1 -12    0.76    0.10
   3  -1 -12    0.89    0.09
   2  -1 -12    5.13    0.26
   2  -1 -12    5.05    0.22
   1  -1 -12    3.72    0.19
   1  -1 -12    3.75    0.21
   0  -1 -12   16.20    0.57
   0  -1 -12   16.87    0.63
  -1  -1 -12   12.61    0.46
  -1  -1 -12   11.86    0.49
  -2  -1 -12   12.81    0.50
  -2  -1 -12   12.22    0.47
  -3  -1 -12    1.78    0.14
  -3  -1 -12    1.69    0.15
  -4  -1 -12    0.20    0.08
  -5  -1 -12    2.35    0.17
  -6  -1 -12    0.73    0.12
  -7  -1 -12   -0.07    0.08
  11  -1 -13   -0.11    0.08
  10  -1 -13    0.21    0.09
   9  -1 -13    0.10    0.08
   8  -1 -13    1.60    0.15
   7  -1 -13    0.00    0.06
   6  -1 -13   11.68    0.50
   5  -1 -13    3.46    0.22
   4  -1 -13   10.90    0.46
   3  -1 -13    0.34    0.08
   3  -1 -13    0.29    0.06
   2  -1 -13    0.28    0.07
   2  -1 -13    0.31    0.07
   1  -1 -13    8.15    0.32
   1  -1 -13    7.85    0.36
   0  -1 -13    5.05    0.23
   0  -1 -13    5.03    0.25
  -1  -1 -13    0.70    0.10
  -1  -1 -13    0.71    0.10
  -2  -1 -13    1.66    0.14
  -2  -1 -13    1.43    0.14
  -3  -1 -13    0.14    0.07
  -4  -1 -13    1.29    0.14
  -5  -1 -13   -0.01    0.07
  -6  -1 -13    0.03    0.08
  11  -1 -14    1.81    0.19
  10  -1 -14    0.20    0.10
   9  -1 -14    0.03    0.07
   8  -1 -14    0.33    0.09
   7  -1 -14    0.04    0.07
   6  -1 -14    0.41    0.10
   5  -1 -14    0.69    0.11
   4  -1 -14    2.01    0.16
   3  -1 -14   -0.04    0.06
   2  -1 -14    0.71    0.10
   2  -1 -14    0.70    0.09
   1  -1 -14    1.11    0.12
   1  -1 -14    1.03    0.11
   0  -1 -14    0.18    0.07
   0  -1 -14    0.09    0.07
  -1  -1 -14    0.68    0.10
  -1  -1 -14    0.63    0.10
  -2  -1 -14   -0.06    0.06
  -3  -1 -14    0.11    0.07
  -4  -1 -14    0.00    0.07
  -5  -1 -14   -0.07    0.07
  10  -1 -15    0.11    0.09
   9  -1 -15    0.10    0.07
   8  -1 -15    0.07    0.07
   7  -1 -15   -0.02    0.06
   6  -1 -15    0.12    0.07
   5  -1 -15    0.24    0.08
   4  -1 -15    0.06    0.07
   3  -1 -15    0.44    0.09
   2  -1 -15    0.70    0.11
   2  -1 -15    0.76    0.10
   1  -1 -15    0.08    0.06
   1  -1 -15    0.21    0.07
   0  -1 -15    3.59    0.21
   0  -1 -15    3.67    0.21
  -1  -1 -15    1.23    0.13
  -2  -1 -15    0.14    0.08
  -3  -1 -15    0.05    0.08
  -4  -1 -15    0.06    0.08
   9  -1 -16    0.05    0.08
   8  -1 -16    0.16    0.09
   7  -1 -16    0.46    0.11
   6  -1 -16    0.02    0.07
   5  -1 -16    0.04    0.07
   4  -1 -16    0.00    0.06
   3  -1 -16    0.11    0.07
   2  -1 -16    0.30    0.09
   1  -1 -16   -0.05    0.06
   1  -1 -16   -0.04    0.06
   0  -1 -16    0.38    0.09
  -1  -1 -16    2.41    0.17
  -2  -1 -16    4.20    0.24
  -3  -1 -16    1.59    0.16
   8  -1 -17   -0.02    0.07
   7  -1 -17    0.04    0.08
   6  -1 -17   -0.03    0.07
   5  -1 -17    0.32    0.10
   4  -1 -17    0.09    0.08
   3  -1 -17    0.01    0.07
   2  -1 -17    4.51    0.26
   0  -1 -17    0.51    0.11
  -1  -1 -17    0.65    0.12
   7  -1 -18    0.80    0.14
   6  -1 -18    0.04    0.08
   5  -1 -18    0.99    0.15
   4  -1 -18    0.26    0.10
   3  -1 -18    2.67    0.21
   2  -1 -18    0.32    0.10
   6  -1 -19    5.25    0.33
   5  -1 -19    0.15    0.09
   4  -1 -19    1.29    0.17
   3  -1 -19    1.63    0.17
   5   2 -19    0.11    0.09
   6   2 -19    4.20    0.29
   4   2 -18    0.36    0.10
   5   2 -18    0.94    0.14
   6   2 -18    0.11    0.09
   7   2 -18    0.19    0.10
  -1   2 -17    0.73    0.12
   0   2 -17    0.41    0.10
   1   2 -17    2.36    0.17
   3   2 -17    0.18    0.08
   4   2 -17    0.06    0.07
   5   2 -17    0.61    0.12
   6   2 -17    0.03    0.08
   7   2 -17    0.36    0.11
   8   2 -17   -0.01    0.07
  -2   2 -16    0.07    0.08
  -1   2 -16    1.53    0.16
   0   2 -16    0.66    0.11
   1   2 -16    0.16    0.07
   2   2 -16    0.09    0.07
   2   2 -16    0.12    0.07
   3   2 -16    0.12    0.07
   4   2 -16    0.03    0.06
   5   2 -16    0.09    0.07
   6   2 -16   -0.04    0.06
   7   2 -16    0.06    0.08
   8   2 -16    0.13    0.09
   9   2 -16    0.00    0.08
  -4   2 -15    0.00    0.07
  -3   2 -15    0.58    0.11
  -2   2 -15   -0.03    0.06
  -1   2 -15    0.01    0.07
   0   2 -15    0.29    0.08
   1   2 -15    0.04    0.06
   1   2 -15    0.01    0.06
   2   2 -15    0.31    0.08
   2   2 -15    0.26    0.07
   3   2 -15    0.62    0.09
   3   2 -15    0.71    0.11
   4   2 -15   -0.04    0.06
   5   2 -15    0.17    0.08
   6   2 -15    0.08    0.07
   7   2 -15    0.15    0.08
   8   2 -15    0.05    0.07
   9   2 -15    0.26    0.10
  10   2 -15   -0.06    0.07
  -5   2 -14    0.05    0.07
  -4   2 -14    0.28    0.09
  -3   2 -14    0.13    0.08
  -2   2 -14    1.67    0.15
  -1   2 -14    0.14    0.07
   0   2 -14    1.23    0.12
   1   2 -14    5.05    0.25
   1   2 -14    4.86    0.24
   2   2 -14    0.06    0.05
   2   2 -14    0.06    0.06
   3   2 -14    4.34    0.24
   3   2 -14    4.21    0.20
   4   2 -14    0.13    0.07
   5   2 -14    0.71    0.11
   6   2 -14   -0.01    0.06
   7   2 -14    4.78    0.27
   8   2 -14    0.42    0.10
   9   2 -14    0.10    0.08
  10   2 -14    2.17    0.19
  11   2 -14    0.31    0.11
  -6   2 -13    0.03    0.08
  -5   2 -13    1.13    0.14
  -4   2 -13    0.65    0.11
  -3   2 -13    2.26    0.16
  -2   2 -13    0.20    0.07
  -1   2 -13    0.26    0.08
   0   2 -13    7.14    0.31
   0   2 -13    6.96    0.30
   1   2 -13    0.46    0.08
   1   2 -13    0.33    0.08
   2   2 -13    7.30    0.30
   2   2 -13    7.12    0.32
   3   2 -13    3.10    0.19
   3   2 -13    3.43    0.17
   4   2 -13    9.54    0.41
   4   2 -13    9.35    0.35
   5   2 -13    0.84    0.11
   6   2 -13    3.34    0.21
   7   2 -13    1.21    0.15
   8   2 -13    0.39    0.10
   9   2 -13    0.58    0.12
  10   2 -13    1.33    0.16
  11   2 -13    0.04    0.08
  -7   2 -12    0.49    0.12
  -6   2 -12    0.56    0.11
  -5   2 -12    0.04    0.07
  -4   2 -12    0.76    0.11
  -3   2 -12    0.09    0.06
  -2   2 -12   16.94    0.60
  -1   2 -12    1.10    0.12
  -1   2 -12    1.36    0.12
   0   2 -12   55.35    1.72
   0   2 -12   54.98    1.89
   1   2 -12    0.04    0.06
   1   2 -12    0.13    0.07
   2   2 -12    1.09    0.10
   2   2 -12    0.98    0.11
   3   2 -12    3.58    0.17
   3   2 -12    3.33    0.19
   4   2 -12    0.45    0.08
   4   2 -12    0.43    0.06
   5   2 -12    1.19    0.12
   5   2 -12    1.16    0.09
   6   2 -12    3.70    0.21
   7   2 -12    1.70    0.16
   8   2 -12    6.41    0.33
   9   2 -12    1.59    0.16
  10   2 -12    0.60    0.11
  11   2 -12   -0.05    0.07
  12   2 -12    0.07    0.09
  -8   2 -11   -0.04    0.08
  -7   2 -11    2.40    0.18
  -6   2 -11    0.55    0.10
  -5   2 -11    0.59    0.10
  -4   2 -11    0.11    0.06
  -3   2 -11    3.93    0.21
  -2   2 -11   18.11    0.64
  -2   2 -11   17.08    0.61
  -1   2 -11   34.47    1.08
  -1   2 -11   32.88    1.17
   0   2 -11    6.61    0.28
   0   2 -11    6.47    0.28
   1   2 -11   34.68    1.23
   1   2 -11   35.71    1.11
   2   2 -11    0.15    0.05
   2   2 -11    0.06    0.05
   3   2 -11    2.13    0.12
   3   2 -11    2.10    0.14
   4   2 -11    0.02    0.03
   4   2 -11    0.02    0.05
   5   2 -11    4.27    0.22
   5   2 -11    3.94    0.17
   6   2 -11    2.25    0.16
   7   2 -11    0.67    0.11
   8   2 -11    0.79    0.11
   9   2 -11    0.17    0.08
  10   2 -11    0.83    0.13
  11   2 -11    0.36    0.10
  12   2 -11    0.25    0.10
  -9   2 -10    1.41    0.17
  -8   2 -10    0.03    0.07
  -7   2 -10    0.12    0.08
  -6   2 -10    0.06    0.07
  -5   2 -10    1.05    0.12
  -4   2 -10    0.06    0.06
  -3   2 -10   -0.02    0.05
  -2   2 -10    1.61    0.10
  -2   2 -10    1.38    0.12
  -1   2 -10    5.55    0.24
  -1   2 -10    5.75    0.24
   0   2 -10    5.16    0.23
   0   2 -10    5.28    0.23
   1   2 -10    4.13    0.19
   1   2 -10    4.26    0.20
   2   2 -10    1.02    0.09
   2   2 -10    0.74    0.08
   3   2 -10    0.24    0.06
   3   2 -10    0.30    0.05
   4   2 -10    2.64    0.12
   4   2 -10    2.47    0.16
   5   2 -10    0.01    0.03
   5   2 -10    0.00    0.04
   6   2 -10    1.02    0.07
   6   2 -10    1.15    0.11
   7   2 -10    1.82    0.15
   8   2 -10    0.10    0.06
  -8  -2  10   -0.01    0.05
   9   2 -10    0.12    0.07
  -9  -2  10    0.02    0.06
  10   2 -10    0.19    0.09
  11   2 -10    0.57    0.11
  12   2 -10   -0.11    0.06
  13   2 -10    0.11    0.09
  -9   2  -9   -0.10    0.06
  -8   2  -9    0.03    0.07
  -7   2  -9    0.53    0.10
  -6   2  -9    0.40    0.08
  -5   2  -9    0.07    0.06
  -4   2  -9   11.53    0.43
  -3   2  -9    4.31    0.21
  -3   2  -9    4.65    0.19
  -2   2  -9    6.14    0.26
  -2   2  -9    6.54    0.26
  -1   2  -9    2.15    0.13
  -1   2  -9    2.12    0.12
   0   2  -9   14.84    0.50
   0   2  -9   14.48    0.53
   1   2  -9    0.08    0.04
   1   2  -9    0.14    0.04
   2   2  -9    0.94    0.07
   2   2  -9    0.99    0.09
   3   2  -9    1.48    0.09
   3   2  -9    1.67    0.11
   4   2  -9    0.35    0.05
   4   2  -9    0.45    0.07
   5   2  -9    0.38    0.05
   5   2  -9    0.40    0.07
   6   2  -9    0.34    0.04
   6   2  -9    0.39    0.07
   7   2  -9    9.73    0.40
  -7  -2   9    8.92    0.34
   8   2  -9    1.28    0.12
  -8  -2   9    1.01    0.09
   9   2  -9    3.08    0.20
  -9  -2   9    3.23    0.17
  10   2  -9    0.04    0.07
  11   2  -9    0.44    0.10
  12   2  -9    0.30    0.09
  13   2  -9   -0.07    0.07
 -10   2  -8    0.22    0.09
  -9   2  -8    0.05    0.07
  -8   2  -8    0.25    0.09
  -7   2  -8    2.57    0.17
  -6   2  -8    0.73    0.10
  -5   2  -8    0.31    0.07
  -4   2  -8    3.74    0.16
  -4   2  -8    3.41    0.18
  -3   2  -8    0.01    0.03
  -3   2  -8   -0.01    0.02
  -2   2  -8   14.91    0.52
  -2   2  -8   15.38    0.54
  -1   2  -8    0.35    0.06
  -1   2  -8    0.48    0.05
   0   2  -8    7.50    0.28
   0   2  -8    7.30    0.29
   1   2  -8    1.04    0.08
   1   2  -8    0.93    0.08
   2   2  -8   -0.01    0.03
   2   2  -8    0.02    0.03
   3   2  -8    0.18    0.05
   3   2  -8    0.22    0.04
   4   2  -8    4.64    0.17
   4   2  -8    4.60    0.22
   5   2  -8    0.28    0.06
   5   2  -8    0.25    0.04
   6   2  -8    2.68    0.16
   6   2  -8    2.88    0.12
  -6  -2   8    3.00    0.13
   7   2  -8   10.53    0.42
   7   2  -8    9.68    0.33
  -7  -2   8    9.62    0.36
   8   2  -8    0.90    0.11
  -8  -2   8    0.93    0.09
   9   2  -8    6.37    0.32
  -9  -2   8    6.81    0.28
  10   2  -8    0.38    0.10
  11   2  -8    4.36    0.26
  12   2  -8    0.28    0.09
  13   2  -8    0.02    0.08
  14   2  -8    0.14    0.10
 -11   2  -7    0.07    0.08
 -10   2  -7    0.09    0.08
  -9   2  -7    0.46    0.10
  -8   2  -7    0.22    0.08
  -7   2  -7    1.07    0.12
  -6   2  -7    0.02    0.06
  -5   2  -7    3.66    0.19
  -4   2  -7    0.01    0.03
  -4   2  -7    0.04    0.05
  -2   2  -7    3.06    0.15
  -2   2  -7    2.92    0.13
  -1   2  -7    1.68    0.10
  -1   2  -7    1.78    0.09
   0   2  -7   29.77    1.01
   0   2  -7   29.30    0.92
   1   2  -7    3.07    0.14
   1   2  -7    3.30    0.15
   2   2  -7   18.77    0.59
   2   2  -7   18.14    0.66
   3   2  -7    0.16    0.05
   3   2  -7    0.20    0.03
   4   2  -7   12.94    0.41
   5   2  -7    3.65    0.13
   5   2  -7    3.10    0.17
   6   2  -7    1.27    0.07
  -6  -2   7    1.39    0.08
   7   2  -7    4.04    0.21
  -7  -2   7    3.66    0.16
   8   2  -7    0.24    0.08
  -8  -2   7    0.32    0.06
   9   2  -7   41.49    1.44
  -9  -2   7   39.25    1.34
  10   2  -7    1.59    0.15
 -10  -2   7    1.87    0.13
  11   2  -7    4.22    0.25
  12   2  -7    0.01    0.07
  13   2  -7    0.00    0.07
  14   2  -7    0.35    0.11
 -11   2  -6    0.09    0.09
 -10   2  -6    0.30    0.09
  -9   2  -6    0.04    0.07
  -8   2  -6    0.05    0.06
  -7   2  -6    0.68    0.09
  -6   2  -6    0.44    0.08
  -5   2  -6    6.52    0.26
  -5   2  -6    6.38    0.25
  -4   2  -6    1.40    0.11
  -4   2  -6    1.52    0.09
  -3   2  -6    0.51    0.07
  -3   2  -6    0.61    0.06
  -2   2  -6    1.02    0.07
  -2   2  -6    0.76    0.07
  -1   2  -6    9.56    0.33
  -1   2  -6    9.47    0.34
   0   2  -6   26.98    0.93
   0   2  -6   27.19    0.84
   1   2  -6    0.03    0.02
   1   2  -6    0.09    0.03
   2   2  -6  188.62    6.27
   3   2  -6   19.05    0.59
   4   2  -6   37.33    1.29
  -4  -2   6   37.49    1.22
  -5  -2   6    0.42    0.05
   6   2  -6    1.02    0.08
   6   2  -6    1.12    0.06
   7   2  -6    8.48    0.35
  -7  -2   6    8.23    0.30
   8   2  -6    0.76    0.10
  -8  -2   6    0.90    0.08
   9   2  -6    0.42    0.09
  -9  -2   6    0.49    0.07
  10   2  -6    2.09    0.16
 -10  -2   6    2.27    0.13
  11   2  -6    0.56    0.10
  12   2  -6    0.02    0.07
  13   2  -6    0.06    0.08
  14   2  -6    0.18    0.09
 -11   2  -5    0.21    0.09
 -10   2  -5    0.34    0.09
  -9   2  -5    2.55    0.17
  -8   2  -5    0.05    0.06
  -7   2  -5    0.06    0.06
  -6   2  -5    0.59    0.08
  -6   2  -5    0.64    0.07
  -5   2  -5   10.05    0.36
  -5   2  -5    9.61    0.35
  -4   2  -5    2.27    0.11
  -4   2  -5    2.21    0.12
  -3   2  -5    3.62    0.14
  -3   2  -5    3.50    0.16
  -2   2  -5    4.82    0.18
  -1   2  -5    0.43    0.04
  -1   2  -5    0.41    0.05
   0   2  -5   12.53    0.44
   1   2  -5    3.28    0.13
   1   2  -5    3.33    0.14
   2   2  -5    0.39    0.04
   2   2  -5    0.35    0.04
   3   2  -5   16.23    0.59
   3   2  -5   16.85    0.51
   4   2  -5    1.31    0.09
   4   2  -5    1.32    0.06
  -4  -2   5    1.38    0.07
   5   2  -5    3.80    0.14
   5   2  -5    3.97    0.19
  -5  -2   5    4.27    0.16
   6   2  -5    0.23    0.05
  -6  -2   5    0.11    0.03
   7   2  -5    0.23    0.06
  -7  -2   5    0.20    0.04
   8   2  -5   -0.04    0.05
  -8  -2   5   -0.02    0.03
   9   2  -5    0.57    0.09
  -9  -2   5    0.71    0.07
  10   2  -5    1.01    0.12
 -10  -2   5    1.26    0.10
  11   2  -5    0.10    0.07
 -11  -2   5    0.15    0.06
  12   2  -5   -0.02    0.06
  13   2  -5   -0.01    0.06
  14   2  -5    0.08    0.08
 -12   2  -4    0.28    0.07
 -11   2  -4    1.72    0.16
 -10   2  -4    0.23    0.08
  -9   2  -4    3.33    0.19
  -8   2  -4    6.82    0.29
  -7   2  -4    1.22    0.11
  -7   2  -4    0.94    0.10
  -6   2  -4    2.36    0.14
  -6   2  -4    2.29    0.12
  -5   2  -4    8.17    0.30
  -5   2  -4    8.33    0.30
  -4   2  -4    5.75    0.22
  -4   2  -4    5.63    0.21
  -3   2  -4    1.06    0.08
  -3   2  -4    1.10    0.06
  -2   2  -4    5.68    0.21
  -2   2  -4    5.72    0.20
  -1   2  -4    9.13    0.32
   0   2  -4   13.13    0.46
   0   2  -4   13.87    0.43
   1   2  -4    7.96    0.26
   1   2  -4    7.71    0.28
   2   2  -4    3.47    0.12
   2   2  -4    3.35    0.14
   3   2  -4    4.37    0.19
   3   2  -4    4.52    0.16
  -3  -2   4    4.69    0.16
   4   2  -4    4.48    0.15
  -4  -2   4    4.31    0.16
   5   2  -4    0.88    0.07
  -5  -2   4    0.76    0.05
   6   2  -4    2.39    0.13
  -6  -2   4    2.38    0.11
   7   2  -4    2.56    0.14
  -7  -2   4    2.29    0.12
   8   2  -4    1.37    0.11
  -8  -2   4    1.32    0.09
   9   2  -4   -0.01    0.05
  -9  -2   4    0.00    0.04
  10   2  -4    0.07    0.06
 -10  -2   4    0.15    0.05
  11   2  -4    0.21    0.08
 -11  -2   4    0.26    0.06
  12   2  -4   -0.01    0.06
  13   2  -4    0.55    0.11
 -12   2  -3    1.33    0.12
 -11   2  -3    1.05    0.11
 -10   2  -3    8.02    0.33
  -9   2  -3    7.33    0.31
  -8   2  -3   10.44    0.39
  -7   2  -3    0.05    0.05
  -7   2  -3    0.01    0.05
  -6   2  -3   12.45    0.43
  -6   2  -3   12.35    0.44
  -5   2  -3    0.31    0.04
  -5   2  -3    0.34    0.05
  -4   2  -3   13.36    0.46
  -4   2  -3   13.69    0.45
  -3   2  -3    0.06    0.02
  -3   2  -3    0.01    0.03
  -2   2  -3    0.14    0.02
  -2   2  -3    0.21    0.03
  -1   2  -3    4.06    0.14
   0   2  -3  115.29    3.83
   0   2  -3  115.68    3.42
   1   2  -3    5.17    0.17
   1   2  -3    5.22    0.19
   2   2  -3    5.08    0.17
   2   2  -3    5.15    0.20
   2   2  -3    4.96    0.17
  -2  -2   3    5.03    0.17
   3   2  -3    1.70    0.07
  -3  -2   3    1.76    0.07
   4   2  -3    9.18    0.29
   4   2  -3    9.16    0.34
  -4  -2   3    9.05    0.31
   5   2  -3    0.02    0.03
  -5  -2   3   -0.05    0.02
   6   2  -3   17.58    0.63
  -6  -2   3   17.47    0.59
   7   2  -3    0.40    0.06
  -7  -2   3    0.35    0.04
   8   2  -3    0.62    0.08
  -8  -2   3    0.41    0.05
   9   2  -3    0.18    0.06
  -9  -2   3    0.17    0.05
  10   2  -3    0.47    0.08
 -10  -2   3    0.48    0.06
  11   2  -3    2.31    0.16
 -11  -2   3    1.93    0.13
  12   2  -3    0.46    0.10
  13   2  -3    1.89    0.17
 -13   2  -2    0.06    0.06
 -12   2  -2   -0.02    0.06
 -11   2  -2    1.08    0.11
 -10   2  -2    0.04    0.05
 -10   2  -2    0.08    0.06
  -9   2  -2    5.33    0.24
  -8   2  -2    0.16    0.06
   8  -2   2    0.22    0.05
  -7   2  -2    0.77    0.08
   7  -2   2    0.67    0.06
  -6   2  -2    1.08    0.08
   6  -2   2    0.82    0.06
  -5   2  -2    1.75    0.10
   5  -2   2    1.87    0.09
  -4   2  -2   23.23    0.75
   4  -2   2   25.22    0.82
  -3   2  -2    7.01    0.25
   3  -2   2    7.74    0.26
  -2   2  -2  131.19    3.89
  -1   2  -2   43.82    1.31
   0   2  -2   18.92    0.63
   0  -2   2   18.95    0.58
   1   2  -2    0.12    0.02
   1   2  -2    0.06    0.02
  -1  -2   2    0.08    0.02
   2   2  -2    0.19    0.02
   2   2  -2    0.16    0.01
   2   2  -2    0.10    0.02
  -2  -2   2    0.15    0.01
  -2  -2   2    0.14    0.02
   3   2  -2   57.08    1.70
  -3  -2   2   56.97    1.83
   4   2  -2   20.95    0.74
  -4  -2   2   21.65    0.70
   5   2  -2   46.57    1.58
  -5  -2   2   46.38    1.50
   6   2  -2    7.77    0.32
  -6  -2   2    8.30    0.29
   7   2  -2    2.05    0.12
  -7  -2   2    2.04    0.11
   8   2  -2    5.75    0.26
  -8  -2   2    5.98    0.23
   9   2  -2    0.16    0.05
  -9  -2   2    0.18    0.05
  10   2  -2    3.55    0.20
 -10  -2   2    3.68    0.18
  11   2  -2    2.00    0.15
 -11  -2   2    2.12    0.14
  12   2  -2    0.26    0.08
 -12  -2   2    0.40    0.07
 -13   2  -1    0.02    0.06
 -12   2  -1    0.02    0.06
 -11   2  -1    0.04    0.06
 -10   2  -1    0.23    0.06
 -10   2  -1    0.25    0.06
  -9   2  -1    0.00    0.04
  -9   2  -1    0.08    0.05
   9  -2   1    0.02    0.04
  -8   2  -1    0.10    0.05
  -8   2  -1   -0.01    0.03
   8  -2   1    0.00    0.03
  -7   2  -1    1.54    0.10
   7  -2   1    1.62    0.10
  -6   2  -1    3.41    0.15
  -5   2  -1    0.48    0.05
   5  -2   1    0.46    0.05
  -4   2  -1   19.11    0.59
   4  -2   1   18.70    0.64
  -3   2  -1   15.16    0.48
   3  -2   1   15.72    0.52
  -2   2  -1   68.55    2.04
   2  -2   1   68.34    2.04
   2  -2   1   68.95    2.27
  -1   2  -1   46.35    1.51
  -1   2  -1   46.26    1.36
   1  -2   1   45.55    1.36
   1  -2   1   44.84    1.51
   0   2  -1    6.23    0.21
   0  -2   1    5.93    0.19
   1   2  -1   21.89    0.73
   1   2  -1   21.38    0.65
  -1  -2   1   21.69    0.65
   2   2  -1   49.74    1.42
   2   2  -1   42.41    1.60
  -2  -2   1   49.92    1.42
  -2  -2   1   48.99    1.53
   3   2  -1    1.68    0.08
   4   2  -1    8.00    0.30
   5   2  -1    0.02    0.03
  -5  -2   1    0.02    0.02
   6   2  -1    0.74    0.07
  -6  -2   1    0.80    0.06
   7   2  -1    0.97    0.09
  -7  -2   1    0.92    0.08
   8   2  -1    2.81    0.15
  -8  -2   1    2.60    0.13
   9   2  -1    0.83    0.09
  -9  -2   1    0.82    0.08
  10   2  -1    0.07    0.05
 -10  -2   1    0.17    0.05
 -10  -2   1    0.16    0.06
  11   2  -1    1.05    0.12
 -11  -2   1    1.04    0.10
  12   2  -1   -0.03    0.06
 -12  -2   1    0.04    0.05
 -13   2   0    0.20    0.08
 -12   2   0    0.24    0.07
 -11   2   0    0.02    0.06
 -10   2   0   -0.03    0.04
  -9   2   0    1.93    0.13
  -9   2   0    1.89    0.12
   9  -2   0    1.95    0.12
  -8   2   0    0.23    0.05
  -8   2   0    0.16    0.05
   8  -2   0    0.24    0.05
  -7   2   0    6.12    0.24
  -7   2   0    5.96    0.23
   7  -2   0    6.13    0.25
  -6   2   0    6.07    0.22
  -6   2   0    6.21    0.24
   6  -2   0    5.79    0.23
  -5   2   0    3.01    0.12
  -5   2   0    2.91    0.13
   5  -2   0    3.02    0.13
  -4   2   0   30.66    0.97
  -4   2   0   28.93    0.89
   4  -2   0   28.71    1.00
  -3   2   0    4.17    0.14
  -3   2   0    3.59    0.15
   3  -2   0    3.90    0.15
   3  -2   0    4.08    0.14
  -2   2   0  150.61    4.44
   2  -2   0  149.23    4.97
   2  -2   0  148.27    4.42
  -1   2   0  171.12    5.11
  -1   2   0  173.57    5.54
   1  -2   0  172.44    5.74
   1  -2   0  172.62    5.53
   1  -2   0  173.02    5.11
   0   2   0  106.54    3.37
   0   2   0  103.20    3.13
   0  -2   0  103.64    3.13
   0  -2   0  104.84    3.37
   0  -2   0  107.82    3.50
   1   2   0  133.31    4.46
  -1  -2   0  166.40    4.46
   2   2   0  148.55    4.92
   3   2   0    3.78    0.15
   5   2   0    3.10    0.14
   6   2   0    6.28    0.26
   7   2   0    6.30    0.26
   8   2   0    0.17    0.06
  -8  -2   0    0.35    0.05
   9   2   0    1.79    0.13
  -9  -2   0    1.99    0.13
  -9  -2   0    1.84    0.11
  10   2   0   -0.02    0.04
 -10  -2   0   -0.02    0.04
 -10  -2   0    0.01    0.05
  11   2   0   -0.01    0.05
 -11  -2   0    0.02    0.06
 -11  -2   0   -0.01    0.05
 -12  -2   0    0.21    0.07
 -13   2   1    0.00    0.06
 -12   2   1   -0.01    0.06
 -11   2   1    1.05    0.11
 -10   2   1    0.10    0.05
  10  -2  -1    0.13    0.05
  -9   2   1    0.90    0.09
  -9   2   1    0.72    0.08
   9  -2  -1    0.97    0.09
  -8   2   1    2.48    0.13
  -8   2   1    2.62    0.13
   8  -2  -1    2.46    0.13
  -7   2   1    0.86    0.08
  -7   2   1    0.91    0.08
   7  -2  -1    1.12    0.08
  -6   2   1    0.81    0.07
  -6   2   1    0.77    0.06
   6  -2  -1    0.75    0.07
  -5   2   1    0.04    0.02
  -5   2   1    0.01    0.02
   5  -2  -1   -0.01    0.01
  -4   2   1   14.24    0.48
  -4   2   1   14.23    0.44
   4  -2  -1   14.25    0.50
  -3   2   1    1.54    0.07
  -3   2   1    1.55    0.06
   3  -2  -1    1.89    0.08
  -2   2   1   50.11    1.52
   2  -2  -1   52.33    1.52
   2  -2  -1   52.12    1.72
  -1   2   1   21.33    0.70
  -1   2   1   21.25    0.64
   1  -2  -1   21.39    0.70
   1  -2  -1   22.08    0.64
   1  -2  -1   21.70    0.73
   0   2   1    6.37    0.21
   0  -2  -1    6.36    0.21
  -1  -2  -1   44.54    1.49
  -2  -2  -1   65.74    2.19
   3   2   1   16.44    0.57
   5   2   1    0.44    0.05
   6   2   1    3.49    0.16
   7   2   1    1.62    0.11
   8   2   1    0.02    0.04
  -8  -2  -1    0.03    0.05
   9   2   1    0.02    0.05
  -9  -2  -1    0.02    0.05
  10   2   1    0.32    0.07
 -10  -2  -1    0.26    0.05
 -10  -2  -1    0.27    0.07
 -11  -2  -1    0.07    0.08
 -11  -2  -1    0.06    0.06
 -11  -2  -1   -0.02    0.05
 -12  -2  -1    0.03    0.05
 -13   2   2    0.84    0.11
 -12   2   2    0.25    0.07
 -11   2   2    1.89    0.14
  11  -2  -2    1.94    0.15
 -10   2   2    3.48    0.18
  10  -2  -2    3.35    0.19
  -9   2   2    0.11    0.05
   9  -2  -2    0.22    0.06
  -8   2   2    5.49    0.21
  -8   2   2    5.87    0.24
   8  -2  -2    5.48    0.25
  -7   2   2    1.79    0.10
  -7   2   2    1.75    0.09
   7  -2  -2    1.86    0.11
  -6   2   2    8.40    0.27
  -6   2   2    8.48    0.31
   6  -2  -2    7.88    0.32
  -5   2   2   45.27    1.49
  -5   2   2   45.91    1.36
   5  -2  -2   45.71    1.55
  -4   2   2   20.88    0.64
  -4   2   2   21.61    0.70
  -3   2   2   57.39    1.90
  -3   2   2   59.69    1.74
   3  -2  -2   59.48    1.97
  -2   2   2    0.12    0.02
   2  -2  -2    0.11    0.03
  -1   2   2    0.07    0.01
   1  -2  -2    0.12    0.03
   0  -2  -2   11.30    0.40
  -1  -2  -2   44.03    1.48
  -2  -2  -2  127.02    4.22
  -3  -2  -2    7.02    0.26
  -4  -2  -2   22.76    0.79
  -5  -2  -2    1.72    0.11
  -6  -2  -2    0.88    0.09
  -7  -2  -2    0.58    0.08
  -7  -2  -2    0.73    0.08
  -8  -2  -2    0.27    0.06
  -8  -2  -2    0.13    0.07
  -9  -2  -2    5.45    0.26
  -9  -2  -2    5.30    0.25
 -10  -2  -2   -0.06    0.07
 -10  -2  -2    0.07    0.06
 -11  -2  -2    1.09    0.10
 -11  -2  -2    1.20    0.13
 -12  -2  -2    0.07    0.06
 -13  -2  -2    0.14    0.07
 -14   2   3    0.36    0.09
 -13   2   3    2.10    0.16
 -12   2   3    0.35    0.08
 -11   2   3    2.14    0.15
  11  -2  -3    2.30    0.16
 -10   2   3    0.46    0.08
  10  -2  -3    0.60    0.09
  -9   2   3    0.20    0.05
   9  -2  -3    0.12    0.05
  -8   2   3    0.39    0.05
  -8   2   3    0.43    0.06
   8  -2  -3    0.48    0.07
  -7   2   3    0.40    0.05
  -7   2   3    0.41    0.04
   7  -2  -3    0.47    0.07
  -6   2   3   17.50    0.61
  -6   2   3   18.65    0.55
  -6   2   3   17.77    0.55
   6  -2  -3   17.95    0.64
  -5   2   3    0.03    0.02
  -5   2   3    0.05    0.01
  -5   2   3   -0.04    0.02
   5  -2  -3    0.00    0.03
  -4   2   3    8.81    0.30
   4  -2  -3    7.89    0.31
  -3   2   3    1.87    0.08
   3  -2  -3    1.56    0.09
  -2   2   3    5.16    0.19
   2  -2  -3    5.55    0.16
   2  -2  -3    5.37    0.21
   1  -2  -3    5.05    0.16
   0  -2  -3  112.18    3.73
  -1  -2  -3    3.96    0.17
  -2  -2  -3    0.26    0.05
  -3  -2  -3    0.25    0.05
  -4  -2  -3   13.31    0.48
  -5  -2  -3    0.28    0.05
  -5  -2  -3    0.35    0.06
  -6  -2  -3   12.67    0.44
  -6  -2  -3   12.26    0.46
  -7  -2  -3   -0.08    0.05
  -7  -2  -3    0.02    0.05
  -8  -2  -3   10.67    0.43
  -8  -2  -3   11.00    0.41
  -9  -2  -3    7.24    0.32
  -9  -2  -3    7.25    0.31
 -10  -2  -3    8.34    0.35
 -11  -2  -3    1.28    0.14
 -12  -2  -3    1.73    0.17
 -12  -2  -3    1.60    0.13
 -13  -2  -3    0.31    0.08
 -14   2   4    0.11    0.07
 -13   2   4    0.32    0.09
 -12   2   4    0.02    0.06
  12  -2  -4   -0.06    0.06
 -11   2   4    0.17    0.07
  11  -2  -4    0.21    0.07
 -10   2   4    0.16    0.06
  10  -2  -4    0.11    0.06
  -9   2   4    0.01    0.04
   9  -2  -4    0.00    0.04
  -8   2   4    1.54    0.10
   8  -2  -4    1.56    0.12
  -7   2   4    2.25    0.12
  -7   2   4    2.14    0.09
   7  -2  -4    2.35    0.14
  -6   2   4    2.35    0.12
  -6   2   4    2.37    0.09
  -6   2   4    2.49    0.09
   6  -2  -4    2.65    0.14
  -5   2   4    0.88    0.07
   5  -2  -4    0.93    0.08
  -4   2   4    4.39    0.17
   4  -2  -4    4.60    0.19
  -3   2   4    4.35    0.15
   3  -2  -4    2.94    0.15
  -2   2   4    3.79    0.15
   2  -2  -4    4.05    0.13
   1  -2  -4    7.85    0.30
   1  -2  -4    8.26    0.26
   0  -2  -4   13.11    0.41
   0  -2  -4   12.53    0.46
  -1  -2  -4    8.62    0.32
  -1  -2  -4    8.55    0.29
  -2  -2  -4    5.44    0.22
  -2  -2  -4    5.07    0.19
  -3  -2  -4    0.53    0.05
  -4  -2  -4    5.97    0.23
  -4  -2  -4    5.90    0.25
  -5  -2  -4    8.51    0.34
  -5  -2  -4    8.59    0.32
  -6  -2  -4    2.38    0.14
  -6  -2  -4    2.33    0.14
  -7  -2  -4    1.01    0.11
  -7  -2  -4    1.11    0.11
  -8  -2  -4    6.74    0.30
  -8  -2  -4    6.50    0.29
  -9  -2  -4    3.57    0.21
  -9  -2  -4    3.53    0.21
 -10  -2  -4    0.29    0.09
 -11  -2  -4    1.55    0.16
 -12  -2  -4    0.27    0.10
 -14   2   5   -0.01    0.07
 -13   2   5    0.10    0.07
 -12   2   5    0.05    0.06
  12  -2  -5    0.07    0.07
 -11   2   5    0.06    0.06
  11  -2  -5    0.18    0.07
 -10   2   5    1.19    0.11
  10  -2  -5    1.26    0.12
  -9   2   5    0.66    0.08
   9  -2  -5    0.72    0.09
  -8   2   5    0.01    0.04
   8  -2  -5   -0.01    0.04
  -7   2   5    0.20    0.04
  -7   2   5    0.22    0.02
   7  -2  -5    0.22    0.05
  -6   2   5    0.17    0.04
   6  -2  -5    0.27    0.06
  -5   2   5    4.30    0.18
   5  -2  -5    4.35    0.20
  -4   2   5    1.35    0.08
   4  -2  -5    1.21    0.09
  -3   2   5   16.85    0.50
  -3   2   5   16.60    0.56
   3  -2  -5   16.61    0.60
   3  -2  -5   16.35    0.50
  -2   2   5    0.40    0.04
  -2   2   5    0.37    0.03
   2  -2  -5    0.33    0.03
   2  -2  -5    0.26    0.04
   1  -2  -5    3.20    0.15
   1  -2  -5    3.46    0.13
   0  -2  -5   12.47    0.45
   0  -2  -5   12.37    0.40
  -1  -2  -5    0.41    0.06
  -1  -2  -5    0.24    0.04
  -2  -2  -5    4.87    0.19
  -2  -2  -5    4.58    0.21
  -3  -2  -5    1.85    0.10
  -4  -2  -5    2.22    0.13
  -4  -2  -5    2.36    0.14
  -5  -2  -5    9.94    0.39
  -5  -2  -5   10.29    0.37
  -6  -2  -5    0.58    0.08
  -6  -2  -5    0.74    0.09
  -7  -2  -5    0.26    0.08
  -7  -2  -5    0.10    0.06
  -8  -2  -5    0.10    0.08
  -8  -2  -5   -0.01    0.07
  -9  -2  -5    2.74    0.19
 -10  -2  -5    0.27    0.09
 -11  -2  -5    0.17    0.09
 -12  -2  -5    0.02    0.09
 -13   2   6   -0.08    0.06
  13  -2  -6    0.02    0.08
 -12   2   6    0.09    0.07
  12  -2  -6    0.14    0.08
 -11   2   6    0.58    0.08
  11  -2  -6    0.63    0.11
 -10   2   6    2.15    0.14
  10  -2  -6    2.21    0.16
  -9   2   6    0.49    0.07
   9  -2  -6    0.63    0.09
  -8   2   6    0.98    0.09
   8  -2  -6    0.74    0.10
  -7   2   6    8.23    0.31
   7  -2  -6    8.09    0.34
  -6   2   6    2.92    0.14
   6  -2  -6    3.07    0.16
  -5   2   6    0.39    0.05
   5  -2  -6    0.41    0.06
  -4   2   6   38.26    1.25
  -4   2   6   38.66    1.14
   4  -2  -6   38.75    1.32
   4  -2  -6   37.20    1.14
  -3   2   6   35.29    1.05
  -3   2   6   35.16    1.15
   3  -2  -6   34.59    1.05
   2  -2  -6  191.30    5.61
   2  -2  -6  187.75    6.31
   1  -2  -6    0.05    0.04
   1  -2  -6    0.10    0.03
   0  -2  -6   13.16    0.43
  -1  -2  -6    9.09    0.36
  -1  -2  -6    9.90    0.33
  -2  -2  -6    1.14    0.11
  -2  -2  -6    1.22    0.09
  -3  -2  -6    0.63    0.07
  -3  -2  -6    0.62    0.08
  -5  -2  -6    5.99    0.26
  -5  -2  -6    5.98    0.27
  -6  -2  -6    0.35    0.08
  -6  -2  -6    0.51    0.09
  -7  -2  -6    0.65    0.09
  -7  -2  -6    0.62    0.10
  -8  -2  -6   -0.01    0.06
  -9  -2  -6   -0.06    0.06
 -10  -2  -6    0.25    0.09
 -11  -2  -6    0.15    0.09
 -13   2   7    0.11    0.07
  13  -2  -7   -0.05    0.07
 -12   2   7    0.01    0.06
  12  -2  -7   -0.04    0.06
 -11   2   7    4.54    0.23
  11  -2  -7    4.62    0.26
 -10   2   7    1.80    0.13
  10  -2  -7    1.90    0.16
  -9   2   7   38.90    1.33
   9  -2  -7   40.54    1.41
  -8   2   7    0.47    0.07
   8  -2  -7    0.17    0.07
  -7   2   7    3.87    0.17
   7  -2  -7    3.47    0.20
  -6   2   7    1.29    0.09
   6  -2  -7    1.30    0.11
  -5   2   7    6.79    0.26
  -5   2   7    6.74    0.21
   5  -2  -7    6.41    0.21
   5  -2  -7    6.82    0.29
  -4   2   7   23.38    0.69
  -4   2   7   22.41    0.76
   4  -2  -7   22.21    0.68
   3  -2  -7    0.18    0.05
   3  -2  -7    0.16    0.03
   2  -2  -7   18.24    0.67
   2  -2  -7   18.65    0.58
   1  -2  -7    1.34    0.08
   0  -2  -7   29.52    0.92
   0  -2  -7   29.88    1.04
  -1  -2  -7    1.88    0.10
  -1  -2  -7    1.65    0.12
  -2  -2  -7    3.08    0.16
  -2  -2  -7    3.04    0.15
  -3  -2  -7    3.41    0.18
  -3  -2  -7    3.71    0.17
  -4  -2  -7    0.01    0.02
  -4  -2  -7    0.05    0.06
  -5  -2  -7    3.91    0.20
  -5  -2  -7    4.31    0.22
  -6  -2  -7    0.16    0.08
  -6  -2  -7    0.01    0.06
  -7  -2  -7    1.11    0.13
  -7  -2  -7    1.08    0.12
  -8  -2  -7    0.20    0.08
  -9  -2  -7    0.26    0.09
 -10  -2  -7    0.00    0.08
 -11  -2  -7   -0.07    0.08
  14  -2  -8    0.03    0.09
 -13   2   8   -0.07    0.07
  13  -2  -8   -0.01    0.08
 -12   2   8    0.24    0.08
  12  -2  -8    0.30    0.09
 -11   2   8    4.86    0.24
  11  -2  -8    4.62    0.27
 -10   2   8    0.53    0.08
  10  -2  -8    0.51    0.10
  -9   2   8    6.45    0.27
   9  -2  -8    5.85    0.30
  -8   2   8    1.28    0.11
   8  -2  -8    0.78    0.12
  -7   2   8    9.29    0.36
   7  -2  -8    9.91    0.41
  -6   2   8    3.22    0.16
   6  -2  -8    3.50    0.19
  -5   2   8    0.29    0.05
   5  -2  -8    0.31    0.03
   4  -2  -8    4.28    0.15
   3  -2  -8    0.19    0.03
   3  -2  -8    0.21    0.05
   2  -2  -8    0.04    0.03
   2  -2  -8    0.02    0.04
   1  -2  -8    1.02    0.08
   1  -2  -8    0.91    0.09
   0  -2  -8    7.14    0.30
   0  -2  -8    7.61    0.27
  -1  -2  -8    0.37    0.06
  -1  -2  -8    0.46    0.07
  -2  -2  -8   15.12    0.51
  -2  -2  -8   14.65    0.55
  -3  -2  -8   -0.04    0.04
  -3  -2  -8   -0.01    0.05
  -4  -2  -8    3.47    0.19
  -4  -2  -8    3.44    0.18
  -5  -2  -8    0.29    0.07
  -5  -2  -8    0.30    0.08
  -6  -2  -8    0.95    0.11
  -6  -2  -8    0.86    0.11
  -7  -2  -8    2.72    0.18
  -8  -2  -8    0.10    0.07
  -9  -2  -8    0.01    0.07
 -10  -2  -8    0.11    0.09
  14  -2  -9    0.59    0.13
  13  -2  -9   -0.01    0.07
 -12   2   9    0.19    0.08
  12  -2  -9    0.30    0.10
 -11   2   9    0.39    0.09
  11  -2  -9    0.50    0.11
 -10   2   9   -0.08    0.06
  10  -2  -9    0.07    0.07
  -9   2   9    3.11    0.18
   9  -2  -9    3.00    0.19
  -8   2   9    0.94    0.10
   8  -2  -9    1.22    0.12
  -7   2   9    9.23    0.36
   7  -2  -9    9.77    0.41
  -6   2   9    0.22    0.06
   6  -2  -9    0.50    0.08
  -5   2   9    0.28    0.05
   5  -2  -9    0.19    0.06
   4  -2  -9    0.33    0.07
   4  -2  -9    0.41    0.04
   3  -2  -9    1.01    0.07
   2  -2  -9    0.97    0.10
   2  -2  -9    0.94    0.08
   1  -2  -9    0.11    0.05
   1  -2  -9    0.13    0.04
   0  -2  -9   14.54    0.48
   0  -2  -9   13.88    0.54
  -1  -2  -9    1.98    0.13
  -1  -2  -9    1.97    0.13
  -2  -2  -9    6.21    0.27
  -2  -2  -9    5.96    0.25
  -3  -2  -9    4.30    0.22
  -3  -2  -9    4.32    0.21
  -4  -2  -9   11.36    0.42
  -4  -2  -9   11.09    0.44
  -5  -2  -9    0.18    0.07
  -5  -2  -9    0.20    0.08
  -6  -2  -9    0.38    0.08
  -7  -2  -9    0.29    0.08
  -8  -2  -9    0.22    0.09
  -9  -2  -9    0.05    0.08
  13  -2 -10    0.08    0.09
 -12   2  10   -0.04    0.07
  12  -2 -10   -0.06    0.07
 -11   2  10    0.37    0.09
  11  -2 -10    0.39    0.10
 -10   2  10    0.13    0.07
  10  -2 -10    0.35    0.09
  -9   2  10    0.06    0.06
   9  -2 -10    0.01    0.06
  -8   2  10   -0.07    0.05
   8  -2 -10    0.07    0.06
  -7   2  10    2.06    0.13
   7  -2 -10    2.05    0.16
   6  -2 -10    1.15    0.12
   5  -2 -10   -0.03    0.05
   4  -2 -10    2.31    0.11
   4  -2 -10    2.43    0.16
   3  -2 -10    0.29    0.07
   3  -2 -10    0.15    0.04
   2  -2 -10    0.85    0.10
   2  -2 -10    0.90    0.08
   1  -2 -10    4.18    0.21
   1  -2 -10    4.16    0.18
   0  -2 -10    5.01    0.24
   0  -2 -10    5.04    0.22
  -1  -2 -10    5.61    0.24
  -1  -2 -10    5.24    0.25
  -2  -2 -10    1.45    0.12
  -2  -2 -10    1.68    0.13
  -3  -2 -10    0.03    0.06
  -3  -2 -10   -0.06    0.05
  -4  -2 -10    0.08    0.06
  -4  -2 -10    0.06    0.06
  -5  -2 -10    1.00    0.12
  -6  -2 -10    0.25    0.08
  -7  -2 -10    0.20    0.09
  -8  -2 -10    0.06    0.08
  13  -2 -11   -0.03    0.08
  12  -2 -11    0.20    0.09
 -11   2  11    0.32    0.08
  11  -2 -11    0.33    0.10
 -10   2  11    0.91    0.11
  10  -2 -11    0.76    0.13
  -9   2  11    0.11    0.06
   9  -2 -11    0.15    0.07
  -8   2  11    0.81    0.10
   8  -2 -11    0.80    0.11
   7  -2 -11    0.50    0.09
   6  -2 -11    2.42    0.17
   5  -2 -11    4.04    0.22
   4  -2 -11   -0.03    0.03
   4  -2 -11   -0.03    0.04
   3  -2 -11    2.19    0.12
   3  -2 -11    2.19    0.15
   2  -2 -11    0.05    0.05
   2  -2 -11    0.16    0.05
   1  -2 -11   36.49    1.12
   1  -2 -11   34.86    1.26
   0  -2 -11    6.26    0.29
   0  -2 -11    6.31    0.27
  -1  -2 -11   33.05    1.05
  -1  -2 -11   32.64    1.17
  -2  -2 -11   18.20    0.62
  -2  -2 -11   17.66    0.67
  -3  -2 -11    3.81    0.21
  -3  -2 -11    3.83    0.21
  -4  -2 -11    0.14    0.07
  -4  -2 -11    0.06    0.06
  -5  -2 -11    0.57    0.11
  -6  -2 -11    0.62    0.11
  -7  -2 -11    2.42    0.19
  -8  -2 -11    0.06    0.08
  12  -2 -12    0.09    0.08
 -11   2  12    0.06    0.07
  11  -2 -12    0.02    0.08
 -10   2  12    0.63    0.10
  10  -2 -12    0.70    0.12
  -9   2  12    1.33    0.13
   9  -2 -12    1.62    0.15
   8  -2 -12    6.05    0.32
   7  -2 -12    1.44    0.15
   6  -2 -12    3.96    0.23
   5  -2 -12    1.30    0.13
   4  -2 -12    0.41    0.09
   3  -2 -12    3.76    0.17
   3  -2 -12    3.30    0.20
   2  -2 -12    0.89    0.09
   2  -2 -12    0.86    0.11
   1  -2 -12    0.10    0.06
   1  -2 -12    0.27    0.08
   0  -2 -12   53.60    1.66
   0  -2 -12   53.63    1.86
  -1  -2 -12    1.16    0.13
  -1  -2 -12    1.14    0.12
  -2  -2 -12   17.64    0.62
  -2  -2 -12   17.29    0.66
  -3  -2 -12    0.00    0.06
  -3  -2 -12    0.04    0.06
  -4  -2 -12    0.77    0.12
  -5  -2 -12   -0.12    0.06
  -6  -2 -12    0.56    0.11
  -7  -2 -12    0.40    0.10
  11  -2 -13    0.14    0.09
  10  -2 -13    1.05    0.15
   9  -2 -13    0.52    0.11
   8  -2 -13    0.51    0.10
   7  -2 -13    1.20    0.14
   6  -2 -13    3.39    0.22
   5  -2 -13    0.92    0.13
   4  -2 -13    9.27    0.41
   3  -2 -13    3.15    0.16
   3  -2 -13    2.97    0.19
   2  -2 -13    7.13    0.28
   2  -2 -13    6.84    0.33
   1  -2 -13    0.51    0.08
   1  -2 -13    0.36    0.08
   0  -2 -13    6.83    0.32
   0  -2 -13    6.95    0.30
  -1  -2 -13    0.22    0.08
  -1  -2 -13    0.17    0.07
  -2  -2 -13    0.04    0.07
  -2  -2 -13    0.11    0.07
  -3  -2 -13    2.52    0.18
  -4  -2 -13    0.50    0.11
  -5  -2 -13    1.11    0.14
  -6  -2 -13   -0.02    0.08
  11  -2 -14    0.16    0.10
  10  -2 -14    1.96    0.19
   9  -2 -14    0.04    0.07
   8  -2 -14    0.74    0.12
   7  -2 -14    4.50    0.27
   6  -2 -14   -0.05    0.06
   5  -2 -14    0.72    0.12
   4  -2 -14    0.13    0.07
   3  -2 -14    4.03    0.23
   2  -2 -14   -0.06    0.05
   2  -2 -14    0.05    0.06
   1  -2 -14    4.65    0.25
   1  -2 -14    4.38    0.22
   0  -2 -14    0.87    0.11
   0  -2 -14    1.05    0.12
  -1  -2 -14    0.09    0.07
  -1  -2 -14    0.09    0.07
  -2  -2 -14    1.54    0.15
  -3  -2 -14   -0.03    0.07
  -4  -2 -14    0.08    0.08
  -5  -2 -14    0.00    0.09
  10  -2 -15    0.03    0.08
   9  -2 -15    0.11    0.08
   8  -2 -15    0.11    0.08
   7  -2 -15    0.09    0.07
   6  -2 -15    0.08    0.07
   5  -2 -15    0.09    0.07
   4  -2 -15    0.05    0.07
   3  -2 -15    0.62    0.11
   2  -2 -15    0.22    0.08
   1  -2 -15   -0.07    0.05
   1  -2 -15    0.05    0.06
   0  -2 -15    0.34    0.08
   0  -2 -15    0.39    0.09
  -1  -2 -15   -0.03    0.07
  -1  -2 -15    0.02    0.06
  -2  -2 -15    0.04    0.07
  -3  -2 -15    0.48    0.11
  -4  -2 -15   -0.07    0.08
   9  -2 -16   -0.02    0.07
   8  -2 -16    0.25    0.09
   7  -2 -16    0.03    0.07
   6  -2 -16   -0.03    0.06
   5  -2 -16    0.06    0.07
   4  -2 -16    0.14    0.08
   3  -2 -16    0.07    0.07
   2  -2 -16    0.06    0.07
   1  -2 -16    0.19    0.08
   1  -2 -16    0.15    0.07
   0  -2 -16    0.52    0.10
   0  -2 -16    0.48    0.10
  -1  -2 -16    1.50    0.14
  -2  -2 -16    0.07    0.07
  -3  -2 -16    0.81    0.13
   8  -2 -17    0.07    0.08
   7  -2 -17    0.22    0.09
   6  -2 -17   -0.03    0.07
   5  -2 -17    0.59    0.12
   4  -2 -17    0.08    0.08
   3  -2 -17    0.17    0.09
   2  -2 -17    0.14    0.08
   1  -2 -17    2.14    0.18
   0  -2 -17    0.39    0.10
  -1  -2 -17    0.63    0.11
   7  -2 -18    0.24    0.10
   6  -2 -18    0.22    0.10
   5  -2 -18    1.02    0.15
   4  -2 -18    0.40    0.11
   3  -2 -18    0.91    0.14
   2  -2 -18    0.11    0.08
   5  -2 -19    0.15    0.10
   4  -2 -19    0.03    0.08
   3  -2 -19    0.14    0.09
   6   3 -19    4.48    0.29
   1   3 -18    0.34    0.10
   5   3 -18    0.21    0.10
   6   3 -18   -0.08    0.07
   7   3 -18   -0.01    0.09
  -1   3 -17    1.68    0.16
   0   3 -17    5.88    0.30
   1   3 -17    0.41    0.10
   2   3 -17    0.09    0.07
   4   3 -17    2.11    0.18
   5   3 -17    0.21    0.09
   6   3 -17    0.04    0.08
   7   3 -17    0.19    0.09
   8   3 -17    0.20    0.10
  -2   3 -16    0.04    0.08
  -1   3 -16    1.94    0.16
   0   3 -16    0.85    0.12
   1   3 -16    0.97    0.12
   2   3 -16    0.04    0.06
   3   3 -16    0.73    0.11
   4   3 -16    0.24    0.08
   5   3 -16    0.07    0.06
   6   3 -16    0.40    0.10
   7   3 -16    0.03    0.07
   8   3 -16    0.21    0.09
   9   3 -16    0.00    0.08
  -3   3 -15    0.32    0.09
  -2   3 -15    0.16    0.08
  -1   3 -15    0.07    0.07
   0   3 -15    0.07    0.06
   1   3 -15    0.48    0.09
   2   3 -15    2.04    0.16
   2   3 -15    1.64    0.13
   3   3 -15    1.00    0.12
   3   3 -15    1.18    0.12
   4   3 -15    0.03    0.06
   5   3 -15    0.10    0.07
   6   3 -15    1.10    0.14
   7   3 -15    0.26    0.09
   8   3 -15   -0.02    0.07
   9   3 -15    0.64    0.13
  10   3 -15    0.04    0.08
  -5   3 -14    1.37    0.16
  -4   3 -14    0.00    0.07
  -3   3 -14    0.33    0.09
  -2   3 -14    0.19    0.07
  -1   3 -14   -0.03    0.05
   0   3 -14    1.53    0.14
   1   3 -14    0.30    0.07
   1   3 -14    0.43    0.08
   2   3 -14   -0.08    0.05
   2   3 -14    0.08    0.06
   3   3 -14    1.17    0.12
   3   3 -14    1.15    0.11
   4   3 -14    0.16    0.07
   4   3 -14    0.19    0.06
   5   3 -14    0.12    0.07
   6   3 -14   -0.01    0.06
   7   3 -14    0.08    0.07
   8   3 -14    0.01    0.07
   9   3 -14    0.41    0.10
  10   3 -14    0.11    0.09
  11   3 -14    0.05    0.09
  -6   3 -13    0.29    0.09
  -5   3 -13    0.06    0.07
  -4   3 -13    0.59    0.10
  -3   3 -13    0.47    0.09
  -2   3 -13    2.71    0.18
  -1   3 -13    0.71    0.10
   0   3 -13    3.62    0.19
   0   3 -13    3.72    0.20
   1   3 -13    1.32    0.12
   1   3 -13    1.27    0.11
   2   3 -13    3.21    0.18
   2   3 -13    3.44    0.20
   3   3 -13    1.69    0.14
   3   3 -13    1.60    0.12
   4   3 -13    0.03    0.06
   4   3 -13    0.05    0.05
   5   3 -13    2.29    0.17
   6   3 -13    0.62    0.11
   7   3 -13    0.04    0.06
   8   3 -13    1.38    0.15
   9   3 -13    0.16    0.08
  10   3 -13    0.48    0.11
  11   3 -13    0.15    0.10
  -7   3 -12    1.13    0.14
  -6   3 -12    1.64    0.15
  -5   3 -12    0.06    0.07
  -4   3 -12    0.96    0.12
  -3   3 -12    0.34    0.08
  -2   3 -12   11.45    0.44
  -1   3 -12    7.07    0.31
   0   3 -12    2.35    0.16
   0   3 -12    2.10    0.14
   1   3 -12   15.09    0.58
   1   3 -12   15.55    0.54
   2   3 -12   13.43    0.52
   2   3 -12   13.44    0.48
   3   3 -12    0.99    0.11
   3   3 -12    0.95    0.09
   4   3 -12    0.33    0.08
   4   3 -12    0.35    0.06
   5   3 -12    1.39    0.10
   5   3 -12    1.31    0.13
   6   3 -12    4.03    0.23
   7   3 -12    0.40    0.10
   8   3 -12    3.99    0.24
   9   3 -12    0.08    0.07
  10   3 -12    0.71    0.12
  11   3 -12    0.07    0.07
  12   3 -12   -0.07    0.06
  -8   3 -11   -0.04    0.08
  -7   3 -11    0.96    0.13
  -6   3 -11    0.04    0.07
  -5   3 -11    0.31    0.08
  -4   3 -11    0.26    0.07
  -3   3 -11    9.99    0.39
  -2   3 -11   23.44    0.79
  -1   3 -11   69.61    2.31
  -1   3 -11   66.68    2.10
   0   3 -11   17.00    0.58
   0   3 -11   16.77    0.62
   1   3 -11    5.29    0.25
   1   3 -11    5.49    0.24
   2   3 -11    0.12    0.05
   2   3 -11    0.12    0.05
   3   3 -11    1.37    0.10
   3   3 -11    1.47    0.12
   4   3 -11    1.59    0.10
   4   3 -11    1.60    0.13
   5   3 -11    0.11    0.04
   5   3 -11    0.13    0.06
   6   3 -11    0.04    0.06
   7   3 -11    0.37    0.09
   8   3 -11    0.25    0.08
   9   3 -11    0.30    0.09
  10   3 -11    0.10    0.08
  11   3 -11   -0.10    0.06
  12   3 -11    0.28    0.10
  -9   3 -10   -0.04    0.08
  -8   3 -10    0.02    0.08
  -7   3 -10    2.55    0.18
  -6   3 -10    3.39    0.21
  -5   3 -10    0.08    0.06
  -4   3 -10    0.83    0.10
  -3   3 -10    1.76    0.13
  -2   3 -10    4.80    0.23
  -2   3 -10    5.15    0.21
  -1   3 -10    0.41    0.08
  -1   3 -10    0.23    0.05
   0   3 -10    0.09    0.04
   0   3 -10    0.02    0.05
   1   3 -10    0.01    0.04
   1   3 -10    0.11    0.05
   2   3 -10    0.01    0.04
   2   3 -10   -0.03    0.03
   3   3 -10    6.03    0.26
   3   3 -10    5.48    0.22
   4   3 -10    3.18    0.18
   4   3 -10    3.10    0.14
   5   3 -10    0.10    0.05
   5   3 -10    0.11    0.04
   6   3 -10    1.42    0.09
   6   3 -10    1.50    0.13
   7   3 -10    0.10    0.06
   8   3 -10    0.03    0.06
   9   3 -10    0.05    0.06
  10   3 -10    0.32    0.09
  11   3 -10    0.52    0.11
  12   3 -10    0.14    0.08
  13   3 -10    0.04    0.08
  -9   3  -9   -0.05    0.07
  -8   3  -9    0.20    0.09
  -7   3  -9    0.23    0.08
  -6   3  -9    0.70    0.11
  -5   3  -9    1.66    0.13
  -4   3  -9    0.16    0.07
  -3   3  -9    1.76    0.13
  -2   3  -9    1.59    0.12
  -2   3  -9    1.49    0.09
  -1   3  -9    0.18    0.04
  -1   3  -9    0.17    0.06
   0   3  -9    1.91    0.11
   0   3  -9    1.77    0.12
   1   3  -9    9.24    0.36
   1   3  -9    9.26    0.33
   2   3  -9    0.22    0.05
   2   3  -9    0.17    0.04
   3   3  -9    0.07    0.04
   3   3  -9    0.03    0.03
   4   3  -9   14.20    0.46
   4   3  -9   13.71    0.53
   5   3  -9    1.73    0.09
   5   3  -9    1.78    0.13
   6   3  -9    0.05    0.05
   6   3  -9    0.06    0.03
   7   3  -9    0.34    0.08
   8   3  -9    0.03    0.06
  -8  -3   9   -0.01    0.05
   9   3  -9    0.87    0.12
  10   3  -9    3.04    0.21
  11   3  -9    0.53    0.11
  12   3  -9    0.12    0.07
  13   3  -9    0.08    0.08
 -10   3  -8    0.16    0.10
  -9   3  -8    0.61    0.11
  -8   3  -8    0.69    0.11
  -7   3  -8    0.58    0.10
  -6   3  -8    3.52    0.20
  -5   3  -8    0.49    0.08
  -4   3  -8    2.21    0.14
  -2   3  -8    7.76    0.29
  -1   3  -8    0.54    0.07
  -1   3  -8    0.70    0.06
   0   3  -8    0.76    0.06
   0   3  -8    0.82    0.08
   1   3  -8   13.10    0.44
   1   3  -8   13.17    0.48
   2   3  -8    0.84    0.07
   2   3  -8    0.89    0.08
   3   3  -8   17.65    0.57
   3   3  -8   18.10    0.65
   4   3  -8    3.56    0.14
   4   3  -8    3.46    0.18
   5   3  -8   10.85    0.37
   5   3  -8   11.20    0.44
   6   3  -8    5.47    0.21
   6   3  -8    5.99    0.27
   7   3  -8   14.60    0.48
   7   3  -8   15.45    0.58
  -7  -3   8   14.53    0.52
   8   3  -8    3.33    0.20
  -8  -3   8    3.19    0.15
   9   3  -8    0.13    0.07
  -9  -3   8    0.09    0.05
  10   3  -8    6.40    0.32
  11   3  -8    4.89    0.27
  12   3  -8    0.00    0.07
  13   3  -8    0.33    0.10
 -11   3  -7    0.13    0.09
 -10   3  -7    0.60    0.11
  -9   3  -7    0.02    0.07
  -8   3  -7    0.29    0.08
  -7   3  -7    0.01    0.06
  -6   3  -7    5.17    0.24
  -5   3  -7    0.17    0.07
  -4   3  -7    0.01    0.05
  -3   3  -7    0.20    0.03
  -2   3  -7    2.02    0.09
  -2   3  -7    1.77    0.11
  -1   3  -7    4.77    0.19
  -1   3  -7    5.09    0.20
   0   3  -7    6.57    0.25
   0   3  -7    6.57    0.25
   1   3  -7    7.34    0.28
   1   3  -7    7.41    0.27
   2   3  -7   23.00    0.71
   2   3  -7   22.16    0.79
   3   3  -7   25.77    0.92
   3   3  -7   27.02    0.82
   4   3  -7    0.38    0.06
   4   3  -7    0.41    0.04
   5   3  -7    0.64    0.06
   5   3  -7    0.63    0.08
   6   3  -7    0.00    0.02
   6   3  -7   -0.01    0.02
  -6  -3   7   -0.01    0.03
   7   3  -7    0.44    0.08
  -7  -3   7    0.41    0.05
   8   3  -7    5.86    0.28
  -8  -3   7    5.45    0.23
   9   3  -7   -0.17    0.07
  -9  -3   7    0.13    0.05
  10   3  -7   10.17    0.44
  11   3  -7    0.28    0.09
  12   3  -7    0.36    0.10
  13   3  -7    0.02    0.07
  14   3  -7   -0.03    0.08
 -11   3  -6    0.46    0.11
 -10   3  -6    0.62    0.11
  -9   3  -6    6.32    0.30
  -8   3  -6    1.12    0.12
  -7   3  -6    0.17    0.07
  -6   3  -6    1.07    0.11
  -5   3  -6    5.33    0.23
  -4   3  -6   15.06    0.52
  -4   3  -6   15.21    0.52
  -3   3  -6    7.40    0.25
  -3   3  -6    6.77    0.27
  -2   3  -6   21.87    0.74
  -1   3  -6    1.28    0.07
  -1   3  -6    1.07    0.08
   0   3  -6    0.49    0.05
   0   3  -6    0.34    0.05
   1   3  -6   40.42    1.37
   1   3  -6   40.66    1.24
   2   3  -6   26.69    0.82
   2   3  -6   26.12    0.91
   3   3  -6    9.28    0.35
   3   3  -6    8.64    0.30
   4   3  -6   21.41    0.67
   4   3  -6   21.91    0.77
   5   3  -6    2.01    0.12
   5   3  -6    2.16    0.10
  -5  -3   6    2.03    0.10
   6   3  -6    2.90    0.12
  -6  -3   6    2.85    0.12
   7   3  -6    0.67    0.09
  -7  -3   6    0.81    0.06
   8   3  -6    2.25    0.16
  -8  -3   6    2.36    0.12
   9   3  -6    0.00    0.07
  -9  -3   6    0.15    0.05
  10   3  -6    0.19    0.08
  11   3  -6    0.87    0.12
  12   3  -6    0.03    0.07
  13   3  -6    0.32    0.10
  14   3  -6   -0.01    0.08
 -11   3  -5    1.78    0.16
 -10   3  -5    0.23    0.09
  -9   3  -5    0.02    0.07
  -8   3  -5    3.28    0.19
  -7   3  -5    8.74    0.34
  -6   3  -5    2.41    0.15
  -5   3  -5   19.70    0.64
  -5   3  -5   18.98    0.66
  -4   3  -5    5.89    0.23
  -4   3  -5    5.74    0.21
  -3   3  -5    3.68    0.13
  -3   3  -5    3.63    0.16
  -2   3  -5   27.24    0.89
  -2   3  -5   30.21    0.96
  -1   3  -5   14.56    0.49
  -1   3  -5   13.98    0.47
   0   3  -5   48.96    1.61
   0   3  -5   47.07    1.45
   1   3  -5   92.47    3.08
   2   3  -5    0.27    0.04
   3   3  -5   13.89    0.50
   4   3  -5    8.16    0.32
  -4  -3   5    8.02    0.28
   5   3  -5    4.94    0.18
  -5  -3   5    5.04    0.18
   6   3  -5    0.41    0.06
  -6  -3   5    0.54    0.05
   7   3  -5    2.16    0.14
  -7  -3   5    2.27    0.11
   8   3  -5    0.03    0.05
  -8  -3   5    0.08    0.04
   9   3  -5    0.02    0.06
  -9  -3   5    0.13    0.04
  10   3  -5    0.48    0.09
 -10  -3   5    0.59    0.07
  11   3  -5    0.08    0.06
  12   3  -5    0.42    0.09
  13   3  -5    0.80    0.13
  14   3  -5    0.04    0.08
 -12   3  -4    0.09    0.07
 -11   3  -4    0.76    0.10
 -10   3  -4    0.07    0.07
  -9   3  -4    2.97    0.18
  -8   3  -4    0.26    0.08
  -7   3  -4   17.09    0.58
  -6   3  -4    0.26    0.05
  -6   3  -4    0.21    0.06
  -5   3  -4    3.30    0.16
  -4   3  -4    6.64    0.25
  -4   3  -4    6.43    0.23
  -3   3  -4    7.73    0.28
  -2   3  -4   51.29    1.55
  -1   3  -4   59.20    1.97
   0   3  -4   35.80    1.20
   1   3  -4    3.94    0.15
   1   3  -4    3.92    0.16
   2   3  -4   17.92    0.55
   2   3  -4   17.45    0.62
   3   3  -4   26.06    0.78
   3   3  -4   25.55    0.88
  -3  -3   4   24.75    0.82
   4   3  -4    1.70    0.08
   5   3  -4    9.21    0.35
  -5  -3   4    8.87    0.31
   6   3  -4    0.39    0.06
  -6  -3   4    0.36    0.04
   7   3  -4    0.74    0.08
  -7  -3   4    0.74    0.06
   8   3  -4    3.26    0.18
  -8  -3   4    3.02    0.14
   9   3  -4    0.58    0.09
  -9  -3   4    0.56    0.06
  10   3  -4    0.26    0.08
 -10  -3   4    0.22    0.05
  11   3  -4    0.04    0.06
  12   3  -4    0.21    0.08
  13   3  -4    0.03    0.07
  14   3  -4   -0.09    0.07
 -12   3  -3    0.40    0.09
 -11   3  -3    0.20    0.07
 -10   3  -3    0.13    0.07
 -10   3  -3    0.10    0.05
  -9   3  -3    9.25    0.36
  -8   3  -3    2.94    0.17
  -7   3  -3   12.71    0.45
  -7   3  -3   12.18    0.44
  -6   3  -3    1.98    0.12
  -6   3  -3    2.10    0.10
  -5   3  -3    6.71    0.24
  -5   3  -3    6.04    0.23
  -4   3  -3    3.35    0.14
  -4   3  -3    3.29    0.13
  -3   3  -3    0.17    0.04
  -2   3  -3   19.55    0.61
  -1   3  -3    2.23    0.10
  -1   3  -3    2.61    0.09
   0   3  -3    2.72    0.11
   0   3  -3    3.17    0.11
   1   3  -3    0.23    0.03
   1   3  -3    0.24    0.03
   2   3  -3   83.66    2.76
   2   3  -3   82.99    2.46
   2   3  -3   81.98    2.65
   3   3  -3    0.11    0.03
   3   3  -3    0.17    0.02
   3   3  -3    0.10    0.02
  -3  -3   3    0.19    0.02
   4   3  -3    2.00    0.11
   4   3  -3    1.68    0.08
  -4  -3   3    2.34    0.08
   5   3  -3    1.50    0.09
  -5  -3   3    1.33    0.07
   6   3  -3   18.56    0.67
  -6  -3   3   18.70    0.62
   7   3  -3    0.42    0.07
  -7  -3   3    0.38    0.04
   8   3  -3    5.72    0.26
  -8  -3   3    5.66    0.22
   9   3  -3    0.89    0.10
  -9  -3   3    0.69    0.07
  10   3  -3    0.06    0.06
 -10  -3   3    0.05    0.05
  11   3  -3    0.73    0.11
 -11  -3   3    0.53    0.08
  12   3  -3    1.08    0.13
  13   3  -3    0.34    0.09
 -12   3  -2    0.03    0.06
 -11   3  -2    0.08    0.06
 -10   3  -2    0.10    0.06
 -10   3  -2    0.15    0.07
  -9   3  -2    0.07    0.05
  -9   3  -2    0.07    0.06
  -8   3  -2    0.22    0.06
  -7   3  -2    0.13    0.05
  -6   3  -2    3.38    0.16
   6  -3   2    3.68    0.15
  -5   3  -2    0.47    0.06
   5  -3   2    0.51    0.04
  -4   3  -2    2.91    0.13
   4  -3   2    2.95    0.11
  -3   3  -2    0.02    0.02
   3  -3   2    0.03    0.01
  -2   3  -2    2.90    0.12
  -1   3  -2    0.03    0.02
   1  -3   2    0.06    0.01
   1  -3   2    0.04    0.02
   0   3  -2   16.38    0.55
   1   3  -2    9.09    0.29
   1   3  -2    9.34    0.32
   2   3  -2   17.29    0.59
   2   3  -2   17.08    0.55
   2   3  -2   17.09    0.53
  -2  -3   2   17.04    0.55
   3   3  -2    5.07    0.17
  -3  -3   2    4.91    0.17
   4   3  -2   12.11    0.44
  -4  -3   2   12.18    0.40
   5   3  -2   94.28    3.10
  -5  -3   2   90.74    2.97
   6   3  -2    0.10    0.04
  -6  -3   2    0.08    0.03
   7   3  -2    1.97    0.12
  -7  -3   2    1.93    0.10
   8   3  -2    2.75    0.16
  -8  -3   2    2.54    0.13
   9   3  -2    8.45    0.35
  -9  -3   2    7.89    0.31
  10   3  -2    0.50    0.08
 -10  -3   2    0.40    0.06
  11   3  -2    0.84    0.11
 -11  -3   2    0.92    0.10
  12   3  -2    3.23    0.21
  13   3  -2    0.13    0.08
 -13   3  -1    0.02    0.06
 -12   3  -1    0.18    0.07
 -11   3  -1    0.62    0.09
 -10   3  -1    0.32    0.07
  -9   3  -1    0.32    0.06
  -9   3  -1    0.39    0.07
  -8   3  -1    0.58    0.07
  -8   3  -1    0.69    0.08
   8  -3   1    0.71    0.07
  -7   3  -1    0.91    0.09
  -7   3  -1    0.87    0.08
   7  -3   1    1.01    0.07
  -6   3  -1    0.06    0.04
   6  -3   1    0.01    0.02
  -5   3  -1    0.06    0.03
   5  -3   1    0.05    0.02
  -4   3  -1   27.54    0.83
   4  -3   1   26.61    0.91
  -3   3  -1    5.86    0.20
   3  -3   1    5.51    0.20
  -2   3  -1  182.13    5.40
   2  -3   1  183.00    6.06
  -1   3  -1    0.45    0.04
   1  -3   1    0.40    0.04
   1  -3   1    0.41    0.03
   0   3  -1   66.51    2.02
   0  -3   1   68.96    2.26
   0  -3   1   68.92    2.02
   1   3  -1  239.97    7.49
   1   3  -1  260.83    8.39
  -1  -3   1  254.15    7.45
   2   3  -1   34.24    1.03
   4   3  -1    0.28    0.04
   5   3  -1   73.63    2.48
   6   3  -1    0.25    0.05
  -6  -3   1    0.22    0.04
   7   3  -1    1.38    0.10
  -7  -3   1    1.46    0.09
   8   3  -1    0.12    0.05
  -8  -3   1    0.12    0.04
   9   3  -1    0.10    0.05
  -9  -3   1    0.12    0.05
  10   3  -1    0.01    0.05
 -10  -3   1    0.08    0.04
  11   3  -1   -0.06    0.05
 -11  -3   1    0.03    0.05
  12   3  -1    0.73    0.11
 -13   3   0    0.22    0.08
 -12   3   0   -0.09    0.05
 -11   3   0    0.38    0.08
 -10   3   0    0.00    0.04
  -9   3   0    2.76    0.14
  -9   3   0    2.40    0.14
   9  -3   0    2.71    0.14
  -8   3   0    1.11    0.09
  -8   3   0    1.16    0.09
   8  -3   0    1.30    0.09
  -7   3   0    0.58    0.06
  -7   3   0    0.66    0.07
   7  -3   0    0.64    0.07
  -6   3   0    1.48    0.08
  -6   3   0    1.58    0.09
   6  -3   0    1.01    0.07
  -5   3   0    3.98    0.15
  -5   3   0    3.82    0.16
   5  -3   0    3.87    0.16
  -4   3   0    1.06    0.06
  -4   3   0    0.93    0.06
   4  -3   0    0.87    0.06
  -3   3   0   63.49    1.92
   3  -3   0   65.06    1.93
   3  -3   0   65.47    2.15
  -2   3   0  616.28   19.61
  -2   3   0  613.30   18.13
   2  -3   0  616.23   18.13
   2  -3   0  604.43   20.31
  -1   3   0   55.17    1.76
  -1   3   0   53.77    1.63
   1  -3   0   54.47    1.63
   1  -3   0   55.84    1.83
   0   3   0    0.10    0.01
   0   3   0    0.12    0.02
   0  -3   0    0.09    0.03
  -1  -3   0   54.30    1.82
  -1  -3   0   54.84    1.62
   2   3   0  595.15   19.78
   3   3   0   40.22    1.36
   4   3   0    0.97    0.07
   5   3   0    3.85    0.17
   6   3   0    1.44    0.10
   7   3   0    0.56    0.07
   8   3   0    1.25    0.10
   9   3   0    2.54    0.15
  -9  -3   0    2.64    0.14
  10   3   0   -0.01    0.05
 -10  -3   0    0.03    0.04
 -10  -3   0   -0.03    0.04
  11   3   0    0.42    0.09
 -11  -3   0    0.37    0.08
 -11  -3   0    0.47    0.07
 -13   3   1    0.10    0.07
 -12   3   1    0.80    0.11
 -11   3   1   -0.01    0.05
 -10   3   1   -0.01    0.04
  -9   3   1    0.12    0.05
   9  -3  -1    0.07    0.05
  -8   3   1    0.20    0.05
  -8   3   1    0.08    0.04
   8  -3  -1    0.13    0.04
  -7   3   1    1.50    0.10
  -7   3   1    1.30    0.08
   7  -3  -1    1.35    0.09
  -6   3   1    0.28    0.05
  -6   3   1    0.23    0.04
   6  -3  -1    0.23    0.04
  -5   3   1   74.76    2.20
  -5   3   1   72.67    2.39
  -4   3   1    0.33    0.04
  -4   3   1    0.36    0.03
   4  -3  -1    0.25    0.04
   4  -3  -1    0.34    0.03
  -3   3   1    6.51    0.21
   3  -3  -1    6.50    0.21
   3  -3  -1    6.35    0.24
  -2   3   1   35.32    1.07
  -2   3   1   36.18    1.17
   2  -3  -1   36.08    1.07
   2  -3  -1   36.56    1.21
  -1   3   1  252.48    8.05
  -1   3   1  250.97    7.45
   1  -3  -1  249.58    8.38
   1  -3  -1  252.21    7.45
   0   3   1   68.61    2.18
   0   3   1   68.36    2.02
   0  -3  -1   67.82    2.27
   0  -3  -1   67.06    2.18
   0  -3  -1   69.44    2.02
  -1  -3  -1    0.06    0.02
  -2  -3  -1  171.61    5.69
  -3  -3  -1    5.51    0.22
   4   3   1   27.48    0.94
   5   3   1    0.06    0.03
   6   3   1    0.04    0.04
   7   3   1    0.93    0.08
   8   3   1    0.78    0.09
   9   3   1    0.37    0.07
  -9  -3  -1    0.39    0.08
  10   3   1    0.34    0.07
 -10  -3  -1    0.38    0.09
 -10  -3  -1    0.33    0.06
 -10  -3  -1    0.39    0.08
 -11  -3  -1    0.80    0.11
 -11  -3  -1    1.15    0.13
 -11  -3  -1    0.90    0.10
 -12  -3  -1    0.26    0.07
 -13   3   2    0.17    0.08
 -12   3   2    2.77    0.17
 -11   3   2    0.91    0.10
 -10   3   2    0.35    0.07
  10  -3  -2    0.39    0.07
  -9   3   2    7.57    0.31
   9  -3  -2    8.18    0.33
  -8   3   2    2.50    0.12
  -8   3   2    2.65    0.14
   8  -3  -2    2.63    0.14
  -7   3   2    1.93    0.11
  -7   3   2    1.96    0.09
   7  -3  -2    1.91    0.12
  -6   3   2    0.09    0.03
  -6   3   2    0.16    0.04
   6  -3  -2    0.11    0.04
  -5   3   2   88.91    2.95
  -5   3   2   92.50    2.71
   5  -3  -2   92.86    3.06
  -4   3   2   12.91    0.44
  -4   3   2   12.75    0.39
  -3   3   2    5.13    0.16
   3  -3  -2    5.16    0.16
   3  -3  -2    5.17    0.20
  -2   3   2   16.93    0.51
   2  -3  -2   17.16    0.51
   2  -3  -2   17.14    0.59
  -1   3   2    8.91    0.30
   1  -3  -2    8.96    0.27
   1  -3  -2    8.93    0.33
   0  -3  -2    7.06    0.26
  -1  -3  -2    0.08    0.04
  -2  -3  -2    2.63    0.13
  -3  -3  -2    0.09    0.04
  -4  -3  -2    2.69    0.13
  -5  -3  -2    0.41    0.06
  -6  -3  -2    3.50    0.18
  -7  -3  -2    0.06    0.06
  -8  -3  -2    0.08    0.08
  -8  -3  -2    0.20    0.06
  -9  -3  -2    0.04    0.08
  -9  -3  -2   -0.02    0.06
 -10  -3  -2    0.03    0.07
 -10  -3  -2    0.03    0.07
 -11  -3  -2    0.11    0.05
 -11  -3  -2    0.03    0.07
 -11  -3  -2    0.12    0.09
 -12  -3  -2    0.08    0.05
 -13   3   3    0.31    0.09
 -12   3   3    0.90    0.11
 -11   3   3    0.64    0.09
  11  -3  -3    0.67    0.10
 -10   3   3    0.01    0.05
  10  -3  -3    0.03    0.05
  -9   3   3    0.76    0.08
   9  -3  -3    0.73    0.09
  -8   3   3    5.71    0.24
   8  -3  -3    5.92    0.26
  -7   3   3    0.37    0.05
  -7   3   3    0.47    0.05
   7  -3  -3    0.49    0.07
  -6   3   3   19.50    0.60
  -6   3   3   19.53    0.67
   6  -3  -3   19.91    0.70
  -5   3   3    1.31    0.08
  -5   3   3    1.52    0.06
   5  -3  -3    1.74    0.10
  -4   3   3    2.37    0.11
   4  -3  -3    2.20    0.12
  -3   3   3    0.18    0.03
   3  -3  -3    0.06    0.03
   2  -3  -3   81.45    2.44
   2  -3  -3   84.13    2.77
  -1   3   3    0.14    0.02
   1  -3  -3    0.19    0.04
   0  -3  -3    2.70    0.14
  -1  -3  -3    2.58    0.14
  -2  -3  -3   19.22    0.67
  -3  -3  -3    0.19    0.05
  -4  -3  -3    3.34    0.16
  -5  -3  -3    6.19    0.26
  -6  -3  -3    2.19    0.15
  -7  -3  -3   12.40    0.47
  -7  -3  -3   12.01    0.44
  -8  -3  -3    2.84    0.17
  -8  -3  -3    2.79    0.19
  -9  -3  -3    8.68    0.38
  -9  -3  -3    8.84    0.36
 -10  -3  -3    0.11    0.08
 -10  -3  -3    0.11    0.08
 -11  -3  -3    0.33    0.09
 -12  -3  -3    0.51    0.08
 -12  -3  -3    0.40    0.10
 -13   3   4    0.08    0.07
 -12   3   4    0.09    0.07
 -11   3   4    0.01    0.05
  11  -3  -4    0.04    0.06
 -10   3   4    0.13    0.06
  10  -3  -4    0.29    0.07
  -9   3   4    0.48    0.07
   9  -3  -4    0.66    0.09
  -8   3   4    2.80    0.15
   8  -3  -4    3.28    0.17
  -7   3   4    0.73    0.04
  -7   3   4    0.76    0.08
   7  -3  -4    0.85    0.08
  -6   3   4    0.36    0.05
   6  -3  -4    0.41    0.06
  -5   3   4    9.10    0.34
   5  -3  -4    9.62    0.36
  -4   3   4    4.29    0.17
   4  -3  -4    4.33    0.19
  -3   3   4   25.22    0.85
   3  -3  -4   26.70    0.90
   1  -3  -4    3.56    0.13
   0  -3  -4   33.85    1.16
  -1  -3  -4   57.36    1.93
  -2  -3  -4   50.85    1.72
  -3  -3  -4    7.89    0.31
  -4  -3  -4    6.40    0.27
  -5  -3  -4    3.08    0.15
  -5  -3  -4    3.01    0.17
  -6  -3  -4    0.24    0.06
  -6  -3  -4    0.23    0.08
  -7  -3  -4   17.27    0.64
  -7  -3  -4   17.44    0.60
  -8  -3  -4    0.23    0.08
  -8  -3  -4    0.32    0.09
  -9  -3  -4    2.99    0.19
  -9  -3  -4    2.96    0.20
 -10  -3  -4    0.09    0.07
 -11  -3  -4    0.88    0.13
 -12  -3  -4    0.00    0.08
 -13   3   5    0.64    0.10
 -12   3   5    0.35    0.08
  12  -3  -5    0.38    0.09
 -11   3   5    0.08    0.06
  11  -3  -5   -0.01    0.06
 -10   3   5    0.55    0.08
  10  -3  -5    0.72    0.10
  -9   3   5    0.11    0.05
   9  -3  -5    0.12    0.06
  -8   3   5    0.07    0.04
   8  -3  -5    0.04    0.04
  -7   3   5    2.28    0.13
   7  -3  -5    2.21    0.14
  -6   3   5    0.58    0.06
   6  -3  -5    0.51    0.07
  -5   3   5    5.17    0.21
   5  -3  -5    5.43    0.23
  -4   3   5    7.98    0.30
   4  -3  -5    8.37    0.33
  -3   3   5   14.52    0.49
   3  -3  -5   14.00    0.43
   3  -3  -5   14.43    0.52
  -2   3   5    0.22    0.03
   2  -3  -5    0.25    0.03
   1  -3  -5   95.67    2.78
   1  -3  -5   91.48    3.14
   0  -3  -5   47.69    1.62
   0  -3  -5   47.69    1.44
  -1  -3  -5   15.48    0.54
  -1  -3  -5   14.05    0.47
  -2  -3  -5   28.60    1.00
  -2  -3  -5   28.76    0.89
  -3  -3  -5    3.39    0.18
  -3  -3  -5    3.48    0.16
  -4  -3  -5    2.93    0.14
  -5  -3  -5   19.25    0.65
  -5  -3  -5   19.57    0.70
  -6  -3  -5    2.75    0.17
  -6  -3  -5    2.67    0.16
  -7  -3  -5    8.51    0.37
  -7  -3  -5    8.96    0.35
  -8  -3  -5    3.17    0.21
  -8  -3  -5    3.31    0.20
  -9  -3  -5    0.02    0.06
  -9  -3  -5   -0.09    0.09
 -10  -3  -5    0.33    0.10
 -11  -3  -5    2.07    0.19
 -12  -3  -5    0.00    0.09
 -13   3   6    0.42    0.09
 -12   3   6    0.01    0.06
  12  -3  -6   -0.03    0.06
 -11   3   6    0.71    0.09
  11  -3  -6    0.91    0.12
 -10   3   6    0.34    0.07
  10  -3  -6    0.39    0.09
  -9   3   6    0.11    0.05
   9  -3  -6    0.13    0.06
  -8   3   6    2.47    0.14
   8  -3  -6    2.11    0.15
  -7   3   6    0.84    0.08
   7  -3  -6    0.72    0.09
  -6   3   6    2.80    0.14
   6  -3  -6    2.83    0.16
  -5   3   6    2.00    0.11
   5  -3  -6    2.22    0.13
  -4   3   6   21.87    0.75
   4  -3  -6   22.63    0.80
  -3   3   6    9.24    0.34
   3  -3  -6    9.56    0.29
   2  -3  -6   27.45    0.83
   2  -3  -6   27.22    0.96
   1  -3  -6   40.56    1.39
   1  -3  -6   40.20    1.22
   0  -3  -6    0.32    0.06
   0  -3  -6    0.34    0.05
  -1  -3  -6    1.22    0.08
  -1  -3  -6    1.11    0.10
  -2  -3  -6   21.28    0.77
  -2  -3  -6   21.77    0.69
  -3  -3  -6    7.20    0.27
  -3  -3  -6    6.86    0.29
  -5  -3  -6    5.24    0.23
  -5  -3  -6    3.60    0.20
  -6  -3  -6    0.97    0.11
  -6  -3  -6    1.24    0.13
  -7  -3  -6    0.12    0.09
  -7  -3  -6    0.26    0.07
  -8  -3  -6    1.40    0.14
  -8  -3  -6    1.08    0.13
  -9  -3  -6    6.04    0.29
 -10  -3  -6    0.61    0.12
 -11  -3  -6    0.47    0.11
 -13   3   7    0.07    0.07
  13  -3  -7    0.01    0.08
 -12   3   7    0.40    0.08
  12  -3  -7    0.25    0.09
 -11   3   7    0.23    0.07
  11  -3  -7    0.28    0.09
 -10   3   7   10.13    0.40
  10  -3  -7   10.21    0.44
  -9   3   7    0.12    0.06
   9  -3  -7    0.05    0.07
  -8   3   7    5.33    0.23
   8  -3  -7    5.28    0.26
  -7   3   7    0.27    0.05
   7  -3  -7    0.23    0.07
  -6   3   7    0.00    0.04
   6  -3  -7    0.05    0.05
  -5   3   7    0.56    0.06
   5  -3  -7    0.68    0.08
  -4   3   7    0.29    0.05
   4  -3  -7    0.35    0.06
   4  -3  -7    0.31    0.03
  -3   3   7   26.88    0.90
   3  -3  -7   27.21    0.82
   2  -3  -7   22.31    0.70
   2  -3  -7   22.81    0.81
   1  -3  -7    3.28    0.14
   0  -3  -7    6.26    0.28
   0  -3  -7    6.74    0.24
  -1  -3  -7    4.94    0.20
  -1  -3  -7    4.61    0.22
  -2  -3  -7    1.94    0.12
  -2  -3  -7    1.96    0.14
  -3  -3  -7    0.20    0.07
  -3  -3  -7    0.19    0.05
  -4  -3  -7    0.00    0.07
  -4  -3  -7    0.03    0.03
  -5  -3  -7    0.15    0.06
  -5  -3  -7    0.17    0.08
  -6  -3  -7    4.95    0.24
  -6  -3  -7    4.72    0.24
  -7  -3  -7    0.08    0.06
  -7  -3  -7    0.05    0.08
  -8  -3  -7    0.20    0.08
  -9  -3  -7    0.04    0.07
 -10  -3  -7    0.68    0.12
 -13   3   8    0.36    0.09
  13  -3  -8    0.22    0.09
 -12   3   8    0.08    0.07
  12  -3  -8    0.04    0.07
 -11   3   8    4.90    0.25
  11  -3  -8    4.90    0.27
 -10   3   8    6.44    0.29
  10  -3  -8    6.29    0.32
  -9   3   8    0.08    0.06
   9  -3  -8    0.10    0.07
  -8   3   8    3.22    0.18
   8  -3  -8    3.27    0.20
  -7   3   8   14.33    0.53
   7  -3  -8   14.99    0.58
  -6   3   8    5.61    0.24
   6  -3  -8    6.02    0.28
  -5   3   8   11.02    0.36
   5  -3  -8    7.74    0.37
  -4   3   8    3.64    0.17
   4  -3  -8    3.67    0.13
   3  -3  -8   17.77    0.67
   3  -3  -8   18.26    0.56
   2  -3  -8    0.79    0.09
   1  -3  -8   12.83    0.43
   1  -3  -8   12.89    0.49
   0  -3  -8    0.73    0.07
   0  -3  -8    0.70    0.08
  -1  -3  -8    0.66    0.07
  -1  -3  -8    0.63    0.08
  -2  -3  -8    7.34    0.32
  -2  -3  -8    8.10    0.30
  -3  -3  -8    4.90    0.22
  -3  -3  -8    4.80    0.24
  -4  -3  -8    2.01    0.16
  -4  -3  -8    2.28    0.15
  -5  -3  -8    0.49    0.08
  -5  -3  -8    0.43    0.10
  -6  -3  -8    3.58    0.21
  -6  -3  -8    3.53    0.20
  -7  -3  -8    0.77    0.11
  -8  -3  -8    0.70    0.11
  -9  -3  -8    0.57    0.11
 -10  -3  -8    0.22    0.09
  14  -3  -9    0.04    0.08
 -13   3   9   -0.03    0.07
  13  -3  -9    0.10    0.09
 -12   3   9    0.01    0.07
  12  -3  -9    0.03    0.07
 -11   3   9    0.42    0.09
  11  -3  -9    0.54    0.11
 -10   3   9    3.00    0.18
  10  -3  -9    3.22    0.21
  -9   3   9    0.62    0.09
   9  -3  -9    0.70    0.11
  -8   3   9    0.04    0.05
   8  -3  -9    0.02    0.06
  -7   3   9    0.04    0.05
   7  -3  -9    0.22    0.07
  -6   3   9   -0.08    0.05
   6  -3  -9    0.08    0.05
  -5   3   9    1.70    0.11
   5  -3  -9    1.71    0.13
   4  -3  -9   14.09    0.44
   3  -3  -9    0.05    0.05
   3  -3  -9   -0.02    0.02
   2  -3  -9    0.16    0.04
   2  -3  -9    0.16    0.05
   1  -3  -9    8.80    0.31
   1  -3  -9    8.96    0.37
   0  -3  -9    1.71    0.11
   0  -3  -9    1.73    0.12
  -1  -3  -9    0.15    0.05
  -1  -3  -9    0.16    0.06
  -2  -3  -9    1.51    0.11
  -2  -3  -9    1.46    0.13
  -3  -3  -9    1.98    0.14
  -3  -3  -9    1.82    0.14
  -4  -3  -9    0.14    0.06
  -4  -3  -9    0.15    0.07
  -5  -3  -9    1.49    0.13
  -5  -3  -9    1.76    0.15
  -6  -3  -9    0.72    0.11
  -6  -3  -9    0.57    0.10
  -7  -3  -9    0.35    0.09
  -8  -3  -9    0.11    0.08
  -9  -3  -9   -0.02    0.07
 -13   3  10    0.13    0.08
  13  -3 -10    0.11    0.09
 -12   3  10    0.15    0.08
  12  -3 -10    0.05    0.08
 -11   3  10    0.59    0.10
  11  -3 -10    0.62    0.12
 -10   3  10    0.16    0.08
  10  -3 -10    0.20    0.08
  -9   3  10    0.12    0.06
   9  -3 -10    0.12    0.07
  -8   3  10   -0.02    0.05
   8  -3 -10    0.07    0.06
  -7   3  10    0.07    0.05
   7  -3 -10    0.11    0.06
  -6   3  10    1.22    0.11
   6  -3 -10    1.61    0.14
   5  -3 -10    0.12    0.06
   4  -3 -10    3.32    0.19
   3  -3 -10    5.52    0.26
   3  -3 -10    5.48    0.21
   2  -3 -10    0.02    0.05
   2  -3 -10   -0.01    0.04
   1  -3 -10    0.09    0.05
   1  -3 -10    0.08    0.05
   0  -3 -10    0.14    0.05
   0  -3 -10    0.05    0.05
  -1  -3 -10    0.32    0.07
  -1  -3 -10    0.19    0.06
  -2  -3 -10    4.70    0.22
  -2  -3 -10    4.74    0.24
  -3  -3 -10    1.64    0.15
  -3  -3 -10    1.80    0.13
  -4  -3 -10    0.96    0.11
  -4  -3 -10    0.94    0.11
  -5  -3 -10    0.04    0.06
  -5  -3 -10    0.05    0.07
  -6  -3 -10    2.92    0.19
  -7  -3 -10    2.22    0.17
  -8  -3 -10   -0.08    0.06
  13  -3 -11    0.26    0.11
 -12   3  11    0.32    0.09
  12  -3 -11    0.22    0.10
 -11   3  11    0.02    0.07
  11  -3 -11   -0.04    0.07
 -10   3  11    0.10    0.08
  10  -3 -11    0.27    0.09
  -9   3  11    0.39    0.08
   9  -3 -11    0.51    0.10
  -8   3  11    0.23    0.07
   8  -3 -11    0.18    0.07
  -7   3  11    0.29    0.07
   7  -3 -11    0.39    0.09
   6  -3 -11    0.01    0.06
   5  -3 -11    0.01    0.06
   4  -3 -11    1.21    0.12
   3  -3 -11    1.30    0.12
   3  -3 -11    1.42    0.10
   2  -3 -11    0.19    0.06
   2  -3 -11    0.27    0.08
   1  -3 -11    5.87    0.29
   1  -3 -11    6.09    0.25
   0  -3 -11   15.66    0.54
   0  -3 -11   15.90    0.61
  -1  -3 -11   65.45    2.00
  -1  -3 -11   64.69    2.24
  -2  -3 -11   22.96    0.85
  -2  -3 -11   22.96    0.77
  -3  -3 -11    9.77    0.42
  -3  -3 -11    9.96    0.39
  -4  -3 -11    0.53    0.09
  -4  -3 -11    0.23    0.08
  -5  -3 -11    0.21    0.08
  -6  -3 -11    0.03    0.06
  -7  -3 -11    1.10    0.15
  -8  -3 -11    0.04    0.08
 -12   3  12   -0.06    0.07
  12  -3 -12   -0.04    0.08
 -11   3  12    0.13    0.08
  11  -3 -12    0.10    0.08
 -10   3  12    0.84    0.11
  10  -3 -12    0.91    0.13
  -9   3  12    0.01    0.06
   9  -3 -12    0.07    0.07
   8  -3 -12    4.11    0.25
   7  -3 -12    0.40    0.09
   6  -3 -12    3.97    0.23
   5  -3 -12    1.47    0.14
   4  -3 -12    0.37    0.09
   3  -3 -12    0.93    0.09
   3  -3 -12    0.85    0.11
   2  -3 -12   13.00    0.45
   2  -3 -12   12.55    0.52
   1  -3 -12   14.69    0.59
   1  -3 -12   15.18    0.52
   0  -3 -12    2.15    0.15
   0  -3 -12    2.44    0.17
  -1  -3 -12    7.28    0.34
  -1  -3 -12    7.51    0.31
  -2  -3 -12   11.42    0.44
  -2  -3 -12   11.90    0.48
  -3  -3 -12    0.44    0.09
  -3  -3 -12    0.30    0.08
  -4  -3 -12    0.85    0.12
  -5  -3 -12    0.09    0.07
  -6  -3 -12    2.14    0.18
  -7  -3 -12    1.09    0.15
 -11   3  13    0.06    0.07
  11  -3 -13    0.00    0.08
  10  -3 -13    0.33    0.10
   9  -3 -13    0.09    0.07
   8  -3 -13    1.54    0.16
   7  -3 -13    0.10    0.07
   6  -3 -13    0.58    0.10
   5  -3 -13    2.39    0.17
   4  -3 -13    0.14    0.07
   3  -3 -13    1.53    0.14
   2  -3 -13    3.31    0.20
   2  -3 -13    3.24    0.17
   1  -3 -13    1.31    0.13
   1  -3 -13    1.28    0.12
   0  -3 -13    3.41    0.18
   0  -3 -13    3.54    0.21
  -1  -3 -13    0.70    0.10
  -1  -3 -13    0.74    0.11
  -2  -3 -13    2.56    0.18
  -2  -3 -13    2.59    0.18
  -3  -3 -13    0.63    0.11
  -3  -3 -13    0.64    0.10
  -4  -3 -13    0.76    0.12
  -5  -3 -13    0.12    0.08
  -6  -3 -13    0.33    0.11
  11  -3 -14    0.06    0.09
  10  -3 -14   -0.02    0.07
   9  -3 -14    0.36    0.10
   8  -3 -14   -0.04    0.06
   7  -3 -14    0.12    0.08
   6  -3 -14   -0.06    0.05
   5  -3 -14    0.09    0.07
   4  -3 -14    0.20    0.08
   3  -3 -14    1.10    0.13
   2  -3 -14    0.02    0.06
   2  -3 -14    0.01    0.05
   1  -3 -14    0.38    0.08
   1  -3 -14    0.34    0.08
   0  -3 -14    1.67    0.14
   0  -3 -14    1.39    0.14
  -1  -3 -14   -0.02    0.06
  -1  -3 -14   -0.02    0.06
  -2  -3 -14    0.12    0.07
  -2  -3 -14    0.21    0.08
  -3  -3 -14    0.36    0.09
  -4  -3 -14   -0.01    0.08
  -5  -3 -14    1.22    0.15
  10  -3 -15    0.03    0.08
   9  -3 -15    0.56    0.12
   8  -3 -15   -0.01    0.07
   7  -3 -15    0.38    0.10
   6  -3 -15    0.98    0.13
   5  -3 -15    0.10    0.07
   4  -3 -15   -0.05    0.06
   3  -3 -15    0.97    0.13
   2  -3 -15    1.95    0.16
   1  -3 -15    0.56    0.09
   1  -3 -15    0.59    0.10
   0  -3 -15    0.08    0.07
   0  -3 -15    0.11    0.07
  -1  -3 -15    0.07    0.07
  -1  -3 -15    0.03    0.07
  -2  -3 -15    0.16    0.08
  -3  -3 -15    0.06    0.08
  -4  -3 -15    0.97    0.14
   9  -3 -16   -0.09    0.06
   8  -3 -16    0.04    0.08
   7  -3 -16   -0.03    0.06
   6  -3 -16    0.31    0.10
   5  -3 -16    0.00    0.07
   4  -3 -16    0.21    0.08
   3  -3 -16    0.62    0.11
   2  -3 -16    0.00    0.06
   1  -3 -16    0.90    0.13
   0  -3 -16    0.88    0.12
   0  -3 -16    0.71    0.12
  -1  -3 -16    1.50    0.15
  -2  -3 -16    0.05    0.07
  -3  -3 -16    4.53    0.27
   8  -3 -17    0.15    0.10
   7  -3 -17    0.28    0.11
   6  -3 -17    0.05    0.08
   5  -3 -17    0.12    0.08
   4  -3 -17    1.91    0.18
   3  -3 -17    0.72    0.12
   2  -3 -17    0.11    0.08
   1  -3 -17    0.47    0.11
  -1  -3 -17    1.87    0.17
   7  -3 -18    0.14    0.10
   6  -3 -18    0.16    0.09
   5  -3 -18    0.14    0.09
   4  -3 -18    3.33    0.24
   3  -3 -18    0.32    0.10
   2  -3 -18    1.64    0.17
   5  -3 -19    0.08    0.09
   4  -3 -19    0.05    0.08
   3  -3 -19    0.78    0.14
   2  -3 -19    0.08    0.08
   6   4 -19    0.70    0.14
   5   4 -18    0.12    0.08
   6   4 -18    0.09    0.08
   7   4 -18    2.34    0.21
   0   4 -17    0.34    0.10
   1   4 -17    1.05    0.13
   2   4 -17    0.19    0.08
   4   4 -17    0.37    0.10
   5   4 -17   -0.03    0.07
   6   4 -17   -0.03    0.07
   7   4 -17   -0.01    0.08
   8   4 -17    0.08    0.08
  -2   4 -16    0.15    0.09
  -1   4 -16   -0.11    0.06
   0   4 -16    0.17    0.08
   1   4 -16    2.87    0.19
   2   4 -16    0.22    0.07
   3   4 -16    0.36    0.09
   3   4 -16    0.25    0.07
   4   4 -16    0.79    0.12
   5   4 -16    0.01    0.06
   6   4 -16    0.11    0.08
   7   4 -16   -0.02    0.07
   8   4 -16    0.06    0.08
   9   4 -16    0.12    0.09
  -3   4 -15   -0.02    0.07
  -2   4 -15    2.33    0.17
  -1   4 -15    0.92    0.12
   0   4 -15    0.11    0.07
   1   4 -15    3.15    0.19
   2   4 -15    0.59    0.10
   2   4 -15    0.57    0.09
   3   4 -15    0.33    0.08
   3   4 -15    0.32    0.08
   4   4 -15    0.16    0.07
   5   4 -15    0.57    0.10
   6   4 -15    0.30    0.09
   7   4 -15    0.54    0.11
   8   4 -15    0.05    0.08
   9   4 -15    0.20    0.09
  10   4 -15    0.09    0.08
  -4   4 -14    0.21    0.08
  -3   4 -14    0.41    0.09
  -2   4 -14    1.12    0.13
  -1   4 -14    0.70    0.10
   0   4 -14    0.24    0.08
   1   4 -14    1.74    0.14
   2   4 -14    0.81    0.10
   2   4 -14    0.81    0.10
   3   4 -14    0.19    0.07
   3   4 -14    0.09    0.06
   4   4 -14    0.44    0.09
   4   4 -14    0.60    0.08
   5   4 -14   -0.03    0.06
   6   4 -14    0.10    0.07
   7   4 -14    0.02    0.07
   8   4 -14    0.77    0.13
   9   4 -14    0.75    0.13
  10   4 -14    0.17    0.09
  11   4 -14    0.92    0.15
  -6   4 -13    0.35    0.10
  -5   4 -13    0.10    0.07
  -4   4 -13    1.77    0.15
  -3   4 -13    1.23    0.14
  -2   4 -13    1.84    0.15
  -1   4 -13    0.32    0.08
   0   4 -13    1.53    0.13
   1   4 -13    0.41    0.08
   1   4 -13    0.47    0.08
   2   4 -13    2.27    0.15
   2   4 -13    2.33    0.14
   3   4 -13    0.34    0.07
   3   4 -13    0.38    0.08
   4   4 -13    2.73    0.15
   4   4 -13    2.60    0.18
   5   4 -13    0.05    0.04
   5   4 -13   -0.01    0.05
   6   4 -13    0.04    0.07
   7   4 -13    0.48    0.10
   8   4 -13    0.14    0.08
   9   4 -13    1.37    0.15
  10   4 -13    0.06    0.07
  11   4 -13    0.76    0.14
  -7   4 -12    0.09    0.07
  -6   4 -12    0.05    0.07
  -5   4 -12    2.50    0.18
  -4   4 -12    5.90    0.29
  -3   4 -12    0.77    0.11
  -2   4 -12    0.00    0.06
  -1   4 -12    2.29    0.15
   0   4 -12    0.96    0.11
   0   4 -12    0.92    0.09
   1   4 -12    1.62    0.12
   1   4 -12    1.68    0.13
   2   4 -12   -0.05    0.04
   2   4 -12   -0.07    0.05
   3   4 -12    7.93    0.35
   3   4 -12    8.45    0.32
   4   4 -12    0.17    0.05
   4   4 -12    0.13    0.06
   5   4 -12    0.02    0.04
   5   4 -12    0.02    0.06
   6   4 -12    0.96    0.12
   7   4 -12    0.25    0.08
   8   4 -12    0.80    0.12
   9   4 -12    0.03    0.06
  10   4 -12    0.08    0.08
  11   4 -12    0.01    0.07
  12   4 -12    0.05    0.08
  -8   4 -11    0.06    0.08
  -7   4 -11    0.16    0.08
  -6   4 -11   -0.01    0.06
  -5   4 -11    3.41    0.20
  -4   4 -11    0.18    0.07
  -3   4 -11    6.61    0.30
  -2   4 -11    0.63    0.10
  -1   4 -11    0.72    0.10
  -1   4 -11    0.84    0.08
   0   4 -11    0.20    0.08
   0   4 -11    0.17    0.06
   1   4 -11   16.47    0.62
   1   4 -11   17.40    0.58
   2   4 -11    8.88    0.34
   2   4 -11    8.98    0.37
   3   4 -11    3.35    0.16
   3   4 -11    3.34    0.18
   4   4 -11    0.11    0.04
   4   4 -11    0.15    0.06
   5   4 -11    0.24    0.07
   5   4 -11    0.29    0.05
   6   4 -11    0.22    0.07
   6   4 -11    0.21    0.05
   7   4 -11    0.15    0.07
   8   4 -11    0.51    0.10
   9   4 -11    1.09    0.14
  10   4 -11    0.12    0.08
  11   4 -11    0.10    0.07
  12   4 -11    0.15    0.09
  -8   4 -10    3.45    0.22
  -7   4 -10    0.72    0.11
  -6   4 -10    0.17    0.08
  -5   4 -10    1.33    0.12
  -4   4 -10    5.43    0.25
  -3   4 -10    5.51    0.25
  -2   4 -10    5.40    0.24
  -1   4 -10   -0.04    0.05
  -1   4 -10    0.02    0.03
   0   4 -10    0.00    0.05
   0   4 -10    0.08    0.04
   1   4 -10    0.17    0.05
   1   4 -10    0.19    0.06
   2   4 -10    0.50    0.07
   2   4 -10    0.59    0.07
   3   4 -10    0.21    0.05
   3   4 -10    0.24    0.06
   4   4 -10    5.74    0.27
   4   4 -10    5.67    0.22
   5   4 -10    1.04    0.11
   5   4 -10    1.19    0.08
   6   4 -10    0.63    0.07
   6   4 -10    0.55    0.09
   7   4 -10    2.68    0.18
   8   4 -10    0.13    0.06
   9   4 -10    2.63    0.19
  10   4 -10    0.97    0.13
  11   4 -10    0.72    0.12
  12   4 -10    0.07    0.09
  13   4 -10    0.63    0.13
  -9   4  -9    0.30    0.09
  -8   4  -9    0.16    0.08
  -7   4  -9    0.65    0.11
  -6   4  -9    3.18    0.19
  -5   4  -9    0.23    0.07
  -4   4  -9    0.26    0.07
  -3   4  -9    8.33    0.33
  -2   4  -9    0.04    0.03
  -2   4  -9    0.08    0.05
  -1   4  -9    1.22    0.08
  -1   4  -9    1.20    0.10
   0   4  -9   13.48    0.49
   0   4  -9   13.49    0.47
   1   4  -9    0.11    0.04
   1   4  -9    0.02    0.03
   2   4  -9    7.32    0.27
   2   4  -9    6.94    0.29
   3   4  -9    0.26    0.06
   3   4  -9    0.22    0.05
   4   4  -9    3.65    0.16
   4   4  -9    3.60    0.19
   5   4  -9    1.95    0.11
   5   4  -9    2.07    0.14
   6   4  -9    2.99    0.18
   6   4  -9    3.03    0.14
   7   4  -9    1.43    0.13
   7   4  -9    1.50    0.10
   8   4  -9    0.18    0.07
   9   4  -9    0.40    0.09
  10   4  -9   -0.01    0.06
  11   4  -9    0.03    0.07
  12   4  -9    0.09    0.09
  13   4  -9    0.11    0.09
 -10   4  -8    0.13    0.08
  -9   4  -8    0.15    0.08
  -8   4  -8    0.01    0.07
  -7   4  -8    0.23    0.08
  -6   4  -8    2.48    0.17
  -5   4  -8   -0.02    0.06
  -4   4  -8    1.32    0.12
  -3   4  -8    0.12    0.04
  -2   4  -8    1.22    0.07
  -1   4  -8    0.25    0.06
  -1   4  -8    0.16    0.03
   0   4  -8    0.97    0.08
   0   4  -8    1.03    0.07
   1   4  -8    0.04    0.03
   1   4  -8    0.09    0.03
   2   4  -8    2.41    0.12
   2   4  -8    2.26    0.12
   3   4  -8    3.31    0.15
   3   4  -8    3.47    0.17
   4   4  -8    1.80    0.10
   4   4  -8    1.91    0.12
   5   4  -8    4.78    0.19
   5   4  -8    4.86    0.23
   6   4  -8    6.77    0.25
   6   4  -8    6.78    0.30
   7   4  -8    7.66    0.34
   7   4  -8    7.49    0.27
  -7  -4   8    7.23    0.28
   8   4  -8    2.10    0.16
   9   4  -8   -0.02    0.05
  10   4  -8    3.55    0.22
  11   4  -8    0.03    0.08
  12   4  -8    0.31    0.10
  13   4  -8    0.52    0.12
 -11   4  -7    0.03    0.07
 -10   4  -7   -0.06    0.06
  -9   4  -7    0.04    0.07
  -8   4  -7    0.59    0.10
  -7   4  -7    2.46    0.17
  -6   4  -7    1.61    0.14
  -5   4  -7    0.73    0.09
  -4   4  -7    2.86    0.16
  -3   4  -7    0.01    0.02
  -3   4  -7    0.04    0.03
  -2   4  -7    2.72    0.11
  -1   4  -7    0.05    0.04
  -1   4  -7    0.07    0.02
   0   4  -7   10.15    0.35
   0   4  -7    9.77    0.36
   1   4  -7    7.68    0.28
   1   4  -7    7.76    0.29
   2   4  -7   38.80    1.20
   2   4  -7   39.44    1.34
   3   4  -7    3.33    0.16
   3   4  -7    3.23    0.14
   4   4  -7    0.05    0.03
   4   4  -7    0.07    0.04
   5   4  -7   17.56    0.65
   5   4  -7   17.67    0.56
   6   4  -7    5.05    0.20
   6   4  -7    5.18    0.24
  -6  -4   7    5.27    0.20
   7   4  -7    0.40    0.08
   7   4  -7    0.45    0.06
  -7  -4   7    0.44    0.05
   8   4  -7    1.63    0.14
  -8  -4   7    1.63    0.10
   9   4  -7    2.24    0.17
  10   4  -7    7.25    0.34
  11   4  -7   -0.02    0.07
  12   4  -7    0.15    0.09
  13   4  -7    0.07    0.08
  14   4  -7   -0.04    0.08
 -11   4  -6    0.32    0.10
 -10   4  -6    0.98    0.13
  -9   4  -6    0.79    0.11
  -8   4  -6    0.93    0.12
  -7   4  -6    1.89    0.14
  -6   4  -6    5.95    0.26
  -5   4  -6    0.99    0.10
  -4   4  -6    3.42    0.17
  -3   4  -6    0.48    0.06
  -2   4  -6   48.14    1.42
  -2   4  -6   36.86    1.31
  -1   4  -6    0.05    0.03
  -1   4  -6    0.10    0.02
   0   4  -6   21.69    0.69
   0   4  -6   21.68    0.74
   1   4  -6    9.07    0.33
   1   4  -6    8.91    0.31
   2   4  -6    9.41    0.35
   2   4  -6    9.39    0.32
   3   4  -6    4.68    0.20
   3   4  -6    4.78    0.18
   4   4  -6   27.10    0.96
   4   4  -6   27.63    0.85
   5   4  -6    0.98    0.09
   5   4  -6    0.88    0.06
  -5  -4   6    0.90    0.06
   6   4  -6    0.33    0.04
  -6  -4   6    0.33    0.04
   7   4  -6    9.42    0.38
  -7  -4   6    8.97    0.33
   8   4  -6    0.80    0.10
  -8  -4   6    0.70    0.07
   9   4  -6    0.19    0.09
  10   4  -6   -0.03    0.06
  11   4  -6    0.20    0.08
  12   4  -6    0.42    0.10
  13   4  -6   -0.08    0.07
  14   4  -6    0.02    0.08
 -11   4  -5    3.43    0.20
 -10   4  -5   -0.01    0.07
  -9   4  -5    0.22    0.08
  -8   4  -5    0.09    0.07
  -7   4  -5   12.04    0.44
  -6   4  -5   20.92    0.69
  -5   4  -5   17.47    0.59
  -4   4  -5   39.48    1.23
  -3   4  -5   26.40    0.83
  -2   4  -5   28.96    0.91
  -1   4  -5   16.80    0.57
   0   4  -5   14.59    0.50
   0   4  -5   14.51    0.47
   1   4  -5   46.06    1.57
   1   4  -5   47.12    1.41
   2   4  -5    4.65    0.17
   2   4  -5    4.55    0.19
   3   4  -5    6.88    0.27
   3   4  -5    6.87    0.24
   4   4  -5   13.08    0.42
   4   4  -5   12.77    0.48
   5   4  -5    0.21    0.04
   5   4  -5    0.21    0.04
  -5  -4   5    0.23    0.03
   6   4  -5    1.59    0.08
  -6  -4   5    1.50    0.08
   7   4  -5    1.76    0.12
  -7  -4   5    1.78    0.09
   8   4  -5   -0.07    0.04
  -8  -4   5    0.04    0.03
   9   4  -5    0.09    0.07
  -9  -4   5    0.15    0.05
  10   4  -5    0.15    0.07
  11   4  -5    0.47    0.09
  12   4  -5    0.01    0.07
  13   4  -5    0.62    0.12
  14   4  -5    0.04    0.09
 -12   4  -4    0.25    0.08
 -11   4  -4    3.87    0.22
 -10   4  -4    0.11    0.07
  -9   4  -4    1.34    0.13
  -8   4  -4   18.49    0.63
  -7   4  -4    4.10    0.20
  -6   4  -4    0.07    0.05
  -5   4  -4   11.70    0.41
  -4   4  -4    3.31    0.15
  -3   4  -4    1.24    0.08
  -2   4  -4    4.71    0.18
   2   4  -4   13.94    0.45
   2   4  -4   13.85    0.49
   3   4  -4    0.70    0.05
   4   4  -4   19.88    0.70
   4   4  -4   20.17    0.62
  -4  -4   4   19.55    0.65
   5   4  -4    1.33    0.07
  -5  -4   4    1.17    0.06
   6   4  -4    3.14    0.16
  -6  -4   4    3.30    0.13
   7   4  -4    1.87    0.12
  -7  -4   4    1.81    0.09
   8   4  -4    1.24    0.11
  -8  -4   4    1.18    0.08
   9   4  -4    2.50    0.16
  -9  -4   4    2.56    0.13
  10   4  -4    0.11    0.07
  11   4  -4    0.34    0.08
  12   4  -4    0.17    0.08
  13   4  -4    0.11    0.08
  14   4  -4   -0.01    0.07
 -12   4  -3    0.15    0.07
 -11   4  -3    2.75    0.18
 -10   4  -3    0.10    0.07
 -10   4  -3    0.13    0.05
  -9   4  -3    2.31    0.16
  -8   4  -3    5.70    0.24
  -7   4  -3    3.21    0.16
  -6   4  -3    0.24    0.05
  -5   4  -3    0.09    0.02
  -5   4  -3    0.06    0.04
  -4   4  -3    4.38    0.18
  -3   4  -3    7.52    0.26
  -2   4  -3    1.78    0.09
  -1   4  -3   20.35    0.70
  -1   4  -3   21.44    0.65
   0   4  -3   25.31    0.85
   1   4  -3    6.67    0.23
   1   4  -3    7.27    0.26
   2   4  -3    3.41    0.13
   2   4  -3    3.60    0.15
   2   4  -3    3.46    0.12
   3   4  -3    1.15    0.05
   3   4  -3    1.34    0.08
  -3  -4   3    1.11    0.05
   4   4  -3    0.61    0.05
  -4  -4   3    0.62    0.04
   5   4  -3    3.06    0.15
  -5  -4   3    3.11    0.12
   6   4  -3    5.73    0.24
  -6  -4   3    5.26    0.20
   7   4  -3    0.18    0.05
  -7  -4   3    0.20    0.04
   8   4  -3    1.18    0.11
  -8  -4   3    0.94    0.07
   9   4  -3    5.18    0.25
  -9  -4   3    4.88    0.21
  10   4  -3    0.64    0.10
 -10  -4   3    0.83    0.09
  11   4  -3    0.59    0.10
  12   4  -3    0.05    0.06
  13   4  -3    0.06    0.07
  14   4  -3    0.00    0.07
 -12   4  -2    0.01    0.06
 -11   4  -2    0.01    0.05
 -10   4  -2    0.13    0.06
  -9   4  -2    0.17    0.06
  -9   4  -2    0.07    0.05
  -8   4  -2    0.49    0.07
  -8   4  -2    0.59    0.08
   7  -4   2    1.13    0.07
  -6   4  -2   21.16    0.69
   6  -4   2   21.69    0.73
  -5   4  -2    0.29    0.05
   5  -4   2    0.32    0.03
  -4   4  -2    0.27    0.04
   4  -4   2    0.26    0.03
  -3   4  -2    3.71    0.15
  -2   4  -2    0.40    0.04
  -1   4  -2    0.33    0.04
   1  -4   2    0.45    0.04
   0   4  -2   17.23    0.62
   0   4  -2   23.23    0.69
   1   4  -2   23.17    0.71
   1   4  -2   23.09    0.79
   2   4  -2    0.06    0.03
   2   4  -2    0.23    0.03
  -3  -4   2   35.14    1.13
   4   4  -2    3.46    0.16
  -4  -4   2    3.63    0.13
   5   4  -2   14.00    0.51
  -5  -4   2   14.09    0.47
   6   4  -2    1.19    0.10
  -6  -4   2    1.27    0.07
   7   4  -2    0.06    0.05
  -7  -4   2    0.03    0.03
   8   4  -2    5.89    0.27
  -8  -4   2    6.03    0.23
   9   4  -2    3.27    0.18
  -9  -4   2    2.90    0.15
  10   4  -2    0.02    0.06
 -10  -4   2    0.03    0.04
  11   4  -2    0.48    0.09
  12   4  -2    0.02    0.06
  13   4  -2    0.01    0.07
 -12   4  -1    0.12    0.07
 -11   4  -1    0.49    0.09
 -10   4  -1    0.07    0.05
  -9   4  -1    1.67    0.11
  -9   4  -1    1.47    0.11
  -8   4  -1    0.00    0.04
  -8   4  -1   -0.01    0.04
  -7   4  -1    4.02    0.17
  -7   4  -1    4.23    0.18
   7  -4   1    3.52    0.16
  -6   4  -1    2.90    0.13
   6  -4   1    2.86    0.13
  -5   4  -1    0.00    0.03
  -5   4  -1    0.01    0.01
   5  -4   1    0.01    0.02
  -4   4  -1    6.50    0.23
   4  -4   1    6.49    0.23
  -3   4  -1    0.07    0.02
   3  -4   1    0.06    0.02
  -2   4  -1   50.22    1.50
   2  -4   1   49.93    1.67
  -1   4  -1  277.35    8.37
  -1   4  -1  290.27    9.05
   1  -4   1  277.89    9.36
   0   4  -1    6.97    0.23
   0   4  -1    6.87    0.22
   0  -4   1    6.69    0.25
   1   4  -1   85.03    2.71
   1   4  -1   84.45    2.82
   2   4  -1  214.51    6.33
   2   4  -1  213.88    7.10
   4   4  -1    8.51    0.32
   5   4  -1    1.63    0.11
   6   4  -1    0.63    0.07
   7   4  -1   16.76    0.62
  -7  -4   1   16.77    0.57
   8   4  -1    4.58    0.22
  -8  -4   1    4.41    0.19
   9   4  -1    1.52    0.12
  -9  -4   1    1.49    0.10
  10   4  -1    0.71    0.09
 -10  -4   1    0.64    0.07
  11   4  -1    0.09    0.07
  12   4  -1    0.48    0.10
 -13   4   0    0.01    0.06
 -12   4   0    0.15    0.07
 -11   4   0   -0.02    0.05
 -10   4   0    1.03    0.11
  -9   4   0    2.27    0.14
  -9   4   0    2.48    0.13
  -8   4   0    3.79    0.19
  -8   4   0    3.83    0.17
   8  -4   0    4.13    0.18
  -7   4   0   10.60    0.39
  -7   4   0   10.53    0.36
   7  -4   0   10.32    0.39
  -6   4   0    9.20    0.31
  -6   4   0    9.14    0.34
  -5   4   0   15.42    0.60
  -5   4   0   19.41    0.56
   5  -4   0   18.64    0.62
  -4   4   0   59.21    1.76
   4  -4   0   58.73    1.97
  -3   4   0   19.53    0.60
   3  -4   0   19.50    0.67
  -2   4   0 1000.00   31.01
  -2   4   0  965.81   28.66
   2  -4   0  974.49   28.66
   2  -4   0  937.10   32.11
  -1   4   0   57.34    1.83
  -1   4   0   56.42    1.69
   1  -4   0   56.16    1.90
   1  -4   0   57.72    1.69
   0   4   0    3.86    0.14
   0   4   0    4.00    0.14
   0  -4   0    4.08    0.16
   0  -4   0    3.86    0.14
  -1  -4   0   54.43    1.74
  -1  -4   0   54.60    1.82
   3   4   0    7.45    0.28
   4   4   0   59.54    2.00
   5   4   0   19.53    0.69
   6   4   0    9.04    0.35
   7   4   0   10.72    0.41
   8   4   0    3.85    0.19
   9   4   0    2.48    0.15
  -9  -4   0    2.55    0.13
  10   4   0    0.96    0.10
 -10  -4   0    0.94    0.09
  11   4   0   -0.06    0.05
 -11  -4   0   -0.01    0.06
 -11  -4   0    0.04    0.05
 -12  -4   0    0.38    0.10
 -13   4   1   -0.02    0.06
 -12   4   1    0.51    0.09
 -11   4   1    0.06    0.05
 -10   4   1    0.54    0.08
  -9   4   1    1.47    0.11
   9  -4  -1    1.38    0.10
  -8   4   1    4.30    0.20
  -8   4   1    4.50    0.18
   8  -4  -1    4.20    0.20
  -7   4   1   16.71    0.58
  -7   4   1   15.91    0.52
   7  -4  -1   16.14    0.58
  -6   4   1    0.50    0.06
  -6   4   1    0.57    0.06
   6  -4  -1    0.59    0.06
  -5   4   1    1.55    0.09
  -5   4   1    1.48    0.08
  -4   4   1    8.40    0.27
   4  -4  -1    8.52    0.31
  -3   4   1   74.80    2.27
   3  -4  -1   76.97    2.56
   3  -4  -1   78.11    2.27
  -2   4   1  217.14    6.93
  -2   4   1  217.40    6.41
   2  -4  -1  215.11    7.22
   2  -4  -1  215.12    6.41
  -1   4   1   86.54    2.74
  -1   4   1   85.04    2.53
   1  -4  -1   85.73    2.54
   1  -4  -1   85.03    2.85
   0   4   1    6.86    0.23
   0   4   1    6.54    0.22
   0  -4  -1    6.96    0.26
  -1  -4  -1  232.06    7.72
  -2  -4  -1   43.82    1.48
  -3  -4  -1    0.06    0.04
  -4  -4  -1    6.79    0.27
   5   4   1    0.01    0.03
   6   4   1    2.78    0.15
   7   4   1    4.06    0.19
   8   4   1    0.09    0.05
   9   4   1    1.78    0.13
  -9  -4  -1    1.41    0.14
 -10  -4  -1    0.13    0.07
 -10  -4  -1    0.09    0.08
 -11  -4  -1    0.75    0.11
 -11  -4  -1    0.69    0.12
 -11  -4  -1    0.62    0.08
 -12  -4  -1    0.25    0.10
 -13   4   2    0.00    0.07
 -12   4   2   -0.09    0.06
 -11   4   2    0.54    0.08
 -10   4   2   -0.03    0.05
  10  -4  -2   -0.02    0.05
  -9   4   2    2.97    0.16
   9  -4  -2    3.09    0.16
  -8   4   2    5.92    0.25
  -8   4   2    6.13    0.22
   8  -4  -2    6.00    0.26
  -7   4   2    0.04    0.03
  -7   4   2    0.04    0.04
   7  -4  -2    0.01    0.03
  -6   4   2    1.52    0.10
  -6   4   2    1.51    0.07
   6  -4  -2    1.41    0.09
  -5   4   2   14.10    0.44
  -5   4   2   14.11    0.50
   5  -4  -2   14.91    0.52
  -4   4   2    3.84    0.13
   4  -4  -2    3.89    0.13
  -3   4   2   36.40    1.09
   3  -4  -2   37.63    1.25
   3  -4  -2   36.21    1.09
  -2   4   2   -0.02    0.02
  -2   4   2    0.02    0.01
   2  -4  -2   -0.01    0.03
   2  -4  -2    0.02    0.01
  -1   4   2   23.59    0.77
   1  -4  -2   23.20    0.71
   1  -4  -2   23.67    0.81
   0   4   2   24.59    0.79
   0  -4  -2   23.89    0.84
  -1  -4  -2    0.07    0.04
  -2  -4  -2    0.70    0.08
  -3  -4  -2    3.73    0.17
  -4  -4  -2    0.26    0.06
  -5  -4  -2    0.90    0.10
  -6  -4  -2   20.78    0.74
  -7  -4  -2    1.77    0.14
  -8  -4  -2    0.46    0.09
  -9  -4  -2    0.04    0.08
  -9  -4  -2    0.00    0.06
 -10  -4  -2    0.02    0.06
 -10  -4  -2    0.29    0.09
 -11  -4  -2   -0.01    0.07
 -11  -4  -2    0.00    0.09
 -12  -4  -2    0.01    0.07
 -13   4   3    0.06    0.07
 -12   4   3   -0.08    0.05
 -11   4   3    0.55    0.09
 -10   4   3    0.83    0.10
  10  -4  -3    0.72    0.10
  -9   4   3    5.05    0.23
   9  -4  -3    4.68    0.23
  -8   4   3    1.20    0.09
   8  -4  -3    1.11    0.10
  -7   4   3    0.21    0.05
  -7   4   3    0.27    0.03
   7  -4  -3    0.16    0.05
  -6   4   3    5.52    0.18
  -6   4   3    5.21    0.22
   6  -4  -3    5.84    0.24
  -5   4   3    3.28    0.14
  -5   4   3    3.21    0.10
   5  -4  -3    3.18    0.15
  -4   4   3    0.72    0.06
   4  -4  -3    0.82    0.07
   2  -4  -3    3.40    0.10
   2  -4  -3    2.74    0.14
  -1   4   3    6.36    0.23
   1  -4  -3    6.85    0.21
   1  -4  -3    6.68    0.26
   0  -4  -3    0.02    0.01
  -1  -4  -3   21.01    0.73
  -2  -4  -3    1.91    0.12
  -3  -4  -3    7.71    0.30
  -4  -4  -3    4.24    0.20
  -5  -4  -3    0.11    0.06
  -6  -4  -3    0.22    0.07
  -7  -4  -3    3.02    0.19
  -8  -4  -3    6.08    0.29
  -8  -4  -3    6.47    0.28
  -9  -4  -3    2.40    0.18
  -9  -4  -3    2.36    0.17
 -10  -4  -3    0.02    0.07
 -10  -4  -3    0.15    0.10
 -11  -4  -3    2.95    0.20
 -12  -4  -3    0.35    0.09
 -13   4   4    0.22    0.08
 -12   4   4    0.28    0.08
 -11   4   4    0.25    0.07
  11  -4  -4    0.32    0.08
 -10   4   4    0.16    0.06
  10  -4  -4    0.16    0.06
  -9   4   4    2.66    0.15
   9  -4  -4    2.66    0.16
  -8   4   4    1.20    0.10
   8  -4  -4    1.16    0.10
  -7   4   4    1.68    0.11
   7  -4  -4    1.84    0.12
  -6   4   4    3.40    0.15
   6  -4  -4    3.09    0.16
  -5   4   4    1.35    0.09
   5  -4  -4    1.47    0.10
  -4   4   4   20.10    0.67
   4  -4  -4   19.88    0.71
   3  -4  -4    1.25    0.09
   3  -4  -4    1.35    0.05
  -2   4   4   11.13    0.39
   2  -4  -4   11.54    0.42
   1  -4  -4    0.02    0.01
   0  -4  -4    0.40    0.06
  -1  -4  -4   18.89    0.67
  -2  -4  -4    4.63    0.20
  -3  -4  -4    1.37    0.12
  -4  -4  -4    3.23    0.17
  -5  -4  -4   11.54    0.45
  -6  -4  -4    0.03    0.07
  -7  -4  -4    4.27    0.24
  -7  -4  -4    4.35    0.21
  -8  -4  -4   18.27    0.64
  -8  -4  -4   18.43    0.69
  -9  -4  -4    1.41    0.14
  -9  -4  -4    1.63    0.16
 -10  -4  -4    0.13    0.07
 -10  -4  -4    0.03    0.10
 -11  -4  -4    4.10    0.25
 -12  -4  -4    0.26    0.10
 -13   4   5    0.50    0.10
 -12   4   5    0.06    0.07
 -11   4   5    0.52    0.08
  11  -4  -5    0.60    0.10
 -10   4   5    0.17    0.06
  10  -4  -5    0.09    0.06
  -9   4   5    0.09    0.05
   9  -4  -5    0.17    0.06
  -8   4   5    0.02    0.04
   8  -4  -5    0.08    0.05
  -7   4   5    1.70    0.11
   7  -4  -5    1.78    0.12
  -6   4   5    1.75    0.10
   6  -4  -5    1.49    0.11
  -5   4   5    0.19    0.04
   5  -4  -5    0.26    0.05
  -4   4   5   13.08    0.45
   4  -4  -5   12.93    0.49
  -3   4   5    6.58    0.25
   3  -4  -5    6.63    0.21
   3  -4  -5    6.80    0.28
   3  -4  -5    6.71    0.21
   2  -4  -5    5.03    0.17
   2  -4  -5    4.94    0.22
   1  -4  -5   32.55    1.13
   0  -4  -5   13.88    0.51
  -1  -4  -5   16.62    0.61
  -2  -4  -5   28.20    0.99
  -3  -4  -5   25.60    0.90
  -4  -4  -5   39.47    1.36
  -5  -4  -5    9.06    0.34
  -6  -4  -5   20.90    0.70
  -6  -4  -5   21.05    0.77
  -7  -4  -5   12.01    0.45
  -7  -4  -5   12.31    0.49
  -8  -4  -5   -0.05    0.09
  -8  -4  -5    0.22    0.08
  -9  -4  -5    0.23    0.10
  -9  -4  -5    0.19    0.08
 -10  -4  -5    0.10    0.08
 -11  -4  -5    4.14    0.25
 -13   4   6   -0.07    0.06
 -12   4   6    0.19    0.07
  12  -4  -6    0.28    0.09
 -11   4   6    0.26    0.07
  11  -4  -6    0.34    0.09
 -10   4   6    0.08    0.06
  10  -4  -6    0.04    0.06
  -9   4   6    0.23    0.06
   9  -4  -6    0.28    0.07
  -8   4   6    0.78    0.08
   8  -4  -6    0.74    0.10
  -7   4   6    9.18    0.35
   7  -4  -6    9.10    0.38
  -6   4   6    0.25    0.05
   6  -4  -6    0.22    0.06
  -5   4   6    0.85    0.08
   5  -4  -6    0.88    0.09
  -4   4   6   28.24    0.95
   4  -4  -6   28.48    1.00
  -3   4   6    5.12    0.20
   3  -4  -6    5.04    0.23
   3  -4  -6    4.90    0.17
   2  -4  -6    9.45    0.31
   1  -4  -6    8.54    0.29
   1  -4  -6    8.54    0.34
   0  -4  -6   20.43    0.65
   0  -4  -6   20.79    0.74
  -1  -4  -6    0.09    0.06
  -1  -4  -6    0.10    0.04
  -2  -4  -6   49.60    1.51
  -2  -4  -6   49.10    1.69
  -3  -4  -6    0.48    0.08
  -3  -4  -6    0.48    0.07
  -5  -4  -6    1.04    0.12
  -5  -4  -6    0.67    0.09
  -6  -4  -6    5.94    0.29
  -6  -4  -6    5.75    0.26
  -7  -4  -6    1.80    0.18
  -7  -4  -6    1.97    0.15
  -8  -4  -6    0.85    0.12
  -8  -4  -6    0.74    0.12
  -9  -4  -6    0.91    0.13
 -10  -4  -6    0.59    0.11
 -11  -4  -6    0.22    0.10
 -13   4   7    0.06    0.08
  13  -4  -7    0.00    0.08
 -12   4   7    0.16    0.07
  12  -4  -7    0.11    0.07
 -11   4   7    0.08    0.07
  11  -4  -7    0.02    0.07
 -10   4   7    7.66    0.32
  10  -4  -7    7.49    0.35
  -9   4   7    2.46    0.15
   9  -4  -7    2.41    0.17
  -8   4   7    1.67    0.12
   8  -4  -7    1.32    0.13
  -7   4   7    0.52    0.07
   7  -4  -7    0.39    0.08
  -6   4   7    4.94    0.21
   6  -4  -7    5.27    0.25
  -5   4   7   18.90    0.65
   5  -4  -7   18.51    0.69
  -4   4   7    0.04    0.04
   4  -4  -7    0.10    0.05
   4  -4  -7    0.11    0.02
  -3   4   7    3.35    0.15
   3  -4  -7    3.34    0.13
   2  -4  -7   36.94    1.30
   2  -4  -7   37.72    1.13
   1  -4  -7    6.12    0.24
   1  -4  -7    7.56    0.30
   0  -4  -7    9.69    0.33
   0  -4  -7    9.59    0.38
  -1  -4  -7    0.10    0.06
  -1  -4  -7    0.06    0.04
  -2  -4  -7    2.50    0.16
  -2  -4  -7    2.80    0.14
  -3  -4  -7    0.08    0.05
  -3  -4  -7    0.02    0.07
  -4  -4  -7    2.85    0.16
  -4  -4  -7    2.85    0.18
  -5  -4  -7    0.53    0.10
  -5  -4  -7    0.58    0.09
  -6  -4  -7    1.40    0.15
  -6  -4  -7    1.61    0.13
  -7  -4  -7    2.11    0.18
  -7  -4  -7    2.71    0.17
  -8  -4  -7    0.42    0.09
  -8  -4  -7    0.56    0.12
  -9  -4  -7    0.13    0.08
 -10  -4  -7    0.03    0.08
 -13   4   8    0.64    0.11
  13  -4  -8    0.67    0.13
 -12   4   8    0.29    0.09
  12  -4  -8    0.29    0.09
 -11   4   8   -0.01    0.07
  11  -4  -8    0.01    0.07
 -10   4   8    3.42    0.19
  10  -4  -8    3.63    0.22
  -9   4   8   -0.01    0.05
   9  -4  -8    0.01    0.06
  -8   4   8    2.44    0.15
   8  -4  -8    2.28    0.17
  -7   4   8    7.80    0.31
   7  -4  -8    7.11    0.34
  -6   4   8    7.45    0.29
   6  -4  -8    7.14    0.33
  -5   4   8    4.94    0.22
   5  -4  -8    5.11    0.24
  -4   4   8    1.85    0.11
   4  -4  -8    1.89    0.08
   3  -4  -8    3.43    0.13
   2  -4  -8    0.92    0.06
   1  -4  -8    0.04    0.04
   1  -4  -8    0.01    0.05
   0  -4  -8    0.97    0.08
   0  -4  -8    0.99    0.10
  -1  -4  -8    0.16    0.06
  -1  -4  -8    0.18    0.05
  -2  -4  -8    1.16    0.12
  -2  -4  -8    1.24    0.10
  -3  -4  -8    0.58    0.10
  -3  -4  -8    0.42    0.07
  -4  -4  -8    1.28    0.14
  -4  -4  -8    1.41    0.12
  -5  -4  -8   -0.04    0.05
  -5  -4  -8   -0.10    0.08
  -6  -4  -8    2.52    0.18
  -6  -4  -8    2.70    0.17
  -7  -4  -8    0.32    0.09
  -7  -4  -8    0.27    0.10
  -8  -4  -8   -0.05    0.06
  -9  -4  -8    0.14    0.08
 -10  -4  -8    0.08    0.08
 -13   4   9    0.12    0.09
  13  -4  -9    0.09    0.09
 -12   4   9    0.05    0.07
  12  -4  -9   -0.01    0.07
 -11   4   9    0.05    0.07
  11  -4  -9    0.09    0.07
 -10   4   9   -0.01    0.06
  10  -4  -9    0.14    0.07
  -9   4   9    0.27    0.07
   9  -4  -9    0.32    0.08
  -8   4   9    0.20    0.06
   8  -4  -9    0.17    0.07
  -7   4   9    1.12    0.11
   7  -4  -9    1.60    0.14
  -6   4   9    2.97    0.16
   6  -4  -9    3.30    0.19
  -5   4   9    1.96    0.12
   5  -4  -9    2.33    0.15
   4  -4  -9    3.78    0.14
   3  -4  -9    0.16    0.06
   2  -4  -9    7.39    0.33
   2  -4  -9    7.44    0.27
   1  -4  -9    0.06    0.05
   1  -4  -9    0.07    0.04
   0  -4  -9   12.73    0.50
   0  -4  -9   12.99    0.44
  -1  -4  -9    1.06    0.12
  -1  -4  -9    1.31    0.10
  -2  -4  -9    0.10    0.07
  -2  -4  -9    0.02    0.05
  -3  -4  -9    8.25    0.37
  -3  -4  -9    8.76    0.34
  -4  -4  -9    0.27    0.09
  -4  -4  -9    0.28    0.08
  -5  -4  -9    0.25    0.09
  -5  -4  -9    0.13    0.07
  -6  -4  -9    3.21    0.20
  -6  -4  -9    3.30    0.22
  -7  -4  -9    0.55    0.11
  -8  -4  -9    0.19    0.08
  -9  -4  -9    0.19    0.09
  13  -4 -10    0.63    0.13
 -12   4  10   -0.03    0.06
  12  -4 -10    0.00    0.08
 -11   4  10    0.76    0.11
  11  -4 -10    0.91    0.13
 -10   4  10    1.11    0.12
  10  -4 -10    1.06    0.13
  -9   4  10    2.23    0.16
   9  -4 -10    2.56    0.18
  -8   4  10    0.12    0.06
   8  -4 -10    0.09    0.07
  -7   4  10    2.68    0.16
   7  -4 -10    2.69    0.18
  -6   4  10    0.46    0.08
   6  -4 -10    0.54    0.09
   5  -4 -10    1.24    0.12
   4  -4 -10    5.20    0.26
   3  -4 -10    0.30    0.05
   3  -4 -10    0.22    0.07
   2  -4 -10    0.68    0.09
   2  -4 -10    0.55    0.07
   1  -4 -10    0.18    0.07
   1  -4 -10    0.07    0.05
   0  -4 -10    0.06    0.05
   0  -4 -10    0.08    0.06
  -1  -4 -10    0.04    0.05
  -1  -4 -10    0.03    0.06
  -2  -4 -10    6.06    0.26
  -2  -4 -10    5.77    0.29
  -3  -4 -10    5.54    0.26
  -3  -4 -10    5.61    0.28
  -4  -4 -10    5.80    0.27
  -4  -4 -10    5.56    0.28
  -5  -4 -10    1.62    0.16
  -5  -4 -10    1.67    0.15
  -6  -4 -10    0.09    0.07
  -7  -4 -10    0.82    0.12
  -8  -4 -10    3.40    0.23
  13  -4 -11    0.59    0.13
 -12   4  11    0.21    0.09
  12  -4 -11    0.11    0.09
 -11   4  11    0.03    0.06
  11  -4 -11   -0.06    0.07
 -10   4  11   -0.01    0.06
  10  -4 -11    0.07    0.07
  -9   4  11    0.90    0.11
   9  -4 -11    0.87    0.13
  -8   4  11    0.40    0.08
   8  -4 -11    0.58    0.10
  -7   4  11    0.18    0.06
   7  -4 -11    0.30    0.08
   6  -4 -11    0.26    0.07
   5  -4 -11    0.30    0.08
   4  -4 -11    0.14    0.07
   3  -4 -11    3.05    0.15
   3  -4 -11    3.21    0.19
   2  -4 -11    9.06    0.39
   2  -4 -11    8.81    0.32
   1  -4 -11   16.66    0.65
   1  -4 -11   17.03    0.57
   0  -4 -11    0.35    0.08
   0  -4 -11    0.19    0.06
  -1  -4 -11    0.72    0.10
  -1  -4 -11    0.67    0.11
  -2  -4 -11    0.48    0.08
  -2  -4 -11    0.54    0.10
  -3  -4 -11    6.15    0.27
  -3  -4 -11    5.88    0.29
  -4  -4 -11    0.17    0.08
  -4  -4 -11    0.26    0.09
  -5  -4 -11    3.23    0.21
  -5  -4 -11    3.18    0.20
  -6  -4 -11    0.14    0.08
  -7  -4 -11    0.14    0.09
 -12   4  12    0.03    0.08
  12  -4 -12    0.14    0.09
 -11   4  12   -0.07    0.07
  11  -4 -12    0.02    0.07
 -10   4  12    0.08    0.07
  10  -4 -12    0.17    0.08
  -9   4  12    0.05    0.07
   9  -4 -12    0.06    0.07
   8  -4 -12    1.12    0.14
   7  -4 -12    0.27    0.08
   6  -4 -12    0.81    0.12
   5  -4 -12   -0.02    0.05
   4  -4 -12    0.14    0.08
   3  -4 -12    8.09    0.37
   2  -4 -12   -0.03    0.05
   2  -4 -12    0.06    0.07
   1  -4 -12    1.86    0.13
   1  -4 -12    1.81    0.15
   0  -4 -12    1.02    0.11
   0  -4 -12    0.92    0.12
  -1  -4 -12    1.79    0.14
  -1  -4 -12    2.18    0.16
  -2  -4 -12    0.02    0.07
  -2  -4 -12    0.03    0.07
  -3  -4 -12    0.83    0.12
  -3  -4 -12    0.85    0.12
  -4  -4 -12    5.71    0.29
  -4  -4 -12    6.21    0.31
  -5  -4 -12    2.72    0.19
  -6  -4 -12   -0.04    0.07
  -7  -4 -12   -0.07    0.07
 -11   4  13    0.72    0.11
  11  -4 -13    0.72    0.14
 -10   4  13    0.01    0.07
  10  -4 -13    0.04    0.08
   9  -4 -13    1.14    0.15
   8  -4 -13    0.11    0.08
   7  -4 -13    0.69    0.11
   6  -4 -13    0.12    0.07
   5  -4 -13    0.08    0.07
   4  -4 -13    2.45    0.18
   3  -4 -13    0.40    0.09
   2  -4 -13    2.25    0.17
   2  -4 -13    2.36    0.14
   1  -4 -13    0.32    0.08
   1  -4 -13    0.49    0.08
   0  -4 -13    1.77    0.15
   0  -4 -13    1.69    0.14
  -1  -4 -13    0.37    0.09
  -1  -4 -13    0.29    0.08
  -2  -4 -13    1.65    0.15
  -2  -4 -13    1.79    0.16
  -3  -4 -13    1.51    0.15
  -3  -4 -13    1.12    0.14
  -4  -4 -13    1.70    0.15
  -5  -4 -13    0.18    0.09
  -6  -4 -13    0.38    0.10
  11  -4 -14    1.12    0.16
  10  -4 -14    0.16    0.09
   9  -4 -14    0.77    0.13
   8  -4 -14    0.67    0.13
   7  -4 -14    0.06    0.07
   6  -4 -14    0.20    0.08
   5  -4 -14    0.02    0.06
   4  -4 -14    0.45    0.10
   3  -4 -14    0.15    0.07
   2  -4 -14    0.56    0.10
   1  -4 -14    2.24    0.17
   1  -4 -14    2.18    0.15
   0  -4 -14    0.20    0.08
   0  -4 -14    0.24    0.08
  -1  -4 -14    0.81    0.11
  -1  -4 -14    0.84    0.12
  -2  -4 -14    1.00    0.13
  -2  -4 -14    1.21    0.14
  -3  -4 -14    0.32    0.09
  -4  -4 -14    0.22    0.09
  -5  -4 -14    0.18    0.09
  10  -4 -15    0.23    0.09
   9  -4 -15    0.41    0.11
   8  -4 -15    0.03    0.08
   7  -4 -15    0.41    0.10
   6  -4 -15    0.37    0.09
   5  -4 -15    0.53    0.11
   4  -4 -15    0.12    0.07
   3  -4 -15    0.27    0.08
   2  -4 -15    0.64    0.11
   1  -4 -15    3.01    0.20
   0  -4 -15   -0.04    0.06
   0  -4 -15   -0.02    0.06
  -1  -4 -15    1.06    0.13
  -1  -4 -15    1.07    0.14
  -2  -4 -15    2.45    0.19
  -2  -4 -15    2.35    0.18
  -3  -4 -15   -0.05    0.08
  -4  -4 -15    0.06    0.08
   9  -4 -16    0.09    0.08
   8  -4 -16    0.05    0.08
   7  -4 -16   -0.03    0.07
   6  -4 -16    0.05    0.07
   5  -4 -16    0.05    0.07
   4  -4 -16    0.74    0.12
   3  -4 -16    0.33    0.09
   2  -4 -16    0.12    0.08
   1  -4 -16    2.83    0.20
   0  -4 -16    0.26    0.08
   0  -4 -16    0.34    0.09
  -1  -4 -16    0.05    0.07
  -1  -4 -16    0.08    0.08
  -2  -4 -16    0.19    0.09
  -3  -4 -16    1.23    0.15
   8  -4 -17    0.06    0.08
   7  -4 -17   -0.03    0.08
   6  -4 -17    0.09    0.08
   5  -4 -17    0.02    0.08
   4  -4 -17    0.27    0.10
   3  -4 -17    5.52    0.31
   2  -4 -17    0.34    0.10
   1  -4 -17    0.95    0.14
   0  -4 -17    0.26    0.09
  -1  -4 -17    5.16    0.28
   6  -4 -18    0.17    0.09
   5  -4 -18    0.14    0.09
   4  -4 -18    0.31    0.11
   3  -4 -18    0.12    0.09
   2  -4 -18    0.08    0.08
   1  -4 -18    0.89    0.14
   4  -4 -19    0.11    0.09
   3  -4 -19    0.05    0.08
   2  -4 -19    0.40    0.11
   6   5 -18    0.65    0.13
   7   5 -18    1.10    0.16
   0   5 -17   -0.01    0.07
   1   5 -17    0.73    0.12
   2   5 -17    0.01    0.07
   5   5 -17    0.85    0.13
   6   5 -17   -0.04    0.07
   7   5 -17    0.21    0.10
   8   5 -17    0.02    0.08
  -1   5 -16    2.39    0.19
   0   5 -16   -0.02    0.06
   1   5 -16    1.15    0.13
   2   5 -16    1.16    0.13
   3   5 -16    0.01    0.06
   4   5 -16    0.27    0.08
   5   5 -16    0.00    0.06
   6   5 -16    0.22    0.09
   7   5 -16    0.10    0.08
   8   5 -16    0.11    0.08
   9   5 -16    0.14    0.09
  -3   5 -15    0.03    0.07
  -2   5 -15   -0.05    0.06
  -1   5 -15    1.29    0.14
   0   5 -15    0.00    0.06
   1   5 -15    0.04    0.06
   2   5 -15    0.02    0.06
   3   5 -15    0.14    0.06
   3   5 -15    0.14    0.07
   4   5 -15    0.05    0.05
   4   5 -15    0.02    0.06
   5   5 -15    0.04    0.06
   6   5 -15    0.03    0.07
   7   5 -15    0.24    0.09
   8   5 -15    0.15    0.08
   9   5 -15    0.00    0.08
  10   5 -15    0.09    0.09
  -4   5 -14    0.06    0.07
  -3   5 -14    0.42    0.09
  -2   5 -14    0.87    0.12
  -1   5 -14    0.63    0.10
   0   5 -14    0.83    0.11
   1   5 -14    0.10    0.06
   2   5 -14    0.19    0.06
   2   5 -14    0.32    0.08
   3   5 -14    3.54    0.21
   3   5 -14    3.76    0.20
   4   5 -14    0.01    0.06
   4   5 -14   -0.01    0.04
   5   5 -14    0.13    0.07
   6   5 -14    0.11    0.06
   7   5 -14    0.22    0.08
   8   5 -14    0.37    0.10
   9   5 -14    0.19    0.09
  10   5 -14    1.07    0.15
  -5   5 -13   -0.09    0.06
  -4   5 -13    0.07    0.07
  -3   5 -13    0.71    0.11
  -2   5 -13    8.60    0.36
  -1   5 -13    6.33    0.29
   0   5 -13    0.10    0.06
   1   5 -13    0.74    0.09
   1   5 -13    0.68    0.10
   2   5 -13    3.42    0.18
   2   5 -13    3.59    0.20
   3   5 -13    0.10    0.05
   3   5 -13    0.12    0.06
   4   5 -13    3.28    0.17
   4   5 -13    3.40    0.20
   5   5 -13    1.29    0.11
   5   5 -13    1.35    0.13
   6   5 -13    1.82    0.15
   7   5 -13    0.07    0.06
   8   5 -13    0.13    0.08
   9   5 -13    0.79    0.13
  10   5 -13   -0.06    0.07
  11   5 -13   -0.01    0.08
  -6   5 -12    0.10    0.07
  -5   5 -12    0.03    0.07
  -4   5 -12    9.54    0.40
  -3   5 -12    3.68    0.22
  -2   5 -12    2.22    0.16
  -1   5 -12    1.79    0.14
   0   5 -12    1.09    0.11
   1   5 -12    0.36    0.07
   1   5 -12    0.36    0.07
   2   5 -12   10.30    0.39
   2   5 -12   10.09    0.41
   3   5 -12    6.91    0.28
   3   5 -12    6.65    0.30
   4   5 -12    3.58    0.18
   4   5 -12    3.56    0.20
   5   5 -12    0.36    0.08
   5   5 -12    0.54    0.07
   6   5 -12   -0.01    0.06
   7   5 -12    2.32    0.17
   8   5 -12    0.05    0.06
   9   5 -12    0.08    0.07
  10   5 -12    0.08    0.08
  11   5 -12    0.04    0.07
  -7   5 -11    1.45    0.16
  -6   5 -11    0.21    0.08
  -5   5 -11    1.09    0.13
  -4   5 -11    0.59    0.10
  -3   5 -11    1.41    0.13
  -2   5 -11    0.34    0.08
  -1   5 -11    0.21    0.07
   0   5 -11    2.03    0.14
   0   5 -11    1.95    0.13
   1   5 -11   39.83    1.40
   1   5 -11   41.40    1.28
   2   5 -11   28.32    0.90
   2   5 -11   27.21    0.99
   3   5 -11    6.44    0.29
   3   5 -11    6.53    0.26
   4   5 -11    4.17    0.22
   4   5 -11    4.46    0.19
   5   5 -11    8.37    0.37
   5   5 -11    8.58    0.31
   6   5 -11   -0.07    0.05
   6   5 -11   -0.06    0.03
   7   5 -11    0.00    0.05
   8   5 -11    0.57    0.10
   9   5 -11    0.83    0.12
  10   5 -11    0.04    0.07
  11   5 -11   -0.06    0.06
  12   5 -11   -0.01    0.08
  -8   5 -10    1.23    0.14
  -7   5 -10    0.04    0.06
  -6   5 -10   -0.01    0.06
  -5   5 -10    1.63    0.14
  -4   5 -10    1.69    0.14
  -3   5 -10    0.16    0.06
  -2   5 -10    9.36    0.37
  -1   5 -10    0.60    0.07
  -1   5 -10    0.68    0.09
   0   5 -10    6.06    0.25
   0   5 -10    6.18    0.26
   1   5 -10   13.20    0.46
   1   5 -10   12.78    0.48
   2   5 -10   37.76    1.31
   2   5 -10   37.80    1.18
   3   5 -10    2.82    0.14
   3   5 -10    2.59    0.15
   4   5 -10    7.47    0.29
   4   5 -10    7.84    0.33
   5   5 -10    0.19    0.05
   5   5 -10    0.19    0.06
   6   5 -10    0.37    0.08
   6   5 -10    0.40    0.06
   7   5 -10    0.13    0.04
   7   5 -10    0.08    0.06
   8   5 -10    0.43    0.09
   9   5 -10    0.64    0.11
  10   5 -10    0.24    0.09
  11   5 -10    0.55    0.11
  12   5 -10    0.11    0.09
  -9   5  -9    0.52    0.11
  -8   5  -9    0.01    0.07
  -7   5  -9    1.04    0.12
  -6   5  -9    2.62    0.17
  -5   5  -9    1.89    0.14
  -4   5  -9    0.85    0.10
  -3   5  -9    0.37    0.07
  -2   5  -9    5.84    0.25
  -1   5  -9    0.54    0.08
  -1   5  -9    0.50    0.06
   0   5  -9    0.89    0.08
   0   5  -9    1.04    0.10
   1   5  -9    2.21    0.12
   1   5  -9    2.26    0.13
   2   5  -9    1.42    0.10
   2   5  -9    1.57    0.10
   3   5  -9   -0.01    0.03
   3   5  -9    0.05    0.04
   4   5  -9    0.17    0.05
   4   5  -9    0.06    0.04
   5   5  -9    0.20    0.06
   5   5  -9    0.32    0.05
   6   5  -9    4.28    0.22
   6   5  -9    4.05    0.18
   7   5  -9    1.38    0.10
   7   5  -9    1.30    0.13
   8   5  -9    0.51    0.09
   9   5  -9    0.16    0.07
  10   5  -9    2.31    0.18
  11   5  -9    0.12    0.08
  12   5  -9    1.56    0.17
  13   5  -9    0.00    0.08
 -10   5  -8   -0.05    0.07
  -9   5  -8    0.06    0.07
  -8   5  -8    0.16    0.07
  -7   5  -8    2.60    0.17
  -6   5  -8   -0.03    0.05
  -5   5  -8    1.95    0.14
  -4   5  -8    0.48    0.08
  -3   5  -8    0.61    0.08
  -2   5  -8    0.26    0.03
  -1   5  -8    0.37    0.04
  -1   5  -8    0.30    0.06
   0   5  -8   -0.01    0.04
   0   5  -8    0.04    0.03
   1   5  -8   16.73    0.55
   1   5  -8   16.29    0.59
   2   5  -8    9.29    0.36
   2   5  -8    9.55    0.33
   3   5  -8    0.23    0.05
   3   5  -8    0.16    0.04
   4   5  -8    0.23    0.04
   4   5  -8    0.27    0.06
   5   5  -8    3.17    0.17
   5   5  -8    3.32    0.15
   6   5  -8    4.75    0.20
   6   5  -8    4.70    0.24
   7   5  -8   59.72    1.81
   7   5  -8   59.69    2.06
   8   5  -8    0.04    0.06
   9   5  -8    0.55    0.10
  10   5  -8    0.49    0.10
  11   5  -8    2.16    0.18
  12   5  -8    0.03    0.07
  13   5  -8    0.76    0.14
 -11   5  -7    0.08    0.08
 -10   5  -7    0.99    0.13
  -9   5  -7    0.12    0.07
  -8   5  -7    1.17    0.13
  -7   5  -7    1.57    0.13
  -6   5  -7    2.15    0.14
  -5   5  -7    1.38    0.12
  -4   5  -7    0.95    0.09
  -3   5  -7    0.76    0.09
  -1   5  -7    0.06    0.02
  -1   5  -7    0.01    0.04
   0   5  -7    7.88    0.28
   0   5  -7    7.14    0.28
   1   5  -7    4.99    0.20
   1   5  -7    4.94    0.20
   2   5  -7    0.56    0.06
   2   5  -7    0.66    0.07
   3   5  -7    0.52    0.06
   3   5  -7    0.48    0.05
   4   5  -7    7.14    0.29
   4   5  -7    7.15    0.26
   5   5  -7    2.78    0.13
   5   5  -7    2.71    0.15
   6   5  -7   17.40    0.56
   6   5  -7   17.58    0.66
   7   5  -7    3.55    0.16
   7   5  -7    3.73    0.20
  -7  -5   7    3.71    0.15
   8   5  -7    3.00    0.19
   9   5  -7   -0.05    0.06
  10   5  -7    0.61    0.11
  11   5  -7    2.27    0.18
  12   5  -7    0.08    0.08
  13   5  -7    0.21    0.09
 -10   5  -6    1.70    0.15
  -9   5  -6    0.19    0.08
  -8   5  -6    0.00    0.06
  -7   5  -6    0.25    0.07
  -6   5  -6   16.24    0.56
  -5   5  -6    0.13    0.06
  -4   5  -6    3.73    0.18
  -3   5  -6    1.01    0.09
  -2   5  -6   11.87    0.41
  -2   5  -6   11.46    0.39
  -1   5  -6    5.63    0.21
   0   5  -6   77.06    2.60
   0   5  -6   78.99    2.35
   1   5  -6    0.85    0.07
   1   5  -6    0.79    0.06
   2   5  -6    3.83    0.16
   2   5  -6    3.79    0.17
   3   5  -6    3.06    0.15
   3   5  -6    3.11    0.13
   4   5  -6    3.16    0.16
   4   5  -6    3.14    0.14
   5   5  -6    2.92    0.16
   5   5  -6    2.90    0.13
   6   5  -6    4.63    0.19
  -6  -5   6    5.14    0.18
   7   5  -6    0.12    0.06
  -7  -5   6    0.18    0.04
   8   5  -6    1.46    0.13
   9   5  -6    0.75    0.11
  10   5  -6    0.24    0.09
  11   5  -6    1.31    0.14
  12   5  -6   -0.03    0.07
  13   5  -6    0.52    0.11
  14   5  -6    0.05    0.09
 -11   5  -5    0.36    0.08
 -10   5  -5    2.78    0.18
  -9   5  -5    0.03    0.06
  -8   5  -5    1.22    0.12
  -7   5  -5    2.79    0.16
  -6   5  -5    0.39    0.07
  -5   5  -5    7.55    0.29
  -4   5  -5    7.90    0.30
  -3   5  -5    2.95    0.14
  -2   5  -5    6.35    0.24
  -1   5  -5  106.38    3.53
   0   5  -5    2.07    0.10
   0   5  -5    1.85    0.09
   1   5  -5    1.25    0.08
   1   5  -5    1.36    0.08
   2   5  -5    4.68    0.18
   2   5  -5    4.50    0.19
   3   5  -5   38.93    1.18
   3   5  -5   38.71    1.33
   4   5  -5    0.22    0.04
   4   5  -5    0.23    0.05
   5   5  -5    0.36    0.06
   5   5  -5    0.40    0.05
  -5  -5   5    0.52    0.04
   6   5  -5    0.00    0.03
  -6  -5   5    0.00    0.02
   7   5  -5   -0.05    0.04
  -7  -5   5    0.01    0.03
   8   5  -5    0.00    0.05
  -8  -5   5    0.02    0.03
   9   5  -5   -0.03    0.06
  10   5  -5    0.76    0.11
  11   5  -5    0.02    0.07
  12   5  -5    0.05    0.07
  13   5  -5    0.11    0.08
  14   5  -5    0.18    0.09
 -11   5  -4    0.80    0.10
 -10   5  -4    2.48    0.16
 -10   5  -4    1.96    0.14
  -9   5  -4    0.86    0.11
  -8   5  -4    2.37    0.15
  -7   5  -4    0.72    0.09
  -6   5  -4    0.78    0.08
  -5   5  -4    3.65    0.17
  -4   5  -4    3.96    0.17
  -3   5  -4    0.10    0.04
  -2   5  -4    7.48    0.27
  -1   5  -4   22.45    0.77
  -1   5  -4   23.54    0.72
   0   5  -4    0.14    0.03
   0   5  -4    0.25    0.03
   1   5  -4    3.29    0.14
   1   5  -4    3.30    0.13
   2   5  -4   14.42    0.52
   2   5  -4   14.67    0.47
   3   5  -4    3.34    0.15
   3   5  -4    3.36    0.12
   3   5  -4    3.27    0.13
   4   5  -4   -0.04    0.03
   4   5  -4    0.04    0.02
  -4  -5   4    0.09    0.02
   5   5  -4    2.52    0.11
  -5  -5   4    2.38    0.10
   6   5  -4    0.09    0.02
  -6  -5   4    0.16    0.03
   7   5  -4   -0.03    0.04
  -7  -5   4   -0.06    0.02
   8   5  -4    0.02    0.05
  -8  -5   4    0.07    0.03
   9   5  -4    0.95    0.11
  10   5  -4    0.25    0.08
  11   5  -4    0.62    0.11
  12   5  -4    0.17    0.08
  13   5  -4    0.00    0.07
  14   5  -4    0.05    0.07
 -12   5  -3    0.54    0.10
 -11   5  -3    0.84    0.11
 -10   5  -3    0.17    0.06
  -9   5  -3    0.78    0.09
  -9   5  -3    0.77    0.10
  -8   5  -3    2.11    0.14
  -7   5  -3    4.71    0.21
  -6   5  -3    1.08    0.09
  -5   5  -3    0.02    0.04
  -4   5  -3    9.67    0.34
  -3   5  -3    9.07    0.31
  -2   5  -3    8.21    0.28
  -1   5  -3   18.37    0.57
   1  -5   3   18.04    0.61
   0   5  -3    4.31    0.16
   1   5  -3    2.53    0.11
   2   5  -3   17.69    0.57
   2   5  -3   14.93    0.51
   3   5  -3   25.86    0.79
   3   5  -3   25.41    0.89
   4   5  -3    0.53    0.06
  -4  -5   3    0.30    0.03
   5   5  -3    1.16    0.09
  -5  -5   3    1.07    0.06
   6   5  -3    1.29    0.10
  -6  -5   3    1.22    0.07
   7   5  -3    2.13    0.14
  -7  -5   3    2.07    0.10
   8   5  -3    9.09    0.38
  -8  -5   3    9.08    0.33
   9   5  -3    6.89    0.31
  -9  -5   3    6.90    0.26
  10   5  -3    0.23    0.08
  11   5  -3    0.41    0.09
  12   5  -3    0.02    0.06
  13   5  -3    0.16    0.08
  14   5  -3    0.03    0.08
 -12   5  -2    0.10    0.07
 -11   5  -2    0.39    0.08
 -10   5  -2    0.82    0.10
  -9   5  -2    0.81    0.09
  -9   5  -2    0.73    0.09
  -8   5  -2    0.77    0.09
  -8   5  -2    0.95    0.09
  -7   5  -2    3.81    0.18
  -7   5  -2    3.75    0.17
  -6   5  -2   -0.03    0.04
   6  -5   2    0.01    0.02
  -5   5  -2   13.38    0.45
   5  -5   2   13.77    0.47
  -4   5  -2    8.07    0.28
   4  -5   2    7.82    0.27
  -3   5  -2   18.45    0.58
   3  -5   2   18.55    0.62
  -2   5  -2    9.90    0.32
   2  -5   2    9.76    0.34
  -1   5  -2   18.21    0.58
   1  -5   2   18.92    0.63
   0   5  -2   13.48    0.43
   0  -5   2   13.57    0.47
   1   5  -2    0.37    0.04
   1   5  -2    0.40    0.02
   2   5  -2   16.54    0.58
   3   5  -2    2.35    0.12
   3   5  -2    2.19    0.10
   4   5  -2    3.81    0.15
  -4  -5   2    4.14    0.14
   5   5  -2   62.19    2.09
  -5  -5   2   60.91    1.98
   6   5  -2    0.30    0.06
  -6  -5   2    0.30    0.03
   7   5  -2    0.21    0.06
  -7  -5   2    0.12    0.03
   8   5  -2    0.32    0.07
  -8  -5   2    0.27    0.04
   9   5  -2    0.82    0.10
  -9  -5   2    0.79    0.08
  10   5  -2    0.09    0.06
  11   5  -2    0.06    0.06
  12   5  -2    0.31    0.09
  13   5  -2    0.31    0.09
 -14  -5   2    0.23    0.11
 -12   5  -1   -0.04    0.06
 -11   5  -1    0.03    0.05
 -10   5  -1    0.41    0.07
  -9   5  -1    1.65    0.12
  -9   5  -1    1.60    0.12
  -8   5  -1    1.09    0.10
  -8   5  -1    1.15    0.10
  -7   5  -1    0.44    0.06
  -7   5  -1    0.41    0.06
  -6   5  -1    0.72    0.07
   6  -5   1    0.65    0.05
  -5   5  -1    0.43    0.05
  -5   5  -1    0.43    0.05
   5  -5   1    0.41    0.04
  -4   5  -1    0.42    0.04
  -4   5  -1    0.35    0.05
   4  -5   1    0.42    0.04
  -3   5  -1    7.72    0.26
  -3   5  -1    7.87    0.28
   3  -5   1    7.68    0.27
  -2   5  -1    1.14    0.06
  -2   5  -1    0.73    0.05
   2  -5   1    0.99    0.06
  -1   5  -1   99.60    2.99
  -1   5  -1  101.73    3.23
   1  -5   1  100.96    3.35
   0   5  -1    5.10    0.18
   0   5  -1    5.10    0.18
   0  -5   1    5.33    0.20
   1   5  -1    9.12    0.29
  -1  -5   1    8.99    0.29
  -1  -5   1    8.49    0.32
   3   5  -1    4.82    0.18
   4   5  -1    3.74    0.17
   5   5  -1    1.29    0.10
   6   5  -1   11.36    0.43
   7   5  -1   -0.01    0.04
  -7  -5   1    0.04    0.03
   8   5  -1    4.48    0.22
  -8  -5   1    4.37    0.18
   9   5  -1    3.38    0.19
  -9  -5   1    3.27    0.16
  10   5  -1   -0.02    0.05
  11   5  -1    0.00    0.06
  12   5  -1    0.04    0.07
 -13  -5   1    0.44    0.11
 -12   5   0   -0.02    0.05
 -11   5   0    0.67    0.10
 -10   5   0    0.88    0.10
  -9   5   0   -0.05    0.04
  -8   5   0    1.48    0.10
  -8   5   0    1.49    0.11
   8  -5   0    1.48    0.10
  -7   5   0    0.09    0.04
  -7   5   0    0.08    0.04
   7  -5   0    0.09    0.03
  -6   5   0    0.21    0.04
  -5   5   0    1.28    0.07
  -5   5   0    1.11    0.08
   5  -5   0    1.33    0.08
  -4   5   0    6.46    0.24
  -4   5   0    6.35    0.22
   4  -5   0    6.06    0.24
  -3   5   0   56.57    1.86
  -3   5   0   57.02    1.72
   3  -5   0   59.09    1.93
  -2   5   0   26.04    0.76
  -2   5   0   21.00    0.81
   2  -5   0   27.62    0.85
  -1   5   0  331.82   10.45
  -1   5   0  323.05    9.68
   1  -5   0  324.25   10.84
   0   5   0    0.08    0.02
   0   5   0    0.13    0.02
   0  -5   0    0.10    0.04
   1   5   0  324.44    9.52
  -1  -5   0  323.61   10.69
  -1  -5   0  314.07   10.26
   2   5   0    0.01    0.01
  -3  -5   0   31.31    1.07
   4   5   0    6.32    0.25
   5   5   0    1.13    0.09
   6   5   0    0.22    0.05
   7   5   0    0.09    0.05
   8   5   0    1.41    0.11
   9   5   0    0.03    0.05
  -9  -5   0   -0.02    0.03
  10   5   0    0.90    0.11
 -10  -5   0    0.84    0.09
 -11  -5   0    0.92    0.13
 -12  -5   0   -0.04    0.09
 -13  -5   0    0.29    0.12
 -13   5   1    0.24    0.08
 -12   5   1    0.04    0.06
 -11   5   1    0.01    0.06
 -10   5   1   -0.03    0.04
  -9   5   1    3.21    0.17
  -8   5   1    4.28    0.17
  -8   5   1    4.42    0.20
   8  -5  -1    4.46    0.20
  -7   5   1   -0.01    0.04
  -7   5   1    0.00    0.03
   7  -5  -1    0.00    0.03
  -6   5   1   10.77    0.35
   6  -5  -1   10.52    0.39
  -5   5   1    1.04    0.06
  -4   5   1    3.77    0.16
  -4   5   1    3.76    0.14
   4  -5  -1    4.02    0.16
  -3   5   1    4.68    0.16
  -3   5   1    4.72    0.18
   3  -5  -1    4.71    0.19
  -2   5   1    3.63    0.13
   2  -5  -1    3.59    0.16
  -1   5   1    8.23    0.27
  -1   5   1    8.49    0.29
   1  -5  -1    8.55    0.32
   0   5   1    5.15    0.18
   0   5   1    5.18    0.18
   0  -5  -1    5.15    0.21
  -1  -5  -1   86.22    2.88
  -2  -5  -1    0.01    0.01
  -3  -5  -1    7.35    0.29
  -4  -5  -1    0.45    0.07
  -5  -5  -1    0.36    0.07
  -6  -5  -1    0.66    0.09
  -7  -5  -1    0.45    0.09
  -8  -5  -1    1.01    0.12
  -9  -5  -1    1.78    0.15
 -10  -5  -1    0.46    0.10
 -11  -5  -1    0.22    0.09
 -11  -5  -1    0.12    0.07
 -12  -5  -1    0.10    0.08
 -12  -5  -1   -0.08    0.09
 -13   5   2    0.36    0.09
 -12   5   2    0.16    0.08
 -11   5   2    0.06    0.06
 -10   5   2    0.04    0.05
  -9   5   2    0.76    0.09
   9  -5  -2    0.78    0.09
  -8   5   2    0.39    0.06
   8  -5  -2    0.42    0.06
  -7   5   2    0.16    0.03
  -7   5   2    0.06    0.04
   7  -5  -2    0.17    0.05
  -6   5   2    0.36    0.04
   6  -5  -2    0.50    0.06
  -5   5   2   62.15    1.85
   5  -5  -2   63.48    2.10
   5  -5  -2   61.01    1.85
  -4   5   2    4.32    0.15
  -4   5   2    4.49    0.18
   4  -5  -2    4.63    0.15
  -3   5   2    2.36    0.09
  -3   5   2    2.68    0.11
   3  -5  -2    2.31    0.09
   3  -5  -2    1.98    0.11
  -2   5   2   16.51    0.50
   2  -5  -2   16.42    0.50
   2  -5  -2   16.44    0.58
  -1   5   2    0.37    0.03
  -1   5   2    0.35    0.03
   1  -5  -2    0.33    0.05
   0   5   2   14.39    0.46
   0  -5  -2   12.91    0.49
  -1  -5  -2   -0.01    0.02
  -2  -5  -2    9.71    0.37
  -3  -5  -2   17.82    0.63
  -4  -5  -2    7.96    0.32
  -5  -5  -2   13.70    0.51
  -6  -5  -2   -0.01    0.06
  -7  -5  -2    3.84    0.21
  -8  -5  -2    0.91    0.12
  -9  -5  -2    0.69    0.11
 -10  -5  -2    0.87    0.12
 -10  -5  -2    0.78    0.11
 -11  -5  -2    0.43    0.10
 -11  -5  -2    0.54    0.12
 -12  -5  -2    0.07    0.08
 -13   5   3    0.08    0.07
 -12   5   3   -0.05    0.06
 -11   5   3    0.58    0.09
 -10   5   3    0.11    0.06
  10  -5  -3    0.25    0.07
  -9   5   3    6.71    0.29
   9  -5  -3    6.79    0.30
  -8   5   3    9.16    0.35
   8  -5  -3    9.04    0.36
  -7   5   3    2.13    0.09
  -7   5   3    2.33    0.13
   7  -5  -3    2.00    0.13
  -6   5   3    1.26    0.09
  -6   5   3    1.23    0.05
   6  -5  -3    1.30    0.09
  -5   5   3    1.21    0.09
  -5   5   3    1.36    0.05
   5  -5  -3    1.54    0.10
  -4   5   3    0.42    0.03
   4  -5  -3    0.43    0.06
   4  -5  -3    0.36    0.03
  -3   5   3   26.10    0.84
  -3   5   3   26.16    0.76
   3  -5  -3   24.33    0.88
   3  -5  -3   24.94    0.76
  -2   5   3   16.59    0.57
   2  -5  -3   17.45    0.52
   1  -5  -3   -0.01    0.02
   0  -5  -3    0.02    0.02
  -1  -5  -3   14.27    0.52
  -2  -5  -3    8.16    0.32
  -3  -5  -3    8.96    0.35
  -4  -5  -3    9.27    0.36
  -5  -5  -3    0.07    0.06
  -6  -5  -3    1.25    0.13
  -7  -5  -3    4.75    0.24
  -8  -5  -3    1.88    0.16
  -9  -5  -3    0.89    0.12
  -9  -5  -3    0.69    0.11
 -10  -5  -3    0.11    0.07
 -10  -5  -3    0.21    0.10
 -11  -5  -3    0.87    0.13
 -11  -5  -3    0.75    0.13
 -12  -5  -3    0.70    0.12
 -13   5   4    0.05    0.07
 -12   5   4    0.11    0.07
 -11   5   4    0.83    0.11
 -10   5   4    0.22    0.07
  10  -5  -4    0.30    0.07
  -9   5   4    0.89    0.09
   9  -5  -4    0.92    0.10
  -8   5   4    0.10    0.05
   8  -5  -4    0.03    0.05
  -7   5   4   -0.05    0.03
   7  -5  -4    0.00    0.04
  -6   5   4    0.19    0.05
   6  -5  -4    0.25    0.05
  -5   5   4    2.37    0.12
   5  -5  -4    2.46    0.14
  -4   5   4   -0.01    0.01
   4  -5  -4   -0.01    0.03
  -3   5   4    3.52    0.15
   3  -5  -4    3.41    0.11
   3  -5  -4    3.43    0.17
  -2   5   4   15.06    0.50
   2  -5  -4   14.77    0.45
   2  -5  -4   14.56    0.54
  -1   5   4    3.43    0.14
   1  -5  -4    3.41    0.17
   0  -5  -4    0.02    0.02
  -1  -5  -4   22.77    0.81
  -2  -5  -4    7.08    0.29
  -3  -5  -4    0.18    0.07
  -4  -5  -4    3.55    0.19
  -5  -5  -4    3.94    0.21
  -6  -5  -4    0.75    0.11
  -7  -5  -4    0.77    0.12
  -8  -5  -4    2.58    0.19
  -8  -5  -4    2.60    0.17
  -9  -5  -4    0.85    0.13
  -9  -5  -4    0.86    0.11
 -10  -5  -4    2.26    0.19
 -10  -5  -4    2.50    0.18
 -11  -5  -4    0.65    0.12
 -12  -5  -4    0.42    0.11
 -13   5   5   -0.03    0.06
 -12   5   5    0.05    0.07
 -11   5   5    0.02    0.06
  11  -5  -5    0.09    0.07
 -10   5   5    0.94    0.10
  10  -5  -5    0.99    0.11
  -9   5   5    0.10    0.05
   9  -5  -5    0.14    0.05
  -8   5   5   -0.01    0.04
   8  -5  -5    0.06    0.05
  -7   5   5    0.05    0.04
   7  -5  -5    0.00    0.04
  -6   5   5    0.07    0.04
   6  -5  -5    0.00    0.04
  -5   5   5    0.46    0.06
   5  -5  -5    0.45    0.07
  -4   5   5    0.19    0.04
   4  -5  -5    0.14    0.05
   3  -5  -5   39.09    1.33
   3  -5  -5   38.20    1.15
   3  -5  -5   38.08    1.14
  -2   5   5    4.82    0.19
   2  -5  -5    4.72    0.22
   1  -5  -5    0.17    0.03
   0  -5  -5    1.71    0.13
  -1  -5  -5  104.52    3.51
  -2  -5  -5    5.97    0.26
  -3  -5  -5    3.04    0.18
  -4  -5  -5    7.91    0.34
  -5  -5  -5    7.50    0.33
  -6  -5  -5    0.43    0.10
  -7  -5  -5    2.82    0.20
  -7  -5  -5    2.98    0.17
  -8  -5  -5    1.44    0.15
  -8  -5  -5    1.64    0.14
  -9  -5  -5    0.12    0.07
  -9  -5  -5    0.18    0.10
 -10  -5  -5    2.61    0.19
 -11  -5  -5    0.29    0.10
 -13   5   6    0.64    0.11
 -12   5   6    0.00    0.07
  12  -5  -6    0.06    0.07
 -11   5   6    1.27    0.13
  11  -5  -6    1.37    0.13
 -10   5   6    0.31    0.07
  10  -5  -6    0.29    0.08
  -9   5   6    0.75    0.09
   9  -5  -6    0.92    0.10
  -8   5   6    1.57    0.12
   8  -5  -6    1.60    0.13
  -7   5   6    0.16    0.05
   7  -5  -6    0.15    0.06
  -6   5   6    4.67    0.21
   6  -5  -6    4.82    0.23
  -5   5   6    2.58    0.14
   5  -5  -6    2.58    0.15
  -4   5   6    2.83    0.14
   4  -5  -6    2.92    0.16
   3  -5  -6    3.15    0.12
   3  -5  -6    3.16    0.17
  -2   5   6    3.86    0.16
   2  -5  -6    3.14    0.18
   2  -5  -6    3.77    0.14
   1  -5  -6    0.86    0.09
   0  -5  -6   76.03    2.58
  -1  -5  -6    5.68    0.26
  -2  -5  -6   10.98    0.44
  -3  -5  -6    0.90    0.11
  -4  -5  -6    3.64    0.21
  -5  -5  -6   -0.01    0.08
  -5  -5  -6    0.07    0.05
  -6  -5  -6   16.49    0.64
  -6  -5  -6   16.64    0.58
  -7  -5  -6    0.25    0.10
  -7  -5  -6    0.31    0.07
  -8  -5  -6    0.05    0.10
  -8  -5  -6    0.04    0.06
  -9  -5  -6    0.09    0.10
  -9  -5  -6    0.27    0.09
 -10  -5  -6    1.55    0.16
 -11  -5  -6   -0.05    0.07
 -13   5   7    0.10    0.08
 -12   5   7    0.08    0.08
  12  -5  -7    0.19    0.08
 -11   5   7    2.22    0.15
  11  -5  -7    2.21    0.18
 -10   5   7    0.63    0.09
  10  -5  -7    0.56    0.10
  -9   5   7    0.05    0.05
   9  -5  -7    0.03    0.05
  -8   5   7    3.15    0.17
   8  -5  -7    3.13    0.19
  -7   5   7    3.65    0.18
   7  -5  -7    3.48    0.20
  -6   5   7   17.74    0.62
   6  -5  -7   17.69    0.67
  -5   5   7    2.74    0.14
   5  -5  -7    2.71    0.16
   4  -5  -7    7.37    0.31
   4  -5  -7    7.01    0.22
   4  -5  -7    6.97    0.22
   3  -5  -7    0.51    0.05
   3  -5  -7    0.51    0.08
   2  -5  -7    0.28    0.05
   1  -5  -7    5.00    0.19
   1  -5  -7    5.04    0.24
   0  -5  -7    6.90    0.31
   0  -5  -7    7.69    0.27
  -1  -5  -7    0.04    0.06
  -1  -5  -7    0.02    0.04
  -2  -5  -7   32.21    1.00
  -2  -5  -7   30.75    1.11
  -3  -5  -7    0.92    0.11
  -3  -5  -7    0.79    0.09
  -4  -5  -7    1.24    0.13
  -4  -5  -7    1.24    0.11
  -5  -5  -7    1.21    0.11
  -5  -5  -7    1.51    0.15
  -6  -5  -7    2.20    0.18
  -6  -5  -7    2.20    0.15
  -7  -5  -7    1.62    0.17
  -7  -5  -7    1.59    0.14
  -8  -5  -7    1.06    0.13
  -8  -5  -7    1.12    0.15
  -9  -5  -7    0.18    0.08
 -10  -5  -7    1.15    0.15
  13  -5  -8    0.72    0.13
 -12   5   8   -0.04    0.07
  12  -5  -8    0.04    0.07
 -11   5   8    2.08    0.16
  11  -5  -8    2.11    0.17
 -10   5   8    0.37    0.08
  10  -5  -8    0.33    0.09
  -9   5   8    0.62    0.09
   9  -5  -8    0.69    0.11
  -8   5   8    0.15    0.06
   8  -5  -8   -0.02    0.05
  -7   5   8   57.41    1.91
   7  -5  -8   58.56    2.01
  -6   5   8    5.62    0.24
   6  -5  -8    4.64    0.26
  -5   5   8    3.10    0.16
   5  -5  -8    3.56    0.19
  -4   5   8    0.27    0.06
   4  -5  -8    0.23    0.06
   4  -5  -8    0.25    0.03
   3  -5  -8    0.17    0.03
   2  -5  -8    7.07    0.25
   2  -5  -8    6.91    0.31
   1  -5  -8   15.57    0.59
   1  -5  -8   15.58    0.51
   0  -5  -8   -0.02    0.05
   0  -5  -8    0.01    0.04
  -1  -5  -8    0.26    0.08
  -1  -5  -8    0.24    0.05
  -2  -5  -8    0.27    0.06
  -2  -5  -8    0.13    0.07
  -3  -5  -8    0.61    0.10
  -3  -5  -8    0.49    0.08
  -4  -5  -8    0.50    0.08
  -4  -5  -8    0.49    0.11
  -5  -5  -8    1.72    0.17
  -5  -5  -8    2.06    0.15
  -6  -5  -8    0.01    0.06
  -6  -5  -8   -0.06    0.08
  -7  -5  -8    2.82    0.21
  -7  -5  -8    2.62    0.19
  -8  -5  -8    0.08    0.07
  -9  -5  -8    0.10    0.08
  13  -5  -9    0.03    0.08
 -12   5   9    1.40    0.15
  12  -5  -9    1.35    0.17
 -11   5   9    0.03    0.07
  11  -5  -9    0.28    0.09
 -10   5   9    2.40    0.16
  10  -5  -9    2.42    0.18
  -9   5   9    0.29    0.07
   9  -5  -9    0.26    0.08
  -8   5   9    0.53    0.08
   8  -5  -9    0.47    0.09
  -7   5   9    1.15    0.11
   7  -5  -9    1.18    0.12
  -6   5   9    4.33    0.21
   6  -5  -9    4.10    0.23
  -5   5   9    0.21    0.06
   5  -5  -9    0.16    0.07
   4  -5  -9    0.06    0.05
   3  -5  -9   -0.01    0.03
   3  -5  -9    0.00    0.02
   2  -5  -9    1.25    0.12
   2  -5  -9    1.35    0.09
   1  -5  -9    2.18    0.16
   1  -5  -9    2.39    0.12
   0  -5  -9    0.88    0.08
   0  -5  -9    0.95    0.11
  -1  -5  -9    0.53    0.09
  -1  -5  -9    0.50    0.07
  -2  -5  -9    5.38    0.27
  -2  -5  -9    5.51    0.24
  -3  -5  -9    0.50    0.08
  -3  -5  -9    0.68    0.11
  -4  -5  -9    0.93    0.11
  -4  -5  -9    0.76    0.12
  -5  -5  -9    1.87    0.18
  -5  -5  -9    1.90    0.15
  -6  -5  -9    2.62    0.20
  -6  -5  -9    2.83    0.18
  -7  -5  -9    0.96    0.13
  -7  -5  -9    1.19    0.15
  -8  -5  -9    0.13    0.09
  -9  -5  -9    0.56    0.13
  13  -5 -10    0.01    0.08
 -12   5  10    0.00    0.08
  12  -5 -10    0.17    0.09
 -11   5  10    0.50    0.09
  11  -5 -10    0.47    0.11
 -10   5  10    0.14    0.08
  10  -5 -10    0.28    0.09
  -9   5  10    0.40    0.08
   9  -5 -10    0.58    0.10
  -8   5  10    0.52    0.09
   8  -5 -10    0.61    0.10
  -7   5  10    0.08    0.06
   7  -5 -10    0.10    0.06
  -6   5  10    0.28    0.07
   6  -5 -10    0.33    0.09
   5  -5 -10    0.08    0.06
   4  -5 -10    7.41    0.34
   3  -5 -10    2.74    0.13
   3  -5 -10    2.45    0.17
   2  -5 -10   38.18    1.15
   2  -5 -10   36.34    1.32
   1  -5 -10   12.74    0.43
   1  -5 -10   12.19    0.50
   0  -5 -10    5.71    0.28
   0  -5 -10    5.83    0.24
  -1  -5 -10    0.82    0.09
  -1  -5 -10    0.65    0.11
  -2  -5 -10    9.32    0.35
  -2  -5 -10    8.59    0.39
  -3  -5 -10    0.12    0.07
  -3  -5 -10    0.09    0.08
  -4  -5 -10    1.52    0.15
  -4  -5 -10    1.38    0.13
  -5  -5 -10    1.53    0.14
  -5  -5 -10    1.46    0.16
  -6  -5 -10    0.08    0.08
  -6  -5 -10    0.09    0.09
  -7  -5 -10    0.06    0.08
  -8  -5 -10    1.39    0.16
 -12   5  11    0.06    0.08
  12  -5 -11    0.13    0.09
 -11   5  11   -0.06    0.07
  11  -5 -11   -0.06    0.05
 -10   5  11    0.00    0.06
  10  -5 -11    0.05    0.07
  -9   5  11    0.72    0.10
   9  -5 -11    1.03    0.14
  -8   5  11    0.47    0.09
   8  -5 -11    0.62    0.11
  -7   5  11   -0.05    0.05
   7  -5 -11   -0.01    0.06
   6  -5 -11    0.04    0.06
   5  -5 -11    8.91    0.40
   4  -5 -11    3.96    0.22
   3  -5 -11    6.90    0.26
   3  -5 -11    6.96    0.33
   2  -5 -11   26.65    0.99
   2  -5 -11   27.05    0.85
   1  -5 -11   40.83    1.25
   1  -5 -11   39.41    1.42
   0  -5 -11    2.10    0.16
   0  -5 -11    2.36    0.14
  -1  -5 -11    0.22    0.08
  -1  -5 -11    0.29    0.07
  -2  -5 -11    0.34    0.09
  -2  -5 -11    0.22    0.07
  -3  -5 -11    1.95    0.15
  -3  -5 -11    1.90    0.17
  -4  -5 -11    0.70    0.12
  -4  -5 -11    0.64    0.10
  -5  -5 -11    1.53    0.16
  -5  -5 -11    1.45    0.14
  -6  -5 -11    0.13    0.08
  -7  -5 -11    1.46    0.16
  12  -5 -12   -0.01    0.07
 -11   5  12    0.00    0.08
  11  -5 -12    0.11    0.08
 -10   5  12    0.00    0.07
  10  -5 -12    0.05    0.07
  -9   5  12    0.05    0.07
   9  -5 -12    0.07    0.07
  -8   5  12   -0.01    0.06
   8  -5 -12    0.01    0.07
   7  -5 -12    2.13    0.17
   6  -5 -12   -0.01    0.05
   5  -5 -12    0.29    0.09
   4  -5 -12    3.50    0.22
   3  -5 -12    6.60    0.33
   2  -5 -12   10.39    0.45
   2  -5 -12   10.62    0.38
   1  -5 -12    0.31    0.07
   1  -5 -12    0.41    0.09
   0  -5 -12    1.05    0.11
   0  -5 -12    1.05    0.13
  -1  -5 -12    1.83    0.16
  -1  -5 -12    1.92    0.14
  -2  -5 -12    2.47    0.18
  -2  -5 -12    2.26    0.16
  -3  -5 -12    3.53    0.23
  -3  -5 -12    3.66    0.21
  -4  -5 -12    9.34    0.40
  -4  -5 -12   10.41    0.44
  -5  -5 -12    0.06    0.08
  -6  -5 -12    0.15    0.08
 -11   5  13    0.09    0.08
  11  -5 -13    0.06    0.08
 -10   5  13    0.09    0.08
  10  -5 -13    0.03    0.08
   9  -5 -13    0.68    0.13
   8  -5 -13    0.07    0.08
   7  -5 -13    0.09    0.07
   6  -5 -13    1.79    0.16
   5  -5 -13    1.37    0.14
   4  -5 -13    2.84    0.19
   3  -5 -13    0.09    0.07
   2  -5 -13    3.22    0.21
   1  -5 -13    0.69    0.11
   1  -5 -13    0.77    0.10
   0  -5 -13    0.05    0.07
   0  -5 -13    0.10    0.06
  -1  -5 -13    5.78    0.30
  -1  -5 -13    5.94    0.27
  -2  -5 -13    8.32    0.36
  -2  -5 -13    8.69    0.40
  -3  -5 -13    0.92    0.13
  -3  -5 -13    0.76    0.12
  -4  -5 -13   -0.06    0.07
  -4  -5 -13    0.24    0.09
  -5  -5 -13    0.09    0.08
  10  -5 -14    1.23    0.17
   9  -5 -14    0.18    0.09
   8  -5 -14    0.53    0.12
   7  -5 -14    0.28    0.09
   6  -5 -14    0.01    0.06
   5  -5 -14    0.04    0.07
   4  -5 -14    0.06    0.07
   3  -5 -14    3.57    0.23
   2  -5 -14    0.33    0.09
   1  -5 -14    0.16    0.07
   1  -5 -14    0.23    0.08
   0  -5 -14    0.72    0.11
   0  -5 -14    0.68    0.10
  -1  -5 -14    0.70    0.11
  -1  -5 -14    0.59    0.11
  -2  -5 -14    0.77    0.12
  -2  -5 -14    0.86    0.12
  -3  -5 -14    0.49    0.10
  -3  -5 -14    0.20    0.09
  -4  -5 -14    0.02    0.07
  -5  -5 -14   -0.07    0.07
  10  -5 -15    0.13    0.08
   9  -5 -15    0.03    0.08
   8  -5 -15    0.17    0.09
   7  -5 -15    0.30    0.09
   6  -5 -15    0.13    0.08
   5  -5 -15    0.09    0.07
   4  -5 -15    0.02    0.07
   3  -5 -15    0.16    0.07
   2  -5 -15    0.06    0.07
   1  -5 -15    0.02    0.07
   0  -5 -15    0.01    0.06
   0  -5 -15    0.21    0.08
  -1  -5 -15    1.66    0.15
  -1  -5 -15    1.55    0.16
  -2  -5 -15    0.05    0.07
  -2  -5 -15    0.15    0.09
  -3  -5 -15    0.16    0.09
  -4  -5 -15    0.33    0.10
   9  -5 -16    0.17    0.10
   8  -5 -16    0.13    0.09
   7  -5 -16    0.14    0.08
   6  -5 -16    0.22    0.09
   5  -5 -16    0.02    0.07
   4  -5 -16    0.15    0.07
   3  -5 -16    0.04    0.07
   2  -5 -16    1.27    0.15
   1  -5 -16    1.32    0.15
   0  -5 -16    0.03    0.07
  -1  -5 -16    2.47    0.20
  -1  -5 -16    2.52    0.19
  -2  -5 -16    0.01    0.08
   7  -5 -17    0.20    0.10
   6  -5 -17    0.04    0.09
   5  -5 -17    0.80    0.14
   4  -5 -17    0.92    0.14
   3  -5 -17    5.44    0.31
   2  -5 -17    0.00    0.07
   1  -5 -17    0.59    0.12
   0  -5 -17    0.01    0.08
   6  -5 -18    0.34    0.11
   5  -5 -18    0.03    0.09
   4  -5 -18    0.03    0.08
   3  -5 -18    0.07    0.08
   2  -5 -18    0.65    0.13
   1  -5 -18    0.16    0.09
   3  -5 -19    0.41    0.12
   2  -5 -19    0.28    0.10
   6   6 -18    0.27    0.11
   7   6 -18    0.50    0.13
   1   6 -17    1.02    0.13
   2   6 -17    0.04    0.07
   5   6 -17    0.33    0.10
   6   6 -17    0.77    0.13
   7   6 -17   -0.03    0.08
   8   6 -17    0.01    0.09
  -1   6 -16    3.32    0.22
   0   6 -16    1.73    0.15
   1   6 -16    1.51    0.14
   2   6 -16    0.99    0.13
   3   6 -16    0.16    0.07
   4   6 -16    0.14    0.08
   5   6 -16    0.07    0.08
   6   6 -16   -0.04    0.06
   7   6 -16   -0.08    0.07
   8   6 -16    0.02    0.07
   9   6 -16    0.43    0.12
  -3   6 -15    0.39    0.10
  -2   6 -15    0.16    0.07
  -1   6 -15    2.63    0.19
   0   6 -15    1.09    0.13
   1   6 -15    0.56    0.10
   2   6 -15    0.07    0.06
   3   6 -15   -0.02    0.05
   3   6 -15    0.08    0.07
   4   6 -15    0.03    0.06
   4   6 -15    0.07    0.07
   5   6 -15    0.14    0.07
   6   6 -15    0.12    0.07
   7   6 -15    0.63    0.12
   8   6 -15    0.07    0.08
   9   6 -15    0.20    0.10
  -4   6 -14    0.02    0.07
  -3   6 -14    0.06    0.07
  -2   6 -14    0.35    0.09
  -1   6 -14    0.80    0.11
   0   6 -14    0.04    0.06
   1   6 -14    0.05    0.06
   2   6 -14    0.00    0.05
   3   6 -14    1.65    0.14
   3   6 -14    1.62    0.13
   4   6 -14    0.08    0.06
   4   6 -14    0.07    0.05
   5   6 -14    4.31    0.21
   5   6 -14    4.06    0.23
   6   6 -14   -0.04    0.06
   7   6 -14    0.12    0.07
   8   6 -14    0.05    0.08
   9   6 -14    1.08    0.15
  10   6 -14    0.09    0.09
  -5   6 -13    0.09    0.07
  -4   6 -13    0.00    0.06
  -3   6 -13    0.29    0.08
  -2   6 -13    1.57    0.14
  -1   6 -13    0.13    0.07
   0   6 -13    0.30    0.08
   1   6 -13    2.29    0.16
   2   6 -13    1.34    0.12
   2   6 -13    1.47    0.12
   3   6 -13    2.51    0.16
   3   6 -13    2.42    0.15
   4   6 -13    9.83    0.42
   4   6 -13   10.21    0.38
   5   6 -13    0.11    0.06
   5   6 -13    0.14    0.05
   6   6 -13    0.88    0.12
   7   6 -13    0.16    0.08
   8   6 -13    3.18    0.22
   9   6 -13    0.20    0.09
  10   6 -13    0.16    0.08
  11   6 -13    0.03    0.08
  -6   6 -12    0.06    0.07
  -5   6 -12    0.12    0.07
  -4   6 -12    8.46    0.37
  -3   6 -12    1.08    0.13
  -2   6 -12    5.82    0.27
  -1   6 -12    0.98    0.11
   0   6 -12   -0.01    0.05
   1   6 -12    0.93    0.09
   1   6 -12    0.91    0.10
   2   6 -12    6.57    0.29
   2   6 -12    6.68    0.28
   3   6 -12    5.30    0.26
   3   6 -12    5.73    0.25
   4   6 -12    0.15    0.06
   4   6 -12    0.04    0.06
   5   6 -12    3.47    0.17
   5   6 -12    3.46    0.20
   6   6 -12    0.71    0.08
   6   6 -12    0.63    0.10
   7   6 -12    0.26    0.08
   8   6 -12    1.80    0.16
   9   6 -12    0.00    0.07
  10   6 -12    1.04    0.14
  11   6 -12   -0.05    0.07
  -7   6 -11    0.28    0.09
  -6   6 -11    0.18    0.07
  -5   6 -11    3.46    0.21
  -4   6 -11   15.93    0.58
  -3   6 -11    0.34    0.08
  -2   6 -11   18.45    0.65
  -1   6 -11    0.59    0.09
   0   6 -11    1.45    0.12
   0   6 -11    1.45    0.10
   1   6 -11   25.95    0.84
   1   6 -11   25.21    0.90
   2   6 -11    7.78    0.31
   2   6 -11    7.69    0.32
   3   6 -11    8.01    0.34
   3   6 -11    8.55    0.32
   4   6 -11    0.13    0.06
   4   6 -11    0.15    0.05
   5   6 -11    0.50    0.07
   5   6 -11    0.57    0.09
   6   6 -11    0.21    0.07
   6   6 -11    0.15    0.05
   7   6 -11    0.49    0.09
   8   6 -11   -0.07    0.05
   9   6 -11    0.11    0.07
  10   6 -11    0.31    0.09
  11   6 -11   -0.03    0.07
  12   6 -11    0.14    0.09
  -8   6 -10    0.26    0.09
  -7   6 -10    0.31    0.09
  -6   6 -10    0.11    0.07
  -5   6 -10    1.85    0.14
  -4   6 -10   -0.01    0.05
  -3   6 -10    2.11    0.15
  -2   6 -10    5.72    0.26
  -1   6 -10    0.25    0.07
   0   6 -10    2.09    0.14
   0   6 -10    2.24    0.12
   1   6 -10    0.09    0.05
   1   6 -10    0.08    0.04
   2   6 -10    0.34    0.06
   2   6 -10    0.24    0.06
   3   6 -10    0.43    0.07
   3   6 -10    0.35    0.07
   4   6 -10    0.15    0.06
   4   6 -10    0.21    0.05
   5   6 -10    0.06    0.05
   5   6 -10    0.13    0.05
   6   6 -10    0.33    0.06
   6   6 -10    0.27    0.07
   7   6 -10    0.12    0.07
   7   6 -10    0.26    0.06
   8   6 -10    0.24    0.08
   9   6 -10    0.38    0.09
  10   6 -10    0.11    0.07
  11   6 -10    0.00    0.06
  12   6 -10    0.70    0.13
  -9   6  -9    0.27    0.09
  -8   6  -9    1.25    0.14
  -7   6  -9    0.15    0.07
  -6   6  -9    0.90    0.12
  -5   6  -9    0.55    0.09
  -4   6  -9    0.85    0.10
  -3   6  -9    0.19    0.06
  -2   6  -9    8.71    0.34
  -1   6  -9    3.55    0.18
  -1   6  -9    3.83    0.16
   0   6  -9    0.47    0.07
   0   6  -9    0.52    0.06
   1   6  -9    1.62    0.11
   1   6  -9    1.47    0.10
   2   6  -9    3.94    0.19
   2   6  -9    4.06    0.18
   3   6  -9    0.12    0.05
   3   6  -9    0.08    0.04
   4   6  -9    6.25    0.27
   4   6  -9    5.94    0.24
   5   6  -9    5.00    0.20
   5   6  -9    4.72    0.24
   6   6  -9    2.29    0.13
   6   6  -9    2.30    0.16
   7   6  -9    0.83    0.08
   7   6  -9    0.80    0.11
   8   6  -9    0.57    0.10
   9   6  -9    0.58    0.10
  10   6  -9    0.04    0.07
  11   6  -9    0.14    0.08
  12   6  -9    0.43    0.11
 -10   6  -8    0.06    0.08
  -9   6  -8    0.04    0.08
  -8   6  -8    0.25    0.08
  -7   6  -8    0.04    0.06
  -6   6  -8    0.40    0.08
  -5   6  -8    0.19    0.07
  -4   6  -8    4.28    0.21
  -3   6  -8    1.03    0.11
  -2   6  -8    0.00    0.02
  -1   6  -8    4.47    0.18
   0   6  -8    2.35    0.12
   0   6  -8    2.51    0.14
   1   6  -8    9.40    0.34
   1   6  -8    9.34    0.35
   2   6  -8    1.17    0.09
   2   6  -8    1.09    0.08
   3   6  -8    9.58    0.34
   3   6  -8    9.85    0.38
   4   6  -8    0.70    0.07
   4   6  -8    0.54    0.07
   5   6  -8   16.02    0.53
   5   6  -8   16.08    0.61
   6   6  -8    7.36    0.28
   6   6  -8    7.51    0.33
   7   6  -8   19.54    0.63
   7   6  -8   19.20    0.73
   8   6  -8    2.70    0.17
   9   6  -8    1.62    0.15
  10   6  -8    1.20    0.13
  11   6  -8    0.95    0.13
  12   6  -8   -0.02    0.08
  13   6  -8    2.94    0.23
 -10   6  -7    0.03    0.07
  -9   6  -7   -0.05    0.06
  -8   6  -7    1.40    0.13
  -7   6  -7    0.49    0.09
  -6   6  -7    0.12    0.06
  -5   6  -7    0.16    0.06
  -4   6  -7    0.94    0.10
  -3   6  -7    3.29    0.17
  -2   6  -7   -0.01    0.01
  -2   6  -7    0.03    0.02
  -1   6  -7    4.49    0.17
   0   6  -7    1.85    0.11
   0   6  -7    1.72    0.09
   1   6  -7    9.01    0.34
   1   6  -7    9.45    0.33
   2   6  -7    0.11    0.04
   2   6  -7    0.04    0.03
   3   6  -7   11.28    0.38
   3   6  -7   11.00    0.42
   4   6  -7   10.48    0.36
   4   6  -7   10.58    0.41
   5   6  -7    0.03    0.05
   5   6  -7   -0.02    0.03
   6   6  -7   14.15    0.55
   6   6  -7   14.24    0.47
   7   6  -7    9.06    0.39
   7   6  -7    8.92    0.32
   8   6  -7    0.10    0.06
   9   6  -7    0.59    0.10
  10   6  -7    0.28    0.08
  11   6  -7    0.64    0.12
  12   6  -7    6.12    0.33
  13   6  -7    0.27    0.10
 -10   6  -6    0.04    0.07
  -9   6  -6   -0.01    0.06
  -8   6  -6    1.25    0.12
  -7   6  -6    1.80    0.13
  -6   6  -6    2.56    0.15
  -5   6  -6    0.23    0.06
  -4   6  -6    0.61    0.08
  -3   6  -6    1.02    0.09
  -2   6  -6   -0.04    0.03
   0   6  -6   41.12    1.26
   0   6  -6   40.59    1.38
   1   6  -6   18.34    0.59
   1   6  -6   18.21    0.64
   2   6  -6    3.64    0.15
   2   6  -6    3.55    0.16
   3   6  -6    0.69    0.06
   3   6  -6    0.69    0.07
   4   6  -6    1.32    0.10
   4   6  -6    1.50    0.09
   5   6  -6   22.71    0.84
   5   6  -6   24.17    0.74
   6   6  -6    4.08    0.17
   6   6  -6    4.11    0.21
   7   6  -6    2.13    0.12
   7   6  -6    2.24    0.15
   8   6  -6    0.87    0.11
   9   6  -6    0.33    0.08
  10   6  -6    2.04    0.16
  11   6  -6    0.66    0.12
  12   6  -6    1.22    0.15
  13   6  -6    0.41    0.11
 -11   6  -5    0.16    0.07
 -10   6  -5    0.00    0.07
 -10   6  -5    0.03    0.05
  -9   6  -5   -0.03    0.05
  -8   6  -5    0.04    0.06
  -7   6  -5    0.72    0.09
  -6   6  -5    4.53    0.21
  -5   6  -5    0.07    0.05
  -4   6  -5    0.49    0.07
  -3   6  -5    1.47    0.10
  -2   6  -5   19.79    0.64
  -1   6  -5   11.67    0.41
  -1   6  -5   12.38    0.41
   0   6  -5    1.41    0.09
   0   6  -5    1.54    0.08
   1   6  -5    8.18    0.28
   1   6  -5    7.94    0.30
   2   6  -5    0.07    0.03
   2   6  -5    0.03    0.03
   3   6  -5    0.09    0.04
   3   6  -5    0.04    0.03
   3   6  -5    0.02    0.02
   4   6  -5    0.14    0.05
   4   6  -5    0.13    0.02
   4   6  -5    0.11    0.03
   5   6  -5   20.13    0.63
   5   6  -5   19.25    0.71
   6   6  -5    0.93    0.07
  -6  -6   5    0.91    0.06
   7   6  -5    0.07    0.05
   8   6  -5    2.16    0.15
   9   6  -5    0.37    0.08
  10   6  -5    0.00    0.06
  11   6  -5   -0.03    0.07
  12   6  -5    0.18    0.09
  13   6  -5    0.05    0.08
  14   6  -5   -0.07    0.07
 -11   6  -4    1.32    0.13
 -10   6  -4    0.70    0.10
 -10   6  -4    0.87    0.11
  -9   6  -4    2.08    0.15
  -9   6  -4    2.18    0.14
  -8   6  -4    0.86    0.10
  -7   6  -4    4.03    0.19
  -6   6  -4    4.57    0.21
  -5   6  -4   -0.03    0.04
  -4   6  -4    0.23    0.05
  -3   6  -4    4.18    0.18
  -2   6  -4   15.60    0.51
  -1   6  -4   15.59    0.51
   1  -6   4   15.85    0.54
   0   6  -4   24.47    0.83
   1   6  -4    6.49    0.25
   1   6  -4    6.51    0.23
   2   6  -4    5.39    0.21
   2   6  -4    5.26    0.20
   3   6  -4    0.39    0.05
   3   6  -4    0.39    0.05
   4   6  -4    0.05    0.03
   4   6  -4    0.09    0.03
   5   6  -4    3.76    0.15
  -5  -6   4    3.61    0.13
  -6  -6   4    0.42    0.04
   7   6  -4    1.33    0.11
  -7  -6   4    1.10    0.07
   8   6  -4    0.09    0.06
   9   6  -4    1.22    0.13
  10   6  -4    0.00    0.06
  11   6  -4   -0.09    0.06
  12   6  -4    0.67    0.11
  13   6  -4    0.00    0.07
  14   6  -4    0.06    0.08
 -11   6  -3    0.11    0.07
 -10   6  -3    0.19    0.06
  -9   6  -3    0.06    0.06
  -9   6  -3    0.11    0.05
  -8   6  -3    6.03    0.25
  -8   6  -3    5.78    0.26
  -7   6  -3   17.20    0.58
  -6   6  -3    5.23    0.22
  -5   6  -3    0.40    0.06
  -4   6  -3    3.42    0.15
  -3   6  -3    0.20    0.04
  -2   6  -3    2.89    0.13
   2  -6   3    2.85    0.11
  -1   6  -3   21.76    0.68
   1  -6   3   21.68    0.74
   0   6  -3    2.05    0.10
   0   6  -3    2.03    0.09
   1   6  -3    1.00    0.06
   1   6  -3    0.78    0.06
   2   6  -3   37.54    1.14
   2   6  -3   37.53    1.28
   3   6  -3    0.82    0.07
   3   6  -3    0.73    0.06
   4   6  -3    0.16    0.04
   4   6  -3    0.15    0.03
   5   6  -3    6.15    0.23
  -5  -6   3    6.25    0.21
  -6  -6   3   14.81    0.49
   7   6  -3    0.12    0.05
  -7  -6   3    0.09    0.03
   8   6  -3    0.02    0.05
   9   6  -3    2.78    0.18
  10   6  -3    3.26    0.20
  11   6  -3    0.45    0.09
  12   6  -3    0.38    0.09
  13   6  -3   -0.01    0.07
  14   6  -3   -0.01    0.08
 -12   6  -2   -0.03    0.06
 -11   6  -2    1.43    0.13
 -10   6  -2    0.18    0.07
  -9   6  -2    0.01    0.04
  -9   6  -2    0.04    0.05
  -8   6  -2    0.68    0.08
  -8   6  -2    0.80    0.08
  -7   6  -2    3.48    0.17
  -7   6  -2    3.47    0.17
  -6   6  -2    5.50    0.22
  -6   6  -2    5.44    0.23
  -5   6  -2    0.54    0.06
  -5   6  -2    0.52    0.06
   5  -6   2    0.60    0.04
  -4   6  -2    1.54    0.09
   4  -6   2    1.61    0.07
  -3   6  -2    3.14    0.14
   3  -6   2    3.19    0.12
  -2   6  -2   13.72    0.45
   2  -6   2   14.40    0.49
  -1   6  -2   11.14    0.36
  -1   6  -2   10.99    0.37
   1  -6   2   10.86    0.39
   0   6  -2    4.69    0.16
   0   6  -2    4.33    0.17
   0  -6   2    4.58    0.18
   1   6  -2    1.60    0.08
   1   6  -2    1.77    0.06
   2   6  -2    0.16    0.03
   2   6  -2    0.14    0.03
   3   6  -2  137.31    4.55
   3   6  -2  136.03    4.06
   4   6  -2    4.40    0.21
  -4  -6   2    5.42    0.17
   5   6  -2   13.38    0.49
  -5  -6   2   13.09    0.44
   6   6  -2    2.28    0.14
  -6  -6   2    2.15    0.09
   7   6  -2   11.75    0.46
  -7  -6   2   11.53    0.40
   8   6  -2    1.17    0.11
  -8  -6   2    1.29    0.08
   9   6  -2    1.95    0.15
  10   6  -2    0.66    0.10
  11   6  -2    0.29    0.09
  12   6  -2    0.01    0.07
  13   6  -2   -0.02    0.07
 -14  -6   2    0.16    0.10
 -12   6  -1    0.06    0.07
 -11   6  -1    0.03    0.06
 -10   6  -1    0.05    0.05
  -9   6  -1    0.98    0.10
  -8   6  -1    0.02    0.04
  -8   6  -1    0.01    0.04
  -7   6  -1    0.46    0.07
  -7   6  -1    0.55    0.06
  -6   6  -1    2.31    0.12
   6  -6   1    2.34    0.11
  -5   6  -1    0.32    0.05
  -5   6  -1    0.25    0.04
   5  -6   1    0.25    0.03
  -4   6  -1    2.38    0.11
  -4   6  -1    2.37    0.12
   4  -6   1    2.33    0.10
  -3   6  -1   27.06    0.88
  -3   6  -1   26.07    0.81
   3  -6   1   26.09    0.89
  -2   6  -1    0.19    0.03
  -1   6  -1    0.26    0.03
  -1   6  -1    0.23    0.03
   1  -6   1    0.31    0.05
   0   6  -1   48.73    1.49
   0   6  -1   50.26    1.59
   0  -6   1   49.19    1.66
   1   6  -1    0.33    0.04
   1   6  -1    0.45    0.03
  -1  -6   1    0.43    0.03
  -1  -6   1    0.33    0.04
   2   6  -1    3.84    0.16
   2   6  -1    4.52    0.18
  -2  -6   1    4.35    0.19
  -2  -6   1    4.70    0.14
   3   6  -1    0.92    0.07
   3   6  -1    1.03    0.08
   4   6  -1    9.38    0.36
   5   6  -1    0.40    0.06
   6   6  -1    3.12    0.16
   7   6  -1    1.56    0.11
  -7  -6   1    1.56    0.08
   8   6  -1    1.08    0.11
  -8  -6   1    1.18    0.08
   9   6  -1    2.49    0.16
  10   6  -1    1.25    0.12
  11   6  -1    0.02    0.06
  12   6  -1   -0.07    0.06
 -12  -6   1    0.14    0.09
 -13  -6   1    0.23    0.11
 -12   6   0   -0.05    0.06
 -11   6   0    0.23    0.07
 -10   6   0    0.29    0.07
  -9   6   0    0.50    0.08
  -8   6   0    0.73    0.07
  -8   6   0    0.64    0.08
  -7   6   0    0.23    0.05
  -7   6   0    0.27    0.05
   7  -6   0    0.29    0.05
  -6   6   0    0.38    0.05
  -5   6   0   15.23    0.48
  -5   6   0   15.43    0.53
   5  -6   0   14.56    0.53
  -4   6   0   35.79    1.08
  -4   6   0   36.07    1.17
   4  -6   0   34.67    1.20
  -3   6   0   26.74    0.83
  -3   6   0   27.33    0.90
   3  -6   0   27.26    0.93
  -2   6   0    9.19    0.30
   2  -6   0    9.21    0.34
  -1   6   0   47.75    1.55
  -1   6   0   48.30    1.44
   1  -6   0   48.06    1.62
   0   6   0   21.92    0.68
   0   6   0   22.52    0.72
   0  -6   0   21.95    0.76
   1   6   0   50.61    1.59
   1   6   0   48.20    1.49
  -2  -6   0    9.06    0.29
  -2  -6   0    8.75    0.34
  -4  -6   0   36.17    1.25
   5   6   0   15.60    0.57
   6   6   0    0.28    0.06
   7   6   0    0.28    0.06
   8   6   0    0.70    0.09
   9   6   0    0.40    0.08
  -9  -6   0    0.46    0.06
  -9  -6   0    0.64    0.11
 -10  -6   0    0.40    0.10
 -11  -6   0    0.37    0.10
 -12  -6   0    0.05    0.09
 -12  -6   0    0.02    0.06
 -13  -6   0   -0.04    0.11
 -12   6   1    0.00    0.06
 -11   6   1    0.03    0.05
 -10   6   1    1.31    0.12
  -9   6   1    2.62    0.16
  -8   6   1    1.15    0.10
   8  -6  -1    1.24    0.09
  -7   6   1    1.64    0.09
  -7   6   1    1.60    0.11
   7  -6  -1    1.50    0.10
  -6   6   1    3.17    0.13
   6  -6  -1    2.93    0.14
  -5   6   1    0.28    0.05
   5  -6  -1    0.18    0.03
  -4   6   1   13.42    0.40
  -4   6   1   13.34    0.44
   4  -6  -1   10.72    0.45
  -3   6   1    1.06    0.07
  -3   6   1    1.01    0.06
   3  -6  -1    1.23    0.08
  -2   6   1    4.53    0.15
   2  -6  -1    4.29    0.19
  -1   6   1    0.49    0.04
  -1   6   1    0.43    0.04
   1  -6  -1    0.52    0.06
   0   6   1   49.90    1.49
   0   6   1   48.05    1.39
   0  -6  -1   40.90    1.56
   1   6   1    0.21    0.03
  -1  -6  -1    0.03    0.04
  -2  -6  -1    0.14    0.05
  -3  -6  -1   25.65    0.89
  -4  -6  -1    2.33    0.14
  -5  -6  -1    0.27    0.06
  -6  -6  -1    2.38    0.16
  -7  -6  -1    0.58    0.10
  -8  -6  -1   -0.01    0.07
  -9  -6  -1    0.92    0.12
 -10  -6  -1    0.08    0.08
 -11  -6  -1    0.05    0.10
 -12  -6  -1   -0.01    0.07
 -12  -6  -1    0.06    0.10
 -12   6   2    0.03    0.06
 -11   6   2    0.23    0.07
 -10   6   2    0.52    0.08
  -9   6   2    1.91    0.13
   9  -6  -2    2.30    0.14
  -8   6   2    1.31    0.11
   8  -6  -2    1.33    0.10
  -7   6   2   11.29    0.42
  -7   6   2   11.64    0.37
   7  -6  -2   11.17    0.43
  -6   6   2    2.14    0.09
   6  -6  -2    2.01    0.12
  -5   6   2   12.68    0.47
  -5   6   2   13.88    0.42
   5  -6  -2   13.59    0.49
  -4   6   2    5.98    0.20
  -4   6   2    5.83    0.23
   4  -6  -2    6.07    0.24
  -3   6   2  137.10    4.06
  -3   6   2  137.32    4.40
  -2   6   2    0.15    0.02
  -2   6   2    0.23    0.03
   2  -6  -2    0.06    0.02
  -1   6   2    0.89    0.05
  -1  -6  -2   10.65    0.40
  -2  -6  -2    6.18    0.25
  -3  -6  -2    3.14    0.17
  -4  -6  -2    1.49    0.12
  -5  -6  -2    0.60    0.09
  -6  -6  -2    5.50    0.26
  -7  -6  -2    3.29    0.20
  -8  -6  -2    0.82    0.12
  -9  -6  -2   -0.06    0.08
 -10  -6  -2    0.09    0.09
 -11  -6  -2    1.54    0.17
 -11  -6  -2    1.59    0.15
 -12  -6  -2    0.07    0.08
 -12  -6  -2   -0.06    0.10
 -12   6   3    0.34    0.08
 -11   6   3    0.54    0.09
 -10   6   3    3.16    0.18
  -9   6   3    2.64    0.15
   9  -6  -3    2.50    0.15
  -8   6   3    0.08    0.05
   8  -6  -3    0.01    0.04
  -7   6   3    0.08    0.05
   7  -6  -3    0.08    0.04
  -6   6   3   15.65    0.48
   6  -6  -3   15.67    0.57
  -5   6   3    6.29    0.20
   5  -6  -3    6.22    0.26
   5  -6  -3    6.31    0.20
  -4   6   3    0.14    0.02
  -4   6   3    0.08    0.04
   4  -6  -3    0.13    0.04
   4  -6  -3    0.18    0.02
  -3   6   3    0.69    0.07
  -3   6   3    0.85    0.04
   3  -6  -3    0.75    0.05
   3  -6  -3    0.79    0.08
  -2   6   3   37.59    1.24
   2  -6  -3   38.21    1.30
  -1   6   3    0.85    0.06
   1  -6  -3    0.75    0.08
   0  -6  -3    2.02    0.13
  -2  -6  -3    2.80    0.15
  -3  -6  -3    0.14    0.06
  -4  -6  -3    3.38    0.19
  -5  -6  -3    0.34    0.08
  -6  -6  -3    4.95    0.25
  -7  -6  -3   17.01    0.65
  -8  -6  -3    5.91    0.29
  -9  -6  -3    0.11    0.09
 -10  -6  -3    0.33    0.09
 -10  -6  -3    0.28    0.10
 -11  -6  -3    0.12    0.11
 -11  -6  -3    0.03    0.08
 -12  -6  -3    2.63    0.20
 -12   6   4    0.73    0.11
 -11   6   4   -0.01    0.05
 -10   6   4   -0.04    0.06
  10  -6  -4   -0.04    0.05
  -9   6   4    1.37    0.11
   9  -6  -4    1.45    0.12
  -8   6   4    0.09    0.05
   8  -6  -4    0.22    0.06
  -7   6   4    1.11    0.09
   7  -6  -4    1.23    0.10
   6  -6  -4    0.49    0.07
  -4   6   4    0.06    0.03
   4  -6  -4    0.07    0.04
   4  -6  -4    0.08    0.02
  -3   6   4    0.39    0.05
   3  -6  -4    0.42    0.03
   3  -6  -4    0.44    0.07
  -2   6   4    5.75    0.22
   2  -6  -4    5.58    0.25
  -1   6   4    6.98    0.25
   1  -6  -4    6.68    0.29
   0  -6  -4   17.29    0.63
  -1  -6  -4   15.90    0.59
  -2  -6  -4   14.61    0.54
  -3  -6  -4    4.37    0.22
  -4  -6  -4    0.33    0.08
  -5  -6  -4    0.04    0.08
  -6  -6  -4    4.39    0.24
  -7  -6  -4    4.05    0.24
  -8  -6  -4    1.03    0.13
  -9  -6  -4    1.88    0.16
  -9  -6  -4    2.05    0.18
 -10  -6  -4    0.78    0.14
 -10  -6  -4    1.09    0.13
 -11  -6  -4    1.33    0.16
 -12   6   5    0.19    0.07
 -11   6   5   -0.01    0.05
  11  -6  -5    0.02    0.06
 -10   6   5   -0.02    0.05
  10  -6  -5    0.04    0.05
  -9   6   5    0.29    0.07
   9  -6  -5    0.33    0.07
  -8   6   5    1.83    0.12
   8  -6  -5    2.09    0.14
  -7   6   5    0.05    0.04
   7  -6  -5    0.14    0.05
  -6   6   5    0.76    0.08
   6  -6  -5    0.80    0.09
  -4   6   5    0.03    0.02
   4  -6  -5    0.06    0.04
  -3   6   5    0.06    0.03
   3  -6  -5    0.02    0.02
   3  -6  -5    0.04    0.04
  -2   6   5    0.03    0.03
   2  -6  -5   -0.02    0.04
   1  -6  -5    7.55    0.32
   0  -6  -5    1.00    0.10
  -1  -6  -5   11.58    0.45
  -2  -6  -5   19.77    0.72
  -3  -6  -5    1.47    0.13
  -4  -6  -5    0.69    0.11
  -5  -6  -5    0.01    0.08
  -6  -6  -5    4.35    0.25
  -7  -6  -5    0.80    0.13
  -8  -6  -5    0.14    0.07
  -8  -6  -5    0.09    0.09
  -9  -6  -5    0.06    0.07
  -9  -6  -5   -0.11    0.09
 -10  -6  -5   -0.03    0.06
 -10  -6  -5   -0.04    0.10
 -11  -6  -5    0.06    0.08
 -12   6   6    1.40    0.14
 -11   6   6    0.52    0.09
  11  -6  -6    0.82    0.12
 -10   6   6    2.13    0.14
  10  -6  -6    2.17    0.16
  -9   6   6    0.41    0.07
   9  -6  -6    0.40    0.08
  -8   6   6    0.87    0.09
   8  -6  -6    1.10    0.11
  -7   6   6    2.48    0.14
   7  -6  -6    2.38    0.16
  -6   6   6    4.21    0.19
   6  -6  -6    4.24    0.21
   5  -6  -6   24.13    0.87
   4  -6  -6    1.39    0.12
   4  -6  -6    1.37    0.05
   4  -6  -6    1.33    0.06
  -3   6   6    0.57    0.06
   3  -6  -6    0.55    0.04
   3  -6  -6    0.64    0.08
  -2   6   6    3.42    0.16
   2  -6  -6    4.17    0.20
   0  -6  -6   40.18    1.40
  -1  -6  -6    0.61    0.09
  -2  -6  -6    0.01    0.06
  -3  -6  -6    1.06    0.12
  -4  -6  -6    0.54    0.10
  -5  -6  -6    0.42    0.11
  -6  -6  -6    2.56    0.21
  -6  -6  -6    2.40    0.16
  -7  -6  -6    1.70    0.17
  -7  -6  -6    1.72    0.14
  -8  -6  -6    1.40    0.16
  -8  -6  -6    1.45    0.14
  -9  -6  -6    0.13    0.08
  -9  -6  -6   -0.06    0.10
 -10  -6  -6    0.02    0.08
 -12   6   7    6.01    0.29
  12  -6  -7    6.28    0.32
 -11   6   7    0.66    0.10
  11  -6  -7    0.95    0.12
 -10   6   7    0.25    0.07
  10  -6  -7    0.41    0.09
  -9   6   7    0.66    0.08
   9  -6  -7    0.60    0.10
  -8   6   7    0.11    0.05
   8  -6  -7    0.15    0.06
  -7   6   7    9.05    0.36
   7  -6  -7    9.15    0.39
  -6   6   7   14.82    0.53
   6  -6  -7   14.31    0.57
  -5   6   7   -0.04    0.04
   5  -6  -7   -0.03    0.04
   4  -6  -7   10.62    0.33
   4  -6  -7   10.35    0.43
   3  -6  -7   11.16    0.44
   3  -6  -7   10.74    0.35
   2  -6  -7    0.02    0.02
   1  -6  -7    9.11    0.37
   1  -6  -7    8.39    0.30
   0  -6  -7    1.59    0.14
  -1  -6  -7    4.34    0.23
  -2  -6  -7    0.04    0.07
  -3  -6  -7    2.96    0.20
  -4  -6  -7    0.86    0.12
  -4  -6  -7    1.05    0.10
  -5  -6  -7    0.11    0.10
  -5  -6  -7    0.10    0.06
  -6  -6  -7    0.15    0.07
  -6  -6  -7    0.08    0.09
  -7  -6  -7    0.56    0.12
  -7  -6  -7    0.43    0.09
  -8  -6  -7    1.55    0.17
  -8  -6  -7    1.26    0.14
  -9  -6  -7    0.00    0.07
 -10  -6  -7    0.00    0.07
 -12   6   8    0.13    0.08
  12  -6  -8    0.04    0.07
 -11   6   8    0.71    0.11
  11  -6  -8    0.91    0.13
 -10   6   8    1.04    0.12
  10  -6  -8    1.27    0.13
  -9   6   8    1.52    0.12
   9  -6  -8    1.78    0.15
  -8   6   8    2.61    0.16
   8  -6  -8    2.54    0.17
  -7   6   8   19.86    0.70
   7  -6  -8   19.66    0.75
  -6   6   8    6.75    0.29
   6  -6  -8    7.26    0.33
  -5   6   8   16.51    0.59
   5  -6  -8   16.64    0.64
  -4   6   8    0.30    0.05
   4  -6  -8    0.66    0.09
   3  -6  -8    9.27    0.31
   2  -6  -8    1.09    0.08
   1  -6  -8    8.80    0.38
   1  -6  -8    8.69    0.31
   0  -6  -8    2.22    0.12
   0  -6  -8    2.05    0.16
  -1  -6  -8    4.18    0.19
  -1  -6  -8    4.47    0.24
  -2  -6  -8    0.25    0.06
  -2  -6  -8    0.18    0.08
  -3  -6  -8    1.02    0.11
  -3  -6  -8    0.95    0.13
  -4  -6  -8    4.40    0.22
  -4  -6  -8    4.39    0.25
  -5  -6  -8    0.13    0.06
  -5  -6  -8    0.24    0.10
  -6  -6  -8    0.29    0.10
  -6  -6  -8    0.28    0.08
  -7  -6  -8   -0.15    0.09
  -7  -6  -8   -0.01    0.06
  -8  -6  -8    0.28    0.09
  -8  -6  -8    0.14    0.11
  -9  -6  -8    0.11    0.08
  13  -6  -9   -0.02    0.08
 -12   6   9    0.38    0.10
  12  -6  -9    0.45    0.12
 -11   6   9    0.15    0.08
  11  -6  -9    0.19    0.08
 -10   6   9   -0.04    0.06
  10  -6  -9    0.08    0.07
  -9   6   9    0.43    0.08
   9  -6  -9    0.59    0.10
  -8   6   9    0.52    0.08
   8  -6  -9    0.67    0.10
  -7   6   9    0.94    0.10
   7  -6  -9    0.83    0.11
  -6   6   9    2.19    0.14
   6  -6  -9    2.23    0.16
  -5   6   9    4.63    0.22
   5  -6  -9    4.82    0.25
   4  -6  -9    6.37    0.30
   3  -6  -9    0.01    0.03
   3  -6  -9    0.10    0.06
   2  -6  -9    4.10    0.22
   2  -6  -9    3.90    0.17
   1  -6  -9    1.37    0.13
   1  -6  -9    1.59    0.10
   0  -6  -9    0.46    0.07
   0  -6  -9    0.45    0.09
  -1  -6  -9    3.39    0.17
  -1  -6  -9    3.28    0.21
  -2  -6  -9    9.13    0.40
  -2  -6  -9    9.25    0.35
  -3  -6  -9    0.18    0.06
  -3  -6  -9    0.26    0.10
  -4  -6  -9    0.86    0.11
  -4  -6  -9    0.88    0.13
  -5  -6  -9    0.37    0.09
  -5  -6  -9    0.40    0.11
  -6  -6  -9    0.91    0.14
  -6  -6  -9    0.78    0.11
  -7  -6  -9    0.30    0.09
  -7  -6  -9    0.50    0.12
  -8  -6  -9    1.12    0.14
  13  -6 -10    0.00    0.08
 -12   6  10    0.45    0.11
  12  -6 -10    0.64    0.13
 -11   6  10   -0.09    0.06
  11  -6 -10   -0.04    0.06
 -10   6  10    0.01    0.07
  10  -6 -10    0.04    0.07
  -9   6  10    0.44    0.09
   9  -6 -10    0.47    0.10
  -8   6  10    0.21    0.07
   8  -6 -10    0.23    0.08
  -7   6  10    0.27    0.07
   7  -6 -10    0.31    0.08
  -6   6  10    0.28    0.07
   6  -6 -10    0.30    0.08
   5  -6 -10    0.07    0.06
   4  -6 -10    0.16    0.07
   3  -6 -10    0.44    0.09
   3  -6 -10    0.41    0.06
   2  -6 -10    0.42    0.09
   2  -6 -10    0.30    0.06
   1  -6 -10    0.09    0.07
   1  -6 -10    0.07    0.05
   0  -6 -10    1.89    0.12
   0  -6 -10    2.16    0.17
  -1  -6 -10    0.42    0.08
  -1  -6 -10    0.35    0.10
  -2  -6 -10    5.75    0.25
  -2  -6 -10    5.55    0.29
  -3  -6 -10    2.10    0.15
  -3  -6 -10    1.98    0.18
  -4  -6 -10    0.04    0.06
  -4  -6 -10    0.04    0.08
  -5  -6 -10    1.99    0.16
  -5  -6 -10    2.14    0.18
  -6  -6 -10    0.09    0.09
  -6  -6 -10   -0.06    0.07
  -7  -6 -10    0.27    0.09
  -8  -6 -10    0.17    0.10
  12  -6 -11    0.05    0.08
 -11   6  11    0.04    0.07
  11  -6 -11    0.00    0.07
 -10   6  11    0.43    0.09
  10  -6 -11    0.40    0.10
  -9   6  11    0.03    0.06
   9  -6 -11    0.06    0.07
  -8   6  11   -0.03    0.06
   8  -6 -11    0.03    0.06
  -7   6  11    0.44    0.08
   7  -6 -11    0.55    0.10
   6  -6 -11    0.11    0.07
   5  -6 -11    0.67    0.11
   4  -6 -11    0.20    0.08
   3  -6 -11    8.60    0.39
   2  -6 -11    7.23    0.29
   2  -6 -11    7.97    0.36
   1  -6 -11   24.40    0.91
   1  -6 -11   24.44    0.79
   0  -6 -11    1.64    0.13
   0  -6 -11    1.74    0.16
  -1  -6 -11    0.64    0.11
  -1  -6 -11    0.48    0.08
  -2  -6 -11   18.39    0.63
  -2  -6 -11   17.30    0.70
  -3  -6 -11    0.30    0.09
  -3  -6 -11    0.13    0.07
  -4  -6 -11   16.28    0.65
  -4  -6 -11   16.49    0.60
  -5  -6 -11    3.50    0.23
  -5  -6 -11    3.51    0.22
  -6  -6 -11    0.23    0.10
  -6  -6 -11   -0.04    0.07
  -7  -6 -11    0.25    0.09
  12  -6 -12    0.08    0.09
 -11   6  12    0.03    0.08
  11  -6 -12    0.00    0.07
 -10   6  12    1.19    0.14
  10  -6 -12    1.30    0.16
  -9   6  12   -0.02    0.07
   9  -6 -12    0.05    0.07
  -8   6  12    1.88    0.14
   8  -6 -12    2.00    0.17
   7  -6 -12    0.34    0.09
   6  -6 -12    0.59    0.11
   5  -6 -12    3.27    0.21
   4  -6 -12    0.12    0.07
   3  -6 -12    5.38    0.29
   2  -6 -12    6.48    0.26
   2  -6 -12    6.78    0.33
   1  -6 -12    1.02    0.10
   1  -6 -12    1.06    0.13
   0  -6 -12   -0.03    0.06
   0  -6 -12    0.01    0.05
  -1  -6 -12    0.94    0.11
  -1  -6 -12    0.94    0.13
  -2  -6 -12    5.83    0.30
  -2  -6 -12    5.68    0.27
  -3  -6 -12    1.16    0.13
  -3  -6 -12    1.42    0.16
  -4  -6 -12    8.53    0.38
  -4  -6 -12    8.92    0.41
  -5  -6 -12    0.04    0.07
  -5  -6 -12    0.04    0.07
  -6  -6 -12   -0.01    0.07
  11  -6 -13   -0.03    0.07
 -10   6  13   -0.01    0.08
  10  -6 -13    0.00    0.08
   9  -6 -13    0.20    0.09
   8  -6 -13    3.00    0.22
   7  -6 -13    0.26    0.09
   6  -6 -13    1.16    0.14
   5  -6 -13    0.20    0.08
   4  -6 -13   10.10    0.45
   3  -6 -13    2.31    0.18
   2  -6 -13    1.27    0.14
   1  -6 -13    2.11    0.14
   1  -6 -13    1.97    0.17
   0  -6 -13    0.33    0.08
   0  -6 -13    0.35    0.09
  -1  -6 -13    0.27    0.08
  -1  -6 -13    0.26    0.09
  -2  -6 -13    1.21    0.13
  -2  -6 -13    1.41    0.16
  -3  -6 -13    0.19    0.08
  -3  -6 -13    0.24    0.09
  -4  -6 -13    0.21    0.09
  -4  -6 -13   -0.02    0.07
  -5  -6 -13    0.01    0.07
  10  -6 -14   -0.03    0.07
   9  -6 -14    1.27    0.17
   8  -6 -14    0.07    0.08
   7  -6 -14    0.03    0.07
   6  -6 -14   -0.01    0.06
   5  -6 -14    4.36    0.26
   4  -6 -14    0.00    0.06
   3  -6 -14    1.39    0.15
   2  -6 -14    0.04    0.06
   1  -6 -14   -0.04    0.06
   0  -6 -14   -0.06    0.06
   0  -6 -14   -0.02    0.06
  -1  -6 -14    1.07    0.12
  -1  -6 -14    0.92    0.13
  -2  -6 -14    0.46    0.11
  -2  -6 -14    0.37    0.09
  -3  -6 -14    0.05    0.07
  -3  -6 -14    0.09    0.08
  -4  -6 -14    0.12    0.08
   9  -6 -15    0.17    0.09
   8  -6 -15    0.21    0.09
   7  -6 -15    0.53    0.12
   6  -6 -15    0.08    0.07
   5  -6 -15    0.06    0.07
   4  -6 -15    0.09    0.08
   3  -6 -15   -0.02    0.06
   2  -6 -15    0.31    0.09
   1  -6 -15    0.44    0.10
   0  -6 -15    1.29    0.14
   0  -6 -15    1.24    0.15
  -1  -6 -15    2.51    0.20
  -1  -6 -15    2.57    0.19
  -2  -6 -15    0.09    0.07
  -2  -6 -15    0.01    0.07
  -3  -6 -15    0.52    0.11
   8  -6 -16    0.03    0.07
   7  -6 -16    0.01    0.07
   6  -6 -16    0.11    0.08
   5  -6 -16    0.13    0.08
   4  -6 -16    0.04    0.07
   3  -6 -16    0.18    0.08
   2  -6 -16    1.22    0.15
   1  -6 -16    1.41    0.16
   0  -6 -16    1.64    0.17
  -1  -6 -16    3.35    0.22
  -1  -6 -16    3.07    0.23
  -2  -6 -16    0.04    0.08
  -2  -6 -16    0.10    0.08
   7  -6 -17   -0.01    0.07
   6  -6 -17    0.89    0.15
   5  -6 -17    0.13    0.09
   4  -6 -17    1.30    0.17
   3  -6 -17    0.65    0.13
   2  -6 -17    0.02    0.07
   1  -6 -17    0.96    0.14
   0  -6 -17    0.74    0.13
  -1  -6 -17    0.11    0.08
   5  -6 -18    0.08    0.09
   4  -6 -18    0.40    0.11
   3  -6 -18    0.11    0.09
   2  -6 -18    1.21    0.16
   1  -6 -18    0.46    0.11
   0  -6 -18    0.32    0.10
   2  -6 -19    0.96    0.15
   1  -6 -19   -0.06    0.07
   7   7 -18    0.04    0.10
   2   7 -17    0.11    0.08
   3   7 -17    1.96    0.16
   6   7 -17    0.76    0.13
   7   7 -17   -0.04    0.07
   8   7 -17    0.14    0.09
   0   7 -16    2.26    0.18
   1   7 -16    0.79    0.12
   2   7 -16    2.21    0.17
   3   7 -16    0.15    0.07
   4   7 -16    0.41    0.09
   5   7 -16    2.81    0.20
   6   7 -16    0.02    0.07
   7   7 -16    0.18    0.09
   8   7 -16    0.07    0.08
  -2   7 -15   -0.03    0.06
  -1   7 -15    0.14    0.07
   0   7 -15    0.25    0.08
   1   7 -15   -0.02    0.05
   2   7 -15    1.67    0.15
   3   7 -15   -0.07    0.04
   4   7 -15    0.47    0.09
   4   7 -15    0.37    0.09
   5   7 -15    0.00    0.07
   6   7 -15    0.00    0.07
   7   7 -15    0.59    0.11
   8   7 -15    0.06    0.08
   9   7 -15    0.07    0.08
  -3   7 -14    0.54    0.11
  -2   7 -14    0.09    0.07
  -1   7 -14    0.73    0.11
   0   7 -14    0.05    0.06
   1   7 -14   -0.01    0.05
   2   7 -14    1.78    0.14
   3   7 -14    0.37    0.08
   3   7 -14    0.40    0.08
   4   7 -14    0.48    0.08
   4   7 -14    0.55    0.10
   5   7 -14    1.28    0.13
   5   7 -14    1.12    0.12
   6   7 -14    0.24    0.08
   7   7 -14    0.99    0.13
   8   7 -14    0.09    0.08
   9   7 -14    0.86    0.14
  10   7 -14    0.28    0.10
  -5   7 -13    0.33    0.09
  -4   7 -13    2.12    0.17
  -3   7 -13    0.28    0.08
  -2   7 -13    0.36    0.08
  -1   7 -13    0.03    0.06
   0   7 -13    2.09    0.16
   1   7 -13    0.01    0.05
   2   7 -13    1.37    0.12
   2   7 -13    1.43    0.12
   3   7 -13    0.97    0.11
   3   7 -13    0.94    0.11
   4   7 -13    0.50    0.08
   4   7 -13    0.37    0.08
   5   7 -13    0.05    0.07
   5   7 -13    0.07    0.05
   6   7 -13    0.02    0.06
   7   7 -13    0.22    0.08
   8   7 -13    0.78    0.12
   9   7 -13    0.12    0.08
  10   7 -13    0.04    0.07
  -6   7 -12    0.69    0.12
  -5   7 -12    0.28    0.08
  -4   7 -12    4.53    0.25
  -3   7 -12   20.11    0.71
  -2   7 -12    0.37    0.08
  -1   7 -12    0.88    0.11
   0   7 -12    5.14    0.24
   1   7 -12    0.10    0.06
   2   7 -12    1.76    0.13
   2   7 -12    1.56    0.12
   3   7 -12    0.36    0.07
   3   7 -12    0.30    0.07
   4   7 -12    2.12    0.15
   4   7 -12    2.23    0.14
   5   7 -12    2.58    0.17
   5   7 -12    2.64    0.15
   6   7 -12    1.04    0.12
   6   7 -12    1.13    0.10
   7   7 -12    0.06    0.06
   8   7 -12    0.91    0.13
   9   7 -12    0.39    0.10
  10   7 -12    0.44    0.11
  11   7 -12    0.09    0.09
  -7   7 -11    0.29    0.09
  -6   7 -11    0.26    0.09
  -5   7 -11    2.55    0.18
  -4   7 -11    3.38    0.21
  -3   7 -11   10.80    0.43
  -2   7 -11    0.07    0.07
  -1   7 -11    0.02    0.06
   0   7 -11    1.96    0.14
   1   7 -11   37.80    1.32
   1   7 -11   38.58    1.22
   2   7 -11    9.09    0.34
   2   7 -11    8.16    0.35
   3   7 -11   10.88    0.43
   3   7 -11   10.58    0.40
   4   7 -11    5.25    0.26
   4   7 -11    5.33    0.23
   5   7 -11    0.69    0.10
   5   7 -11    0.73    0.09
   6   7 -11    0.29    0.08
   6   7 -11    0.28    0.06
   7   7 -11    1.71    0.12
   7   7 -11    1.82    0.15
   8   7 -11    0.09    0.07
   9   7 -11    0.37    0.09
  10   7 -11    0.11    0.07
  11   7 -11    0.54    0.12
  -8   7 -10    1.97    0.17
  -7   7 -10    0.44    0.10
  -6   7 -10    0.12    0.07
  -5   7 -10    0.81    0.11
  -4   7 -10    1.95    0.15
  -3   7 -10    0.08    0.06
  -2   7 -10    2.37    0.15
  -1   7 -10    0.20    0.06
   0   7 -10    2.66    0.16
   0   7 -10    2.88    0.14
   1   7 -10   12.64    0.45
   1   7 -10   12.19    0.46
   2   7 -10    2.20    0.14
   2   7 -10    2.14    0.13
   3   7 -10   16.41    0.61
   3   7 -10   16.23    0.56
   4   7 -10    8.48    0.36
   4   7 -10    8.53    0.32
   5   7 -10    9.92    0.41
   5   7 -10   10.06    0.36
   6   7 -10    0.07    0.04
   6   7 -10    0.17    0.07
   7   7 -10    0.03    0.05
   7   7 -10    0.03    0.04
   8   7 -10    0.15    0.07
   9   7 -10    0.04    0.07
  10   7 -10    0.02    0.07
  11   7 -10    0.00    0.07
  12   7 -10    0.09    0.09
  -9   7  -9    1.83    0.17
  -8   7  -9    0.30    0.09
  -7   7  -9    0.72    0.11
  -6   7  -9    0.02    0.06
  -5   7  -9    1.83    0.14
  -4   7  -9    1.77    0.13
  -3   7  -9   -0.10    0.05
  -2   7  -9    0.09    0.06
  -1   7  -9    0.05    0.05
   0   7  -9   10.58    0.39
   0   7  -9   10.66    0.39
   1   7  -9    6.17    0.25
   1   7  -9    6.09    0.25
   2   7  -9    7.69    0.31
   2   7  -9    7.68    0.30
   3   7  -9    0.04    0.04
   3   7  -9    0.07    0.04
   4   7  -9    0.39    0.06
   4   7  -9    0.53    0.08
   5   7  -9    0.17    0.06
   5   7  -9    0.11    0.05
   6   7  -9    3.83    0.21
   6   7  -9    3.80    0.18
   7   7  -9    1.68    0.14
   7   7  -9    1.82    0.11
   8   7  -9    0.85    0.11
   8   7  -9    0.83    0.08
   9   7  -9   -0.05    0.06
  10   7  -9    0.05    0.07
  11   7  -9    0.04    0.07
  12   7  -9    0.14    0.09
 -10   7  -8    1.43    0.16
  -9   7  -8    0.01    0.07
  -8   7  -8    1.48    0.14
  -7   7  -8    0.36    0.08
  -6   7  -8   -0.01    0.05
  -5   7  -8    2.00    0.14
  -4   7  -8    0.02    0.05
  -3   7  -8    0.99    0.10
  -2   7  -8    0.21    0.06
  -1   7  -8    0.11    0.03
  -1   7  -8    0.09    0.04
   0   7  -8    0.78    0.06
   0   7  -8    0.85    0.08
   1   7  -8    7.73    0.29
   1   7  -8    7.42    0.29
   2   7  -8    0.24    0.05
   2   7  -8    0.21    0.05
   3   7  -8    5.13    0.23
   3   7  -8    4.90    0.21
   4   7  -8    6.13    0.24
   4   7  -8    5.78    0.26
   5   7  -8    9.83    0.35
   5   7  -8    9.77    0.40
   6   7  -8    1.37    0.12
   6   7  -8    1.23    0.10
   7   7  -8    4.56    0.23
   7   7  -8    4.15    0.19
   8   7  -8    1.32    0.13
   8   7  -8    1.28    0.10
   9   7  -8    1.80    0.15
  10   7  -8    0.34    0.09
  11   7  -8    0.14    0.08
  12   7  -8    0.81    0.14
  13   7  -8    0.55    0.12
 -10   7  -7    0.08    0.07
  -9   7  -7    0.13    0.07
  -8   7  -7    0.10    0.07
  -7   7  -7    0.58    0.09
  -6   7  -7    2.49    0.16
  -5   7  -7    1.42    0.12
  -4   7  -7    0.96    0.10
  -3   7  -7    0.11    0.05
  -2   7  -7    0.02    0.04
   0   7  -7    1.39    0.10
   0   7  -7    1.55    0.08
   1   7  -7    5.61    0.22
   1   7  -7    5.34    0.22
   2   7  -7    0.49    0.06
   2   7  -7    0.46    0.06
   3   7  -7    7.88    0.29
   3   7  -7    7.85    0.31
   4   7  -7    9.28    0.32
   4   7  -7    8.83    0.36
   5   7  -7    1.75    0.10
   5   7  -7    1.71    0.13
   6   7  -7   10.73    0.38
   6   7  -7   10.76    0.44
   7   7  -7    0.75    0.08
   7   7  -7    0.63    0.11
   8   7  -7    1.40    0.12
   9   7  -7    0.28    0.08
  10   7  -7    0.39    0.09
  11   7  -7    0.03    0.07
  12   7  -7    5.32    0.30
  13   7  -7    0.16    0.10
 -10   7  -6    0.13    0.08
 -10   7  -6    0.12    0.06
  -9   7  -6    0.12    0.07
  -8   7  -6    1.25    0.13
  -7   7  -6    0.09    0.06
  -6   7  -6    1.30    0.11
  -5   7  -6    0.36    0.07
  -4   7  -6    1.47    0.11
  -3   7  -6    0.02    0.05
  -2   7  -6    4.82    0.21
   2  -7   6    4.78    0.17
   0   7  -6   29.43    1.00
   0   7  -6   29.52    0.93
   1   7  -6    0.01    0.03
   1   7  -6    0.01    0.03
   2   7  -6    2.01    0.11
   2   7  -6    2.06    0.11
   3   7  -6    0.14    0.04
   3   7  -6    0.08    0.04
   4   7  -6    1.19    0.09
   4   7  -6    1.15    0.08
   5   7  -6   14.04    0.47
   5   7  -6   13.65    0.52
   6   7  -6   14.34    0.48
   6   7  -6   14.26    0.55
   7   7  -6    0.98    0.09
   7   7  -6    0.88    0.11
   8   7  -6    0.78    0.10
   9   7  -6    0.25    0.08
  10   7  -6    0.48    0.10
  11   7  -6   -0.02    0.07
  12   7  -6    0.27    0.10
  13   7  -6    0.08    0.09
 -10   7  -5   -0.04    0.05
  -9   7  -5   -0.03    0.06
  -8   7  -5    1.42    0.12
  -7   7  -5    1.13    0.11
  -6   7  -5   10.13    0.38
  -5   7  -5    9.72    0.36
  -4   7  -5    2.12    0.13
  -3   7  -5    2.77    0.14
  -2   7  -5    5.40    0.22
   2  -7   5    5.20    0.19
  -1   7  -5   10.53    0.37
   0   7  -5    2.65    0.12
   1   7  -5    0.94    0.07
   1   7  -5    0.81    0.07
   2   7  -5    1.15    0.08
   2   7  -5    1.07    0.08
   3   7  -5    8.71    0.34
   3   7  -5    8.54    0.28
   3   7  -5    8.83    0.31
   4   7  -5    0.68    0.07
   4   7  -5    0.75    0.08
   5   7  -5    0.03    0.04
   5   7  -5    0.02    0.03
   6   7  -5    0.23    0.06
   6   7  -5    0.30    0.05
   7   7  -5   -0.01    0.05
   8   7  -5    1.51    0.13
   9   7  -5   -0.08    0.05
  10   7  -5    0.04    0.07
  11   7  -5    0.23    0.09
  12   7  -5    0.00    0.07
  13   7  -5    0.03    0.08
 -11   7  -4    0.36    0.09
 -10   7  -4    0.01    0.05
  -9   7  -4    0.05    0.06
  -9   7  -4    0.04    0.05
  -8   7  -4    0.04    0.06
  -8   7  -4    0.08    0.05
  -7   7  -4   15.15    0.53
  -6   7  -4    6.90    0.28
  -5   7  -4   10.28    0.37
  -4   7  -4    0.09    0.04
  -3   7  -4    0.02    0.04
  -2   7  -4    0.85    0.07
   2  -7   4    0.81    0.06
  -1   7  -4    3.77    0.16
   1  -7   4    3.61    0.15
   0   7  -4   35.10    1.10
   0   7  -4   29.69    1.00
   1   7  -4   74.33    2.28
   1   7  -4   77.14    2.53
   2   7  -4   23.56    0.83
   2   7  -4   24.31    0.75
   3   7  -4    4.80    0.21
   3   7  -4    4.73    0.19
   4   7  -4    1.12    0.09
   4   7  -4    1.10    0.08
   5   7  -4    5.28    0.24
   5   7  -4    5.55    0.21
   7   7  -4    0.15    0.06
   8   7  -4    0.01    0.05
   9   7  -4    2.48    0.17
  10   7  -4    0.33    0.09
  11   7  -4   -0.11    0.06
  12   7  -4    0.20    0.08
  13   7  -4    0.28    0.10
 -11   7  -3    0.02    0.06
 -10   7  -3    0.05    0.06
  -9   7  -3   -0.01    0.05
  -9   7  -3   -0.04    0.04
  -8   7  -3    2.21    0.14
  -8   7  -3    2.00    0.14
  -7   7  -3   10.13    0.38
  -7   7  -3   10.58    0.40
  -6   7  -3   11.87    0.42
  -5   7  -3    5.47    0.22
  -4   7  -3    0.41    0.06
  -3   7  -3    0.08    0.03
   3  -7   3    0.17    0.02
  -2   7  -3    2.80    0.13
   2  -7   3    2.76    0.12
  -1   7  -3    4.95    0.20
   1  -7   3    5.42    0.20
   0   7  -3    0.06    0.03
   0  -7   3    0.02    0.03
   1   7  -3    5.76    0.23
   1   7  -3    5.99    0.20
   2   7  -3   40.26    1.38
   2   7  -3   41.03    1.24
   3   7  -3    6.95    0.27
   3   7  -3    6.60    0.24
   4   7  -3    4.50    0.21
   4   7  -3    4.90    0.19
   5   7  -3    5.35    0.21
  -5  -7   3    5.25    0.18
  -6  -7   3   10.23    0.34
   7   7  -3    2.32    0.15
   8   7  -3    0.54    0.09
   9   7  -3    0.31    0.08
  10   7  -3    0.51    0.10
  11   7  -3    0.25    0.08
  12   7  -3    0.02    0.07
  13   7  -3    0.00    0.07
 -11   7  -2    0.14    0.06
 -10   7  -2    0.01    0.05
  -9   7  -2    0.47    0.08
  -8   7  -2    0.15    0.05
  -8   7  -2    0.10    0.05
  -7   7  -2    1.52    0.12
  -7   7  -2    1.45    0.10
  -6   7  -2    0.14    0.05
  -6   7  -2    0.15    0.05
  -5   7  -2    3.02    0.15
  -5   7  -2    2.98    0.14
   5  -7   2    2.93    0.12
  -4   7  -2    3.68    0.17
  -4   7  -2    3.78    0.16
   4  -7   2    3.79    0.14
  -3   7  -2   -0.01    0.03
  -3   7  -2    0.12    0.03
   3  -7   2    0.11    0.03
  -2   7  -2   14.97    0.48
  -2   7  -2   15.07    0.51
   2  -7   2   14.89    0.52
  -1   7  -2   22.45    0.69
  -1   7  -2   20.79    0.72
   1  -7   2   22.86    0.76
   0   7  -2   23.88    0.76
   0   7  -2   23.27    0.73
   0  -7   2   23.27    0.81
   1   7  -2    0.20    0.03
  -1  -7   2    0.15    0.04
   2   7  -2    8.34    0.32
   2   7  -2    8.49    0.29
   3   7  -2   88.74    2.98
   3   7  -2   88.93    2.66
   4   7  -2    0.56    0.07
   4   7  -2    0.51    0.06
  -5  -7   2    0.10    0.02
   6   7  -2    1.91    0.13
  -6  -7   2    2.24    0.09
   7   7  -2    3.20    0.17
  -7  -7   2    3.20    0.13
   8   7  -2    0.14    0.06
   9   7  -2   -0.03    0.06
  10   7  -2    1.72    0.15
  11   7  -2    0.38    0.09
  12   7  -2    0.01    0.07
 -13  -7   2    0.29    0.11
 -14  -7   2    0.24    0.13
 -12   7  -1   -0.06    0.06
 -11   7  -1    0.15    0.07
 -10   7  -1    0.17    0.06
  -9   7  -1   -0.01    0.05
  -8   7  -1    0.00    0.04
  -8   7  -1    0.11    0.05
  -7   7  -1    0.21    0.05
  -7   7  -1    0.22    0.06
  -6   7  -1   -0.02    0.03
  -6   7  -1   -0.03    0.04
   6  -7   1    0.01    0.03
  -5   7  -1    0.70    0.07
  -5   7  -1    0.63    0.06
   5  -7   1    0.64    0.05
  -4   7  -1   27.66    0.86
  -4   7  -1   28.96    0.93
   4  -7   1   26.88    0.94
  -3   7  -1   21.96    0.73
  -3   7  -1   21.83    0.68
   3  -7   1   21.34    0.74
  -2   7  -1   56.55    1.67
  -2   7  -1   54.12    1.80
   2  -7   1   55.78    1.86
  -1   7  -1   30.96    1.02
  -1   7  -1   31.22    0.96
   1  -7   1   32.07    1.07
   0   7  -1    0.19    0.03
   0   7  -1    0.19    0.02
   0  -7   1    0.21    0.04
   1   7  -1    3.27    0.11
   1   7  -1    3.13    0.13
  -1  -7   1    3.23    0.11
  -2  -7   1   18.89    0.61
  -2  -7   1   18.83    0.67
   3   7  -1    0.36    0.05
   3   7  -1    0.37    0.05
  -3  -7   1    0.37    0.07
  -3  -7   1    0.35    0.03
   5   7  -1    0.53    0.07
   6   7  -1    0.02    0.04
   7   7  -1    2.10    0.14
  -7  -7   1    1.96    0.10
   8   7  -1    0.29    0.07
   9   7  -1    0.24    0.07
  10   7  -1    0.13    0.07
  11   7  -1    0.03    0.07
 -11  -7   1    0.05    0.08
 -12  -7   1    0.12    0.10
 -13  -7   1    0.01    0.10
 -14  -7   1    0.13    0.12
 -12   7   0   -0.04    0.06
 -11   7   0    0.06    0.06
 -10   7   0   -0.02    0.05
  -9   7   0    1.34    0.12
  -8   7   0    0.41    0.06
  -8   7   0    0.26    0.06
  -7   7   0    0.88    0.08
  -7   7   0    0.88    0.07
   7  -7   0    0.74    0.07
  -6   7   0    0.03    0.03
  -6   7   0    0.02    0.04
   6  -7   0    0.01    0.02
  -5   7   0    1.18    0.07
  -5   7   0    1.09    0.09
   5  -7   0    0.90    0.07
  -4   7   0   80.66    2.47
  -4   7   0   84.30    2.68
   4  -7   0   83.07    2.76
  -3   7   0    2.32    0.11
  -3   7   0    2.18    0.10
  -2   7   0    2.51    0.11
  -2   7   0    2.61    0.11
   2  -7   0    2.76    0.14
  -1   7   0    3.86    0.14
  -1   7   0    3.47    0.14
   1  -7   0    4.03    0.17
   0   7   0    0.01    0.02
   0   7   0    0.02    0.02
   0  -7   0    0.01    0.02
   1   7   0    4.06    0.15
   1   7   0    3.96    0.14
  -1  -7   0    3.91    0.18
   2   7   0    2.04    0.10
  -2  -7   0    2.58    0.14
  -3  -7   0    2.27    0.14
  -4  -7   0   40.38    1.39
  -5  -7   0    1.06    0.11
  -6  -7   0   -0.03    0.07
  -7  -7   0    0.72    0.11
  -8  -7   0    0.25    0.09
  -9  -7   0    1.36    0.15
 -10  -7   0   -0.01    0.08
 -11  -7   0    0.25    0.10
 -12  -7   0    0.12    0.11
 -13  -7   0   -0.02    0.11
 -12   7   1   -0.03    0.06
 -11   7   1    0.03    0.06
 -10   7   1    0.06    0.05
  -9   7   1    0.28    0.06
  -8   7   1    0.27    0.06
  -7   7   1    2.12    0.13
  -7   7   1    2.11    0.10
   7  -7  -1    1.99    0.11
  -6   7   1    0.08    0.03
  -6   7   1    0.10    0.04
   6  -7  -1    0.06    0.03
  -5   7   1    0.63    0.05
  -5   7   1    0.74    0.07
   5  -7  -1    0.56    0.06
  -4   7   1    6.47    0.22
  -4   7   1    5.99    0.24
  -3   7   1    0.34    0.05
  -3   7   1    0.43    0.04
  -2   7   1   20.31    0.67
  -2   7   1   20.07    0.62
  -1   7   1    3.28    0.13
   0   7   1    0.29    0.04
   0   7   1    0.18    0.03
   0  -7  -1    0.34    0.06
   1   7   1   31.65    0.97
  -1  -7  -1   31.82    1.10
  -2  -7  -1   55.66    1.89
  -4  -7  -1   28.55    1.00
  -5  -7  -1    0.64    0.09
  -6  -7  -1    0.05    0.07
  -7  -7  -1    0.18    0.09
  -8  -7  -1    0.04    0.08
  -9  -7  -1    0.00    0.08
 -10  -7  -1    0.25    0.10
 -11  -7  -1    0.18    0.10
 -12  -7  -1    0.16    0.08
 -12  -7  -1   -0.04    0.11
 -13  -7  -1    0.29    0.13
 -12   7   2   -0.03    0.07
 -11   7   2    0.30    0.08
 -10   7   2    1.67    0.14
  -9   7   2    0.03    0.05
  -8   7   2    0.05    0.05
   8  -7  -2    0.15    0.05
  -7   7   2    3.26    0.16
   7  -7  -2    3.12    0.16
  -6   7   2    2.23    0.09
   6  -7  -2    2.02    0.12
  -5   7   2    0.06    0.04
  -5   7   2    0.13    0.03
   5  -7  -2    0.12    0.04
  -4   7   2    0.47    0.04
  -4   7   2    0.27    0.05
   4  -7  -2    0.39    0.06
  -3   7   2   89.53    2.66
  -3   7   2   89.32    2.88
   3  -7  -2   89.38    3.00
  -2   7   2    8.74    0.28
  -2   7   2    8.97    0.31
   2  -7  -2    8.45    0.34
  -1   7   2    0.36    0.04
  -1   7   2    0.22    0.03
   1  -7  -2    0.28    0.06
   0   7   2   17.47    0.67
   0  -7  -2   23.57    0.73
  -1  -7  -2   22.80    0.81
  -2  -7  -2    7.49    0.30
  -3  -7  -2    0.04    0.06
  -4  -7  -2    4.00    0.20
  -5  -7  -2    2.89    0.17
  -6  -7  -2    0.10    0.08
  -7  -7  -2    1.45    0.14
  -8  -7  -2    0.12    0.09
  -9  -7  -2    0.28    0.10
 -10  -7  -2    0.10    0.09
 -11  -7  -2    0.03    0.10
 -12  -7  -2    0.15    0.12
 -12  -7  -2    0.08    0.09
 -12   7   3    0.09    0.07
 -11   7   3    0.30    0.08
 -10   7   3    0.58    0.09
  -9   7   3    0.34    0.07
   9  -7  -3    0.35    0.07
  -8   7   3    0.54    0.07
   8  -7  -3    0.54    0.08
  -7   7   3    2.25    0.13
   7  -7  -3    2.05    0.13
  -6   7   3   10.46    0.32
   6  -7  -3   10.10    0.40
  -5   7   3    4.15    0.20
  -5   7   3    5.56    0.17
   5  -7  -3    5.38    0.23
  -4   7   3    4.50    0.18
  -4   7   3    4.35    0.15
   4  -7  -3    4.34    0.20
  -3   7   3    6.05    0.24
  -3   7   3    6.38    0.21
   3  -7  -3    6.53    0.27
  -2   7   3   42.85    1.37
   2  -7  -3   40.98    1.44
  -1   7   3    5.78    0.22
   1  -7  -3    6.03    0.26
   0  -7  -3    0.06    0.06
  -1  -7  -3    4.88    0.23
  -2  -7  -3    2.35    0.15
  -3  -7  -3    0.01    0.06
  -4  -7  -3    0.34    0.08
  -5  -7  -3    5.42    0.26
  -6  -7  -3   12.63    0.50
  -7  -7  -3    9.72    0.41
  -8  -7  -3    2.07    0.18
  -9  -7  -3   -0.05    0.09
 -10  -7  -3    0.01    0.09
 -11  -7  -3    0.01    0.07
 -11  -7  -3   -0.04    0.11
 -12   7   4    0.31    0.08
 -11   7   4   -0.07    0.05
 -10   7   4    0.36    0.08
  10  -7  -4    0.38    0.08
  -9   7   4    2.51    0.15
   9  -7  -4    2.53    0.16
  -8   7   4    0.01    0.05
   8  -7  -4    0.05    0.05
  -7   7   4    0.13    0.05
   7  -7  -4    0.08    0.04
  -6   7   4    1.17    0.08
   5  -7  -4    5.82    0.25
  -4   7   4    1.15    0.09
   4  -7  -4    1.21    0.10
   4  -7  -4    1.07    0.05
  -3   7   4    4.74    0.19
   3  -7  -4    4.76    0.22
  -2   7   4   23.63    0.79
   2  -7  -4   23.75    0.85
  -1   7   4   79.43    2.53
   1  -7  -4   77.20    2.65
   0  -7  -4   36.76    1.28
  -2  -7  -4    0.86    0.10
  -3  -7  -4    0.07    0.07
  -4  -7  -4    0.10    0.08
  -5  -7  -4   10.35    0.43
  -6  -7  -4    6.83    0.33
  -7  -7  -4   15.86    0.62
  -8  -7  -4    0.07    0.09
  -9  -7  -4   -0.02    0.09
 -10  -7  -4   -0.01    0.06
 -10  -7  -4    0.06    0.10
 -11  -7  -4    0.34    0.10
 -11  -7  -4    0.40    0.13
 -12   7   5    0.01    0.07
 -11   7   5    0.28    0.08
 -10   7   5    0.10    0.06
  10  -7  -5    0.03    0.06
  -9   7   5   -0.07    0.05
   9  -7  -5    0.02    0.05
  -8   7   5    1.37    0.11
   8  -7  -5    1.52    0.12
  -7   7   5    0.04    0.04
   7  -7  -5    0.09    0.05
  -6   7   5    0.22    0.05
   6  -7  -5    0.25    0.06
  -5   7   5   -0.01    0.01
   5  -7  -5    0.03    0.05
  -4   7   5    0.52    0.06
   4  -7  -5    0.58    0.04
   4  -7  -5    0.68    0.09
  -3   7   5    8.89    0.33
   3  -7  -5    9.06    0.37
  -2   7   5    1.05    0.08
   2  -7  -5    1.10    0.11
   1  -7  -5    0.84    0.10
   0  -7  -5    0.56    0.06
  -1  -7  -5   10.04    0.41
  -2  -7  -5    5.08    0.25
  -3  -7  -5    2.88    0.18
  -4  -7  -5    2.32    0.18
  -5  -7  -5    9.60    0.42
  -6  -7  -5    9.76    0.43
  -7  -7  -5    1.09    0.14
  -8  -7  -5    1.53    0.17
  -9  -7  -5   -0.04    0.06
  -9  -7  -5    0.07    0.10
 -10  -7  -5   -0.02    0.10
 -10  -7  -5   -0.11    0.06
 -12   7   6    0.21    0.08
 -11   7   6    0.00    0.06
  11  -7  -6    0.10    0.06
 -10   7   6    0.56    0.09
  10  -7  -6    0.77    0.10
  -9   7   6    0.21    0.06
   9  -7  -6    0.24    0.07
  -8   7   6    0.87    0.10
   8  -7  -6    0.89    0.10
  -7   7   6    1.08    0.10
   7  -7  -6    0.95    0.10
  -6   7   6   14.05    0.52
   6  -7  -6   14.64    0.56
   5  -7  -6   13.58    0.53
   4  -7  -6    1.34    0.06
   4  -7  -6    1.07    0.11
  -3   7   6    0.16    0.05
   3  -7  -6    0.10    0.06
  -2   7   6    1.90    0.11
   2  -7  -6    1.98    0.14
   1  -7  -6    0.06    0.05
   0  -7  -6   27.16    0.98
  -1  -7  -6    5.99    0.29
  -2  -7  -6    4.92    0.26
  -3  -7  -6   -0.04    0.08
  -4  -7  -6    1.32    0.14
  -5  -7  -6    0.23    0.10
  -6  -7  -6    1.31    0.15
  -7  -7  -6    0.14    0.10
  -8  -7  -6    1.12    0.13
  -8  -7  -6    1.26    0.16
  -9  -7  -6    0.02    0.11
  -9  -7  -6    0.08    0.07
 -10  -7  -6    0.09    0.08
 -12   7   7    5.59    0.28
 -11   7   7    0.10    0.07
  11  -7  -7    0.00    0.06
 -10   7   7    0.49    0.09
  10  -7  -7    0.40    0.08
  -9   7   7    0.16    0.06
   9  -7  -7    0.27    0.08
  -8   7   7    1.42    0.11
   8  -7  -7    1.26    0.12
  -7   7   7    0.80    0.09
   7  -7  -7    0.79    0.10
  -6   7   7   10.98    0.41
   6  -7  -7   10.41    0.44
  -5   7   7    1.74    0.11
   5  -7  -7    1.74    0.14
   4  -7  -7    9.16    0.29
   4  -7  -7    9.26    0.39
  -3   7   7    6.71    0.28
   3  -7  -7    7.77    0.33
   3  -7  -7    7.18    0.24
   2  -7  -7    0.27    0.04
   0  -7  -7    1.53    0.14
  -1  -7  -7    5.58    0.27
  -2  -7  -7    0.01    0.08
  -3  -7  -7    0.00    0.08
  -4  -7  -7    0.73    0.13
  -5  -7  -7    1.32    0.15
  -6  -7  -7    2.51    0.20
  -6  -7  -7    2.41    0.16
  -7  -7  -7    0.71    0.13
  -7  -7  -7    0.72    0.11
  -8  -7  -7    0.21    0.11
  -8  -7  -7    0.17    0.08
  -9  -7  -7   -0.01    0.07
  -9  -7  -7    0.29    0.12
 -12   7   8    0.68    0.12
  12  -7  -8    0.87    0.14
 -11   7   8    0.12    0.08
  11  -7  -8    0.13    0.07
 -10   7   8    0.37    0.08
  10  -7  -8    0.28    0.08
  -9   7   8    1.85    0.14
   9  -7  -8    1.81    0.15
  -8   7   8    1.40    0.11
   8  -7  -8    1.16    0.12
  -7   7   8    4.04    0.20
   7  -7  -8    4.31    0.23
  -6   7   8    1.06    0.11
   6  -7  -8    0.91    0.12
  -5   7   8    9.58    0.37
   5  -7  -8    9.61    0.41
  -4   7   8    6.15    0.25
   4  -7  -8    5.91    0.29
   3  -7  -8    2.99    0.12
   2  -7  -8    0.17    0.04
   1  -7  -8    2.65    0.18
   0  -7  -8    0.67    0.07
   0  -7  -8    0.70    0.10
  -1  -7  -8    0.08    0.08
  -1  -7  -8    0.18    0.05
  -2  -7  -8    0.18    0.09
  -2  -7  -8    0.21    0.06
  -3  -7  -8    0.89    0.10
  -3  -7  -8    0.97    0.13
  -4  -7  -8   -0.11    0.08
  -4  -7  -8   -0.01    0.05
  -5  -7  -8    1.79    0.14
  -5  -7  -8    1.81    0.18
  -6  -7  -8    0.07    0.06
  -6  -7  -8    0.04    0.09
  -7  -7  -8    0.40    0.09
  -7  -7  -8    0.26    0.11
  -8  -7  -8    1.62    0.18
  -8  -7  -8    1.52    0.16
  -9  -7  -8    0.05    0.08
  12  -7  -9    0.22    0.09
 -11   7   9    0.02    0.08
  11  -7  -9   -0.08    0.05
 -10   7   9    0.04    0.06
  10  -7  -9    0.09    0.07
  -9   7   9   -0.06    0.05
   9  -7  -9    0.06    0.07
  -8   7   9    0.80    0.10
   8  -7  -9    0.99    0.12
  -7   7   9    1.63    0.12
   7  -7  -9    1.66    0.15
  -6   7   9    3.70    0.19
   6  -7  -9    3.68    0.22
  -5   7   9    0.04    0.06
   5  -7  -9    0.09    0.07
   4  -7  -9    0.49    0.09
   3  -7  -9    0.26    0.08
   2  -7  -9    7.80    0.28
   2  -7  -9    8.03    0.36
   1  -7  -9    5.79    0.28
   1  -7  -9    5.52    0.22
   0  -7  -9   10.39    0.44
   0  -7  -9   10.26    0.37
  -1  -7  -9    0.04    0.05
  -1  -7  -9   -0.04    0.07
  -2  -7  -9    0.20    0.09
  -2  -7  -9    0.13    0.06
  -3  -7  -9    0.13    0.06
  -3  -7  -9   -0.15    0.07
  -4  -7  -9    1.75    0.14
  -4  -7  -9    1.85    0.18
  -5  -7  -9    2.07    0.15
  -5  -7  -9    2.01    0.19
  -6  -7  -9    0.17    0.11
  -6  -7  -9    0.26    0.09
  -7  -7  -9    0.55    0.11
  -7  -7  -9    0.74    0.14
  -8  -7  -9    0.43    0.10
  13  -7 -10   -0.02    0.08
  12  -7 -10    0.01    0.08
 -11   7  10   -0.04    0.07
  11  -7 -10    0.06    0.07
 -10   7  10   -0.03    0.07
  10  -7 -10    0.01    0.07
  -9   7  10    0.08    0.07
   9  -7 -10    0.12    0.07
  -8   7  10    0.06    0.06
   8  -7 -10   -0.01    0.06
  -7   7  10    0.00    0.05
   7  -7 -10    0.04    0.06
  -6   7  10    0.06    0.06
   6  -7 -10    0.08    0.06
  -5   7  10    9.69    0.39
   5  -7 -10   10.12    0.43
   4  -7 -10    8.94    0.40
   3  -7 -10   16.01    0.63
   2  -7 -10    2.15    0.12
   2  -7 -10    1.93    0.16
   1  -7 -10   12.72    0.44
   1  -7 -10   12.30    0.52
   0  -7 -10    2.67    0.15
   0  -7 -10    2.69    0.20
  -1  -7 -10   -0.03    0.07
  -1  -7 -10    0.08    0.05
  -2  -7 -10    2.06    0.18
  -2  -7 -10    2.29    0.15
  -3  -7 -10    0.06    0.06
  -3  -7 -10    0.03    0.08
  -4  -7 -10    1.72    0.15
  -4  -7 -10    2.05    0.18
  -5  -7 -10    1.20    0.15
  -5  -7 -10    0.80    0.12
  -6  -7 -10    0.14    0.08
  -6  -7 -10    0.28    0.10
  -7  -7 -10    0.60    0.13
  -7  -7 -10    0.35    0.10
  12  -7 -11    0.07    0.08
 -11   7  11    0.46    0.10
  11  -7 -11    0.45    0.11
 -10   7  11    0.14    0.08
  10  -7 -11    0.19    0.08
  -9   7  11    0.46    0.09
   9  -7 -11    0.28    0.09
  -8   7  11    0.07    0.06
   8  -7 -11    0.04    0.06
  -7   7  11    1.82    0.14
   7  -7 -11    1.85    0.16
   6  -7 -11    0.35    0.09
   5  -7 -11    0.84    0.12
   4  -7 -11    5.10    0.27
   3  -7 -11   10.99    0.48
   2  -7 -11    8.44    0.39
   2  -7 -11    8.76    0.32
   1  -7 -11   37.84    1.36
   1  -7 -11   37.35    1.18
   0  -7 -11    1.94    0.17
   0  -7 -11    1.89    0.13
  -1  -7 -11    0.14    0.06
  -1  -7 -11    0.07    0.08
  -2  -7 -11    0.17    0.09
  -2  -7 -11   -0.01    0.06
  -3  -7 -11   10.73    0.47
  -3  -7 -11   10.49    0.42
  -4  -7 -11    3.20    0.22
  -4  -7 -11    3.15    0.20
  -5  -7 -11    2.76    0.22
  -5  -7 -11    2.39    0.18
  -6  -7 -11    0.19    0.09
  -6  -7 -11    0.19    0.10
  -7  -7 -11    0.24    0.09
  12  -7 -12    0.11    0.08
  11  -7 -12    0.10    0.08
 -10   7  12    0.52    0.10
  10  -7 -12    0.47    0.11
  -9   7  12    0.42    0.09
   9  -7 -12    0.57    0.12
  -8   7  12    1.20    0.12
   8  -7 -12    0.94    0.13
   7  -7 -12    0.01    0.06
   6  -7 -12    1.25    0.14
   5  -7 -12    2.51    0.19
   4  -7 -12    2.03    0.17
   3  -7 -12    0.24    0.09
   2  -7 -12    1.55    0.16
   1  -7 -12    0.07    0.07
   1  -7 -12    0.07    0.05
   0  -7 -12    4.87    0.27
   0  -7 -12    4.80    0.23
  -1  -7 -12    0.95    0.11
  -1  -7 -12    0.86    0.13
  -2  -7 -12    0.27    0.08
  -2  -7 -12    0.36    0.10
  -3  -7 -12   20.48    0.72
  -3  -7 -12   20.17    0.80
  -4  -7 -12    4.90    0.29
  -4  -7 -12    4.40    0.25
  -5  -7 -12    0.16    0.09
  -5  -7 -12    0.34    0.10
  -6  -7 -12    0.61    0.12
  11  -7 -13   -0.01    0.08
 -10   7  13   -0.04    0.07
  10  -7 -13   -0.01    0.07
   9  -7 -13    0.06    0.08
   8  -7 -13    0.72    0.12
   7  -7 -13    0.17    0.08
   6  -7 -13   -0.05    0.06
   5  -7 -13    0.06    0.06
   4  -7 -13    0.46    0.11
   3  -7 -13    1.12    0.15
   2  -7 -13    1.45    0.15
   1  -7 -13    0.07    0.07
   1  -7 -13    0.04    0.06
   0  -7 -13    2.16    0.15
   0  -7 -13    2.16    0.18
  -1  -7 -13    0.04    0.07
  -1  -7 -13    0.03    0.07
  -2  -7 -13    0.30    0.10
  -2  -7 -13    0.43    0.09
  -3  -7 -13    0.13    0.08
  -3  -7 -13    0.49    0.11
  -4  -7 -13    2.43    0.20
  -4  -7 -13    2.02    0.18
  -5  -7 -13    0.25    0.09
  10  -7 -14    0.39    0.11
   9  -7 -14    0.93    0.15
   8  -7 -14    0.13    0.09
   7  -7 -14    0.87    0.13
   6  -7 -14    0.33    0.10
   5  -7 -14    1.24    0.16
   4  -7 -14    0.59    0.11
   3  -7 -14    0.36    0.10
   2  -7 -14    1.82    0.17
   1  -7 -14    0.00    0.07
   0  -7 -14    0.04    0.07
   0  -7 -14    0.04    0.06
  -1  -7 -14    0.64    0.10
  -1  -7 -14    0.78    0.13
  -2  -7 -14    0.12    0.07
  -2  -7 -14    0.20    0.09
  -3  -7 -14    0.75    0.13
  -3  -7 -14    0.81    0.12
  -4  -7 -14   -0.03    0.07
  -4  -7 -14    0.21    0.09
   9  -7 -15    0.00    0.08
   8  -7 -15    0.04    0.08
   7  -7 -15    0.64    0.13
   6  -7 -15    0.01    0.07
   5  -7 -15    0.06    0.07
   4  -7 -15    0.32    0.09
   3  -7 -15    0.14    0.08
   2  -7 -15    1.69    0.17
   1  -7 -15    0.11    0.08
   0  -7 -15    0.24    0.10
  -1  -7 -15    0.08    0.08
  -1  -7 -15    0.07    0.07
  -2  -7 -15    0.04    0.08
  -2  -7 -15    0.06    0.08
  -3  -7 -15    0.05    0.08
  -3  -7 -15    0.11    0.08
   8  -7 -16   -0.06    0.07
   7  -7 -16    0.06    0.08
   6  -7 -16    0.05    0.08
   5  -7 -16    2.68    0.21
   4  -7 -16    0.29    0.10
   3  -7 -16    0.22    0.09
   2  -7 -16    1.99    0.19
   1  -7 -16    0.87    0.14
   0  -7 -16    2.25    0.20
  -1  -7 -16    0.83    0.14
  -2  -7 -16    0.65    0.12
  -2  -7 -16    0.63    0.13
   6  -7 -17    0.80    0.15
   5  -7 -17    1.52    0.17
   4  -7 -17    1.53    0.17
   3  -7 -17    1.65    0.18
   2  -7 -17    0.05    0.08
   1  -7 -17   -0.01    0.08
   0  -7 -17    0.70    0.13
  -1  -7 -17    0.23    0.10
   4  -7 -18    0.16    0.10
   3  -7 -18    0.14    0.09
   2  -7 -18    0.06    0.08
   1  -7 -18    0.06    0.08
   0  -7 -18    0.20    0.09
   3   8 -17    0.05    0.07
   7   8 -17   -0.09    0.07
   1   8 -16    0.52    0.11
   2   8 -16    0.11    0.07
   3   8 -16    1.02    0.13
   4   8 -16    0.72    0.11
   6   8 -16   -0.11    0.06
   7   8 -16    0.32    0.10
   8   8 -16   -0.02    0.08
  -1   8 -15    0.28    0.09
   0   8 -15    0.11    0.07
   1   8 -15    5.73    0.28
   2   8 -15    0.03    0.06
   3   8 -15    0.29    0.08
   4   8 -15    0.31    0.08
   5   8 -15    0.09    0.07
   6   8 -15   -0.04    0.06
   7   8 -15    0.17    0.08
   8   8 -15    0.40    0.11
   9   8 -15    0.52    0.12
  -3   8 -14    0.10    0.07
  -2   8 -14    2.70    0.19
  -1   8 -14    0.10    0.07
   0   8 -14    0.12    0.07
   1   8 -14    1.02    0.12
   2   8 -14    0.32    0.08
   3   8 -14    0.55    0.09
   4   8 -14   -0.01    0.06
   4   8 -14    0.02    0.05
   5   8 -14    0.08    0.06
   5   8 -14   -0.03    0.06
   6   8 -14    0.18    0.08
   7   8 -14    0.59    0.11
   8   8 -14    1.07    0.14
   9   8 -14    0.01    0.08
  10   8 -14    0.11    0.08
  -4   8 -13    0.13    0.07
  -3   8 -13    1.01    0.13
  -2   8 -13    2.93    0.19
  -1   8 -13    0.22    0.07
   0   8 -13   -0.06    0.05
   1   8 -13    0.60    0.10
   2   8 -13    2.42    0.17
   3   8 -13    0.60    0.09
   3   8 -13    0.57    0.09
   4   8 -13    0.78    0.10
   4   8 -13    0.70    0.10
   5   8 -13    0.34    0.07
   5   8 -13    0.27    0.08
   6   8 -13   -0.01    0.05
   6   8 -13    0.09    0.07
   7   8 -13    0.17    0.07
   8   8 -13    0.48    0.11
   9   8 -13    0.74    0.13
  10   8 -13    0.10    0.09
  -6   8 -12    1.48    0.15
  -5   8 -12    0.22    0.08
  -4   8 -12    0.12    0.07
  -3   8 -12    0.20    0.08
  -2   8 -12    0.27    0.08
  -1   8 -12    1.71    0.14
   0   8 -12    2.87    0.17
   1   8 -12    0.55    0.09
   2   8 -12    1.16    0.11
   2   8 -12    1.05    0.12
   3   8 -12    0.61    0.09
   3   8 -12    0.70    0.09
   4   8 -12    0.65    0.09
   4   8 -12    0.82    0.11
   5   8 -12    7.19    0.33
   5   8 -12    6.78    0.29
   6   8 -12    0.24    0.08
   6   8 -12    0.24    0.06
   7   8 -12    0.01    0.06
   8   8 -12    0.45    0.10
   9   8 -12   -0.02    0.07
  10   8 -12    0.05    0.08
  11   8 -12    0.02    0.08
  -7   8 -11    0.19    0.09
  -6   8 -11    0.06    0.07
  -5   8 -11    0.31    0.09
  -4   8 -11    0.16    0.07
  -3   8 -11    0.84    0.11
  -2   8 -11    3.64    0.20
  -1   8 -11    0.16    0.07
   0   8 -11    0.60    0.09
   1   8 -11    1.39    0.11
   1   8 -11    1.46    0.13
   2   8 -11    1.77    0.13
   2   8 -11    1.72    0.13
   3   8 -11    2.93    0.18
   3   8 -11    3.13    0.17
   4   8 -11    6.98    0.31
   4   8 -11    6.84    0.28
   5   8 -11    1.05    0.10
   5   8 -11    0.87    0.11
   6   8 -11    0.07    0.06
   6   8 -11    0.04    0.05
   7   8 -11    0.63    0.08
   7   8 -11    0.59    0.10
   8   8 -11    0.51    0.10
   9   8 -11    0.26    0.09
  10   8 -11    0.19    0.09
  11   8 -11   -0.04    0.07
  -8   8 -10    1.00    0.14
  -7   8 -10   -0.04    0.06
  -6   8 -10    0.09    0.07
  -5   8 -10    0.16    0.07
  -4   8 -10    1.87    0.15
  -3   8 -10    3.87    0.21
  -2   8 -10    0.17    0.07
  -1   8 -10    2.43    0.15
   0   8 -10   -0.04    0.05
   1   8 -10    0.42    0.08
   1   8 -10    0.35    0.06
   2   8 -10    0.98    0.09
   2   8 -10    0.92    0.10
   3   8 -10    0.11    0.06
   3   8 -10    0.16    0.06
   4   8 -10    8.03    0.34
   4   8 -10    7.83    0.31
   5   8 -10    0.29    0.06
   5   8 -10    0.44    0.08
   6   8 -10    0.93    0.11
   6   8 -10    1.02    0.09
   7   8 -10    0.52    0.07
   7   8 -10    0.45    0.09
   8   8 -10    0.01    0.06
   9   8 -10   -0.08    0.06
  10   8 -10    0.24    0.09
  11   8 -10    1.48    0.16
  12   8 -10    1.26    0.17
  -9   8  -9    0.16    0.09
  -8   8  -9    0.23    0.09
  -7   8  -9    1.98    0.16
  -6   8  -9    0.01    0.06
  -5   8  -9    0.06    0.07
  -4   8  -9    2.79    0.17
  -3   8  -9    0.37    0.08
  -2   8  -9    0.72    0.09
  -1   8  -9    1.36    0.11
   0   8  -9    1.40    0.09
   0   8  -9    1.55    0.11
   1   8  -9    0.43    0.06
   1   8  -9    0.32    0.07
   2   8  -9    2.88    0.15
   2   8  -9    2.72    0.15
   3   8  -9    2.99    0.16
   3   8  -9    3.11    0.16
   4   8  -9    4.30    0.22
   4   8  -9    4.93    0.21
   5   8  -9   10.74    0.44
   5   8  -9   10.71    0.39
   6   8  -9    0.28    0.08
   6   8  -9    0.31    0.06
   7   8  -9    7.06    0.33
   7   8  -9    7.11    0.28
   8   8  -9    0.27    0.08
   8   8  -9    0.26    0.06
   9   8  -9    0.25    0.08
  10   8  -9    0.02    0.07
  11   8  -9    0.08    0.08
  12   8  -9    0.44    0.12
 -10   8  -8    2.00    0.18
  -9   8  -8    0.10    0.08
  -8   8  -8    0.44    0.10
  -7   8  -8    0.04    0.06
  -6   8  -8    0.92    0.11
  -5   8  -8    0.76    0.10
  -4   8  -8    0.70    0.09
  -3   8  -8    1.88    0.13
  -2   8  -8    1.11    0.11
  -1   8  -8    1.94    0.12
   0   8  -8    1.98    0.13
   0   8  -8    2.21    0.11
   1   8  -8    0.93    0.09
   1   8  -8    0.94    0.08
   2   8  -8    7.27    0.30
   2   8  -8    7.35    0.28
   3   8  -8    4.13    0.19
   3   8  -8    4.37    0.20
   4   8  -8    0.03    0.05
   4   8  -8    0.05    0.04
   5   8  -8   12.55    0.49
   5   8  -8   12.11    0.43
   6   8  -8    2.35    0.14
   6   8  -8    2.74    0.17
   7   8  -8    0.14    0.05
   7   8  -8    0.17    0.06
   8   8  -8    0.71    0.10
   8   8  -8    0.84    0.09
   9   8  -8   -0.05    0.06
  10   8  -8    0.02    0.06
  11   8  -8    1.82    0.17
  12   8  -8    0.49    0.12
 -10   8  -7    0.17    0.08
  -9   8  -7    0.11    0.07
  -8   8  -7    0.05    0.07
  -7   8  -7   -0.02    0.06
  -6   8  -7    0.65    0.09
  -5   8  -7    1.31    0.11
  -4   8  -7    3.25    0.18
  -3   8  -7    0.13    0.05
  -2   8  -7    9.09    0.35
   0   8  -7   12.81    0.46
   1   8  -7    0.82    0.07
   1   8  -7    0.95    0.08
   2   8  -7    1.53    0.10
   2   8  -7    1.56    0.10
   3   8  -7   -0.01    0.04
   3   8  -7    0.00    0.03
   4   8  -7    0.13    0.05
   4   8  -7    0.20    0.05
   5   8  -7    3.87    0.20
   5   8  -7    3.90    0.18
   6   8  -7    1.22    0.12
   6   8  -7    1.08    0.09
   7   8  -7   -0.12    0.05
   7   8  -7   -0.09    0.03
   8   8  -7    0.99    0.12
   9   8  -7    0.14    0.07
  10   8  -7    0.22    0.08
  11   8  -7    0.68    0.12
  12   8  -7    0.27    0.09
  13   8  -7    0.05    0.09
 -10   8  -6    0.01    0.05
  -9   8  -6    0.06    0.06
  -8   8  -6    0.04    0.06
  -7   8  -6    0.00    0.05
  -6   8  -6    0.08    0.06
  -5   8  -6    2.30    0.14
  -4   8  -6    4.38    0.20
  -3   8  -6    0.85    0.09
  -2   8  -6    7.70    0.30
  -1   8  -6   -0.02    0.02
   1  -8   6    0.08    0.04
   0   8  -6   22.73    0.78
   1   8  -6    3.78    0.17
   1   8  -6    3.87    0.17
   2   8  -6    2.33    0.12
   2   8  -6    2.10    0.12
   3   8  -6    4.88    0.22
   3   8  -6    5.11    0.20
   4   8  -6   10.23    0.40
   4   8  -6   10.36    0.36
   5   8  -6    0.62    0.07
   5   8  -6    0.48    0.08
   6   8  -6    3.94    0.18
   6   8  -6    4.03    0.21
   7   8  -6    0.72    0.08
   7   8  -6    0.56    0.09
   8   8  -6    0.78    0.10
   9   8  -6    0.39    0.09
  10   8  -6    0.48    0.10
  11   8  -6   -0.04    0.07
  12   8  -6    0.27    0.10
  13   8  -6   -0.17    0.07
 -10   8  -5    0.02    0.05
  -9   8  -5    1.00    0.11
  -9   8  -5    0.95    0.11
  -8   8  -5    0.32    0.08
  -7   8  -5    0.29    0.07
  -6   8  -5   13.39    0.48
  -5   8  -5    8.24    0.32
  -4   8  -5    3.34    0.17
  -3   8  -5    2.34    0.13
  -2   8  -5    0.86    0.08
   2  -8   5    0.83    0.07
  -1   8  -5    7.82    0.28
   1  -8   5    7.38    0.28
   0   8  -5    0.00    0.02
   0   8  -5    0.08    0.03
   1   8  -5    1.06    0.07
   1   8  -5    0.97    0.08
   2   8  -5    0.88    0.07
   2   8  -5    0.82    0.07
   3   8  -5    0.64    0.07
   3   8  -5    0.47    0.06
   4   8  -5    5.11    0.20
   4   8  -5    4.94    0.23
   5   8  -5    8.50    0.31
   5   8  -5    8.38    0.35
   6   8  -5    1.03    0.10
   6   8  -5    1.10    0.08
   7   8  -5    0.10    0.06
   8   8  -5   -0.04    0.05
   9   8  -5    0.02    0.06
  10   8  -5    0.01    0.07
  11   8  -5    0.39    0.10
  12   8  -5   -0.09    0.07
  13   8  -5    0.22    0.10
 -11   8  -4    0.84    0.11
 -10   8  -4    0.22    0.07
  -9   8  -4    0.03    0.05
  -9   8  -4   -0.02    0.05
  -8   8  -4    2.58    0.15
  -8   8  -4    2.31    0.15
  -7   8  -4    0.25    0.06
  -7   8  -4    0.29    0.07
  -6   8  -4    7.69    0.30
  -5   8  -4    1.95    0.12
  -4   8  -4    1.21    0.10
  -3   8  -4    2.36    0.13
  -2   8  -4    2.55    0.13
   2  -8   4    2.69    0.12
  -1   8  -4    1.12    0.08
   1  -8   4    1.05    0.08
   0  -8   4    0.35    0.04
   1   8  -4   31.34    1.07
   2   8  -4    0.12    0.04
   2   8  -4    0.05    0.01
   2   8  -4    0.02    0.03
   3   8  -4    1.90    0.11
   3   8  -4    1.89    0.11
   4   8  -4    0.10    0.04
   4   8  -4    0.17    0.04
   5   8  -4    0.06    0.03
   5   8  -4    0.14    0.05
   6   8  -4    0.04    0.05
   6   8  -4   -0.02    0.03
   7   8  -4    0.17    0.06
   8   8  -4    2.15    0.15
   9   8  -4   -0.07    0.06
  10   8  -4    0.16    0.07
  11   8  -4    1.87    0.16
  12   8  -4    0.10    0.08
  13   8  -4   -0.04    0.07
 -11   8  -3    0.10    0.06
 -10   8  -3   -0.02    0.05
  -9   8  -3    0.33    0.07
  -8   8  -3    0.11    0.06
  -8   8  -3    0.03    0.05
  -7   8  -3    0.07    0.06
  -7   8  -3    0.13    0.05
  -6   8  -3    7.11    0.28
  -6   8  -3    7.48    0.30
  -5   8  -3    0.20    0.05
  -5   8  -3    0.20    0.05
  -4   8  -3    4.01    0.17
  -4   8  -3    3.62    0.17
  -3   8  -3    0.19    0.04
   3  -8   3    0.25    0.03
  -2   8  -3    0.36    0.05
  -2   8  -3    0.37    0.04
   2  -8   3    0.53    0.05
  -1   8  -3    0.23    0.04
   1  -8   3    0.23    0.05
   0   8  -3    4.45    0.18
   0   8  -3    4.64    0.17
   1   8  -3    0.01    0.02
   1   8  -3    0.07    0.02
  -1  -8   3    0.10    0.04
   2   8  -3    6.39    0.24
   2   8  -3    6.30    0.25
   3   8  -3   14.87    0.55
   3   8  -3   15.77    0.50
   4   8  -3    1.66    0.11
   4   8  -3    1.76    0.10
   5   8  -3    2.23    0.13
   6   8  -3    0.57    0.08
   7   8  -3    0.82    0.10
   8   8  -3    0.18    0.07
   9   8  -3   -0.05    0.05
  10   8  -3    0.13    0.07
  11   8  -3    0.30    0.09
  12   8  -3   -0.01    0.07
  13   8  -3    0.06    0.08
 -13  -8   3    0.12    0.10
 -11   8  -2    0.17    0.07
 -10   8  -2    0.79    0.10
  -9   8  -2   -0.03    0.05
  -8   8  -2    0.31    0.07
  -8   8  -2    0.45    0.07
  -7   8  -2    1.26    0.10
  -7   8  -2    1.04    0.10
  -6   8  -2    0.06    0.04
  -6   8  -2    0.06    0.05
  -5   8  -2   10.79    0.38
  -5   8  -2   11.01    0.40
  -4   8  -2    5.90    0.23
  -4   8  -2    6.22    0.24
   4  -8   2    6.07    0.22
  -3   8  -2   -0.01    0.03
  -3   8  -2   -0.02    0.03
   3  -8   2    0.06    0.03
  -2   8  -2    0.09    0.03
  -2   8  -2    0.08    0.03
   2  -8   2    0.09    0.04
  -1   8  -2    0.59    0.06
   1  -8   2    0.67    0.07
   0   8  -2    0.61    0.04
   0   8  -2    0.52    0.05
   1   8  -2    0.11    0.03
  -1  -8   2    0.12    0.05
   2   8  -2    5.81    0.22
   3   8  -2   15.15    0.55
   3   8  -2   15.01    0.50
   4   8  -2   17.53    0.64
   4   8  -2   17.87    0.57
  -5  -8   2    1.19    0.05
   6   8  -2    1.37    0.11
   7   8  -2    1.20    0.11
   8   8  -2    1.54    0.13
   9   8  -2    0.26    0.08
  10   8  -2    0.12    0.07
  11   8  -2    0.30    0.08
 -12  -8   2    0.11    0.10
 -13  -8   2    0.14    0.11
 -11   8  -1    0.13    0.07
 -10   8  -1   -0.02    0.05
  -9   8  -1    0.08    0.05
  -8   8  -1   -0.03    0.04
  -8   8  -1   -0.02    0.04
  -7   8  -1    1.86    0.12
  -7   8  -1    1.85    0.11
  -6   8  -1    0.15    0.05
  -6   8  -1    0.19    0.05
  -5   8  -1    8.57    0.33
  -5   8  -1    8.57    0.30
   5  -8   1    8.55    0.31
  -4   8  -1   17.45    0.57
  -4   8  -1   18.08    0.61
   4  -8   1   17.84    0.62
  -3   8  -1  119.99    3.75
  -3   8  -1  115.78    3.47
   3  -8   1  113.68    3.88
  -2   8  -1    8.08    0.29
  -2   8  -1    8.24    0.28
   2  -8   1    8.16    0.31
  -1   8  -1   10.90    0.35
   1  -8   1   10.19    0.39
   0   8  -1    4.26    0.16
   0   8  -1    4.24    0.17
   1   8  -1    0.80    0.04
   1   8  -1    0.70    0.06
  -1  -8   1    0.91    0.09
  -2  -8   1   18.99    0.69
  -2  -8   1   19.64    0.62
   3   8  -1   15.37    0.49
  -3  -8   1   14.89    0.49
  -3  -8   1   15.04    0.56
  -4  -8   1   52.07    1.65
  -4  -8   1   50.84    1.76
  -5  -8   1    0.06    0.02
   6   8  -1    0.27    0.06
   7   8  -1    6.50    0.29
   8   8  -1    0.24    0.07
   9   8  -1    0.69    0.10
  -9  -8   1    0.69    0.11
 -10  -8   1    2.11    0.18
 -11  -8   1    0.16    0.10
 -12  -8   1   -0.04    0.10
 -13  -8   1   -0.03    0.11
 -12   8   0    0.07    0.07
 -11   8   0    0.20    0.07
 -10   8   0    0.78    0.10
  -9   8   0    0.53    0.08
  -8   8   0    1.53    0.12
  -7   8   0    0.36    0.07
  -7   8   0    0.39    0.05
  -6   8   0    1.18    0.09
  -6   8   0    1.23    0.08
   6  -8   0    0.99    0.07
  -5   8   0    0.23    0.04
  -5   8   0    0.18    0.05
  -4   8   0  115.38    3.70
  -4   8   0  114.28    3.42
  -3   8   0   72.79    2.16
  -3   8   0   75.14    2.34
   3  -8   0   68.66    2.42
  -2   8   0   20.61    0.68
  -2   8   0   19.94    0.63
  -1   8   0    5.84    0.21
   0   8   0   25.55    0.82
   0   8   0   24.93    0.78
   0  -8   0   24.84    0.88
   1   8   0    6.04    0.22
   1   8   0    6.13    0.21
  -1  -8   0    6.07    0.26
   2   8   0   19.68    0.62
  -2  -8   0   19.51    0.70
  -3  -8   0   73.21    2.47
  -5  -8   0    0.02    0.02
  -6  -8   0    1.14    0.12
  -7  -8   0    0.39    0.10
  -8  -8   0    1.41    0.15
  -9  -8   0    0.52    0.11
 -10  -8   0    0.86    0.13
 -11  -8   0    0.15    0.10
 -12  -8   0    0.13    0.11
 -13  -8   0   -0.05    0.11
 -12   8   1   -0.09    0.06
 -11   8   1    0.10    0.06
 -10   8   1    1.90    0.14
  -9   8   1    0.63    0.09
  -8   8   1    0.19    0.06
  -7   8   1    6.14    0.26
  -7   8   1    6.34    0.23
   7  -8  -1    6.23    0.26
  -6   8   1    0.25    0.04
  -6   8   1    0.49    0.06
   6  -8  -1    0.26    0.05
  -5   8   1    4.22    0.16
  -5   8   1    4.60    0.19
   5  -8  -1    4.06    0.19
  -4   8   1   52.46    1.69
  -4   8   1   51.18    1.56
   4  -8  -1   51.64    1.75
  -3   8   1   15.40    0.51
  -3   8   1   15.50    0.47
   3  -8  -1   13.32    0.53
  -2   8   1   19.84    0.65
  -2   8   1   19.74    0.61
   2  -8  -1   18.82    0.69
  -1   8   1    0.74    0.05
  -1   8   1    0.59    0.05
   1  -8  -1    0.81    0.09
   0   8   1    4.73    0.17
   0   8   1    4.18    0.16
   0  -8  -1    4.50    0.20
   1   8   1   11.01    0.37
  -1  -8  -1   11.02    0.42
  -2  -8  -1    8.10    0.33
  -3  -8  -1  108.00    3.62
  -5  -8  -1    8.32    0.36
  -6  -8  -1    0.24    0.08
  -7  -8  -1    1.82    0.17
  -8  -8  -1   -0.05    0.08
  -9  -8  -1    0.01    0.09
 -10  -8  -1    0.15    0.09
 -11  -8  -1    0.18    0.11
 -12  -8  -1    0.14    0.12
 -13  -8  -1    0.47    0.14
 -12   8   2   -0.07    0.06
 -11   8   2    0.19    0.08
 -10   8   2    0.11    0.06
  -9   8   2    0.18    0.07
  -8   8   2    1.46    0.12
   8  -8  -2    1.46    0.11
  -7   8   2    1.23    0.11
   7  -8  -2    1.28    0.10
  -6   8   2    1.81    0.08
  -6   8   2    1.68    0.11
   6  -8  -2    1.62    0.11
  -5   8   2    1.38    0.09
  -5   8   2    1.30    0.07
   5  -8  -2    1.34    0.10
  -4   8   2   16.92    0.53
  -4   8   2   17.12    0.59
   4  -8  -2   17.16    0.62
  -3   8   2   15.16    0.47
  -3   8   2   14.47    0.51
   3  -8  -2   15.05    0.55
  -2   8   2   11.13    0.39
  -2   8   2   11.12    0.36
   2  -8  -2   11.38    0.43
  -1   8   2    0.15    0.03
  -1   8   2    0.14    0.03
   1  -8  -2    0.14    0.06
   0   8   2    0.54    0.05
   0  -8  -2    0.56    0.08
  -1  -8  -2    0.63    0.09
  -2  -8  -2    0.01    0.06
  -3  -8  -2   -0.05    0.02
  -4  -8  -2    5.80    0.27
  -5  -8  -2   10.59    0.43
  -6  -8  -2    0.04    0.09
  -7  -8  -2    0.88    0.13
  -8  -8  -2    0.29    0.09
  -9  -8  -2    0.01    0.09
 -10  -8  -2    0.72    0.13
 -11  -8  -2    0.08    0.11
 -12  -8  -2    0.27    0.13
 -12  -8  -2    0.26    0.10
 -12   8   3   -0.02    0.06
 -11   8   3    0.26    0.08
 -10   8   3    0.19    0.07
  -9   8   3    0.02    0.05
  -8   8   3    0.27    0.07
   8  -8  -3    0.25    0.06
  -7   8   3    0.67    0.08
   7  -8  -3    0.80    0.09
  -6   8   3    0.51    0.07
  -6   8   3    0.67    0.05
   6  -8  -3    0.64    0.08
  -5   8   3    3.98    0.18
  -5   8   3    4.27    0.15
   5  -8  -3    4.11    0.20
  -4   8   3    1.57    0.10
  -4   8   3    1.66    0.07
   4  -8  -3    1.53    0.11
  -3   8   3   15.42    0.48
  -3   8   3   15.65    0.53
   3  -8  -3   14.86    0.57
  -2   8   3    6.16    0.24
  -2   8   3    6.20    0.21
   2  -8  -3    6.15    0.27
  -1   8   3    0.10    0.03
   1  -8  -3    0.21    0.07
   0  -8  -3    4.41    0.22
  -1  -8  -3    0.24    0.07
  -2  -8  -3    0.00    0.02
  -3  -8  -3    0.17    0.08
  -4  -8  -3    3.74    0.21
  -5  -8  -3    0.28    0.09
  -6  -8  -3    7.85    0.36
  -7  -8  -3    0.19    0.09
  -8  -8  -3    0.10    0.09
  -9  -8  -3    0.40    0.12
 -10  -8  -3    0.02    0.10
 -11  -8  -3    0.14    0.08
 -11  -8  -3    0.24    0.12
 -12  -8  -3   -0.17    0.11
 -12   8   4   -0.07    0.06
 -11   8   4    2.01    0.15
 -10   8   4    0.19    0.07
  -9   8   4   -0.02    0.05
   9  -8  -4   -0.01    0.04
  -8   8   4    2.00    0.14
   8  -8  -4    2.19    0.14
  -7   8   4    0.26    0.06
   7  -8  -4    0.27    0.06
  -6   8   4    0.09    0.05
   6  -8  -4    0.00    0.04
  -5   8   4    0.06    0.04
   5  -8  -4    0.02    0.05
  -4   8   4    0.13    0.04
   4  -8  -4    0.06    0.05
  -3   8   4    1.76    0.11
   3  -8  -4    1.81    0.13
  -2   8   4   -0.02    0.03
   2  -8  -4   -0.02    0.05
  -1   8   4   31.85    1.04
   1  -8  -4   31.00    1.11
   0  -8  -4    0.80    0.10
  -1  -8  -4    0.92    0.10
  -2  -8  -4    2.44    0.16
  -3  -8  -4    2.32    0.18
  -4  -8  -4    1.01    0.13
  -5  -8  -4    1.88    0.17
  -6  -8  -4    8.08    0.37
  -7  -8  -4    0.33    0.11
  -8  -8  -4    2.20    0.19
  -9  -8  -4    0.02    0.10
 -10  -8  -4    0.22    0.12
 -11  -8  -4    0.82    0.13
 -11  -8  -4    1.07    0.17
 -12   8   5   -0.07    0.06
 -11   8   5    0.48    0.09
 -10   8   5    0.20    0.07
  10  -8  -5    0.12    0.06
  -9   8   5    0.02    0.05
   9  -8  -5    0.00    0.05
  -8   8   5   -0.07    0.04
   8  -8  -5   -0.01    0.04
  -7   8   5    0.18    0.05
   7  -8  -5    0.17    0.06
  -6   8   5    1.00    0.09
   6  -8  -5    1.10    0.10
  -5   8   5    8.70    0.32
   5  -8  -5    7.92    0.35
  -4   8   5    5.16    0.21
   4  -8  -5    4.79    0.23
  -3   8   5    0.54    0.06
   3  -8  -5    0.55    0.08
  -2   8   5    0.92    0.08
   2  -8  -5    0.88    0.10
   1  -8  -5    1.10    0.12
   0  -8  -5    0.04    0.06
  -2  -8  -5    1.08    0.13
  -3  -8  -5    2.58    0.19
  -4  -8  -5    3.73    0.23
  -5  -8  -5    8.37    0.38
  -6  -8  -5   13.63    0.56
  -7  -8  -5    0.22    0.10
  -8  -8  -5    0.12    0.11
  -9  -8  -5    1.14    0.16
 -10  -8  -5    0.01    0.07
 -10  -8  -5   -0.19    0.10
 -12   8   6    0.35    0.09
 -11   8   6   -0.02    0.06
 -10   8   6    0.50    0.09
  10  -8  -6    0.60    0.10
  -9   8   6    0.36    0.08
   9  -8  -6    0.45    0.09
  -8   8   6    0.85    0.09
   8  -8  -6    0.85    0.11
  -7   8   6    0.60    0.08
   7  -8  -6    0.55    0.09
  -6   8   6    3.81    0.19
   6  -8  -6    4.24    0.22
  -5   8   6    0.73    0.08
   5  -8  -6    0.65    0.09
  -4   8   6   10.93    0.40
   4  -8  -6   10.88    0.44
  -3   8   6    5.36    0.22
   3  -8  -6    4.99    0.25
  -2   8   6    2.21    0.12
   2  -8  -6    1.97    0.16
   1  -8  -6    3.51    0.20
  -1  -8  -6    0.08    0.06
  -2  -8  -6    7.36    0.34
  -3  -8  -6    0.84    0.12
  -4  -8  -6    3.94    0.24
  -5  -8  -6    2.26    0.20
  -6  -8  -6    0.07    0.10
  -7  -8  -6   -0.05    0.10
  -8  -8  -6   -0.04    0.10
  -8  -8  -6    0.09    0.06
  -9  -8  -6   -0.18    0.11
  -9  -8  -6    0.05    0.07
 -10  -8  -6   -0.04    0.12
 -10  -8  -6   -0.01    0.08
 -12   8   7    0.20    0.08
 -11   8   7    0.79    0.11
  11  -8  -7    0.81    0.12
 -10   8   7    0.20    0.07
  10  -8  -7    0.24    0.07
  -9   8   7    0.08    0.06
   9  -8  -7    0.18    0.07
  -8   8   7    0.90    0.10
   8  -8  -7    1.04    0.12
  -7   8   7   -0.04    0.05
   7  -8  -7    0.03    0.06
  -6   8   7    1.40    0.11
   6  -8  -7    1.44    0.13
  -5   8   7    4.50    0.21
   5  -8  -7    4.45    0.24
  -4   8   7    0.22    0.05
   4  -8  -7    0.17    0.07
  -3   8   7    0.02    0.04
   3  -8  -7    0.01    0.05
   2  -8  -7    1.45    0.13
  -1  -8  -7    4.43    0.24
  -2  -8  -7    9.11    0.41
  -3  -8  -7    0.16    0.10
  -4  -8  -7    3.23    0.23
  -5  -8  -7    1.33    0.16
  -6  -8  -7    0.48    0.12
  -7  -8  -7   -0.02    0.05
  -7  -8  -7   -0.07    0.10
  -8  -8  -7    0.00    0.11
  -8  -8  -7    0.13    0.08
  -9  -8  -7    0.08    0.08
  -9  -8  -7    0.14    0.12
 -11   8   8    1.74    0.16
  11  -8  -8    1.68    0.16
 -10   8   8    0.02    0.06
  10  -8  -8    0.07    0.07
  -9   8   8    0.01    0.06
   9  -8  -8    0.07    0.06
  -8   8   8    0.61    0.09
   8  -8  -8    0.79    0.11
  -7   8   8    0.32    0.07
   7  -8  -8    0.25    0.08
  -6   8   8    2.35    0.15
   6  -8  -8    2.19    0.17
  -5   8   8   11.76    0.46
   5  -8  -8   12.61    0.51
  -4   8   8    0.05    0.05
   4  -8  -8   -0.01    0.06
   2  -8  -8    6.39    0.31
   2  -8  -8    6.79    0.24
   1  -8  -8    0.33    0.08
   0  -8  -8    2.02    0.16
  -1  -8  -8    2.15    0.19
  -2  -8  -8    1.19    0.15
  -3  -8  -8    1.55    0.16
  -4  -8  -8    0.68    0.13
  -5  -8  -8    0.53    0.12
  -5  -8  -8    0.58    0.09
  -6  -8  -8    0.85    0.12
  -6  -8  -8    0.96    0.14
  -7  -8  -8    0.11    0.11
  -7  -8  -8    0.09    0.07
  -8  -8  -8    0.56    0.11
  -8  -8  -8    0.52    0.13
  -9  -8  -8    0.06    0.11
  12  -8  -9    0.41    0.11
 -11   8   9   -0.05    0.07
  11  -8  -9    0.05    0.07
 -10   8   9    0.03    0.07
  10  -8  -9    0.02    0.06
  -9   8   9    0.15    0.07
   9  -8  -9    0.15    0.07
  -8   8   9    0.20    0.07
   8  -8  -9    0.21    0.07
  -7   8   9    7.30    0.30
   7  -8  -9    6.54    0.33
  -6   8   9    0.22    0.07
   6  -8  -9    0.26    0.08
  -5   8   9   10.28    0.40
   5  -8  -9   10.45    0.45
  -4   8   9    4.64    0.22
   4  -8  -9    4.78    0.26
   3  -8  -9    3.16    0.20
   2  -8  -9    2.99    0.20
   2  -8  -9    2.61    0.13
   1  -8  -9    0.34    0.06
   1  -8  -9    0.27    0.09
   0  -8  -9    1.51    0.11
   0  -8  -9    1.61    0.16
  -1  -8  -9    1.33    0.11
  -1  -8  -9    1.56    0.17
  -2  -8  -9    0.92    0.14
  -2  -8  -9    0.68    0.09
  -3  -8  -9    0.41    0.08
  -3  -8  -9    0.46    0.11
  -4  -8  -9    3.20    0.19
  -4  -8  -9    3.20    0.23
  -5  -8  -9    0.09    0.10
  -5  -8  -9   -0.05    0.06
  -6  -8  -9    0.03    0.10
  -6  -8  -9   -0.07    0.06
  -7  -8  -9    2.12    0.18
  -7  -8  -9    1.91    0.20
  -8  -8  -9    0.17    0.09
  -8  -8  -9    0.33    0.13
  12  -8 -10    1.28    0.16
 -11   8  10    1.64    0.16
  11  -8 -10    1.26    0.16
 -10   8  10    0.11    0.08
  10  -8 -10    0.28    0.09
  -9   8  10    0.05    0.06
   9  -8 -10    0.04    0.07
  -8   8  10    0.03    0.06
   8  -8 -10    0.02    0.06
  -7   8  10    0.28    0.07
   7  -8 -10    0.31    0.08
  -6   8  10    0.93    0.10
   6  -8 -10    1.19    0.12
  -5   8  10    0.26    0.07
   5  -8 -10    0.44    0.10
   4  -8 -10    8.13    0.38
   3  -8 -10    0.24    0.08
   2  -8 -10    0.96    0.13
   2  -8 -10    0.82    0.08
   1  -8 -10    0.46    0.07
   1  -8 -10    0.48    0.10
   0  -8 -10    0.04    0.05
   0  -8 -10   -0.02    0.07
  -1  -8 -10    2.24    0.19
  -1  -8 -10    2.22    0.14
  -2  -8 -10    0.19    0.06
  -2  -8 -10    0.23    0.09
  -3  -8 -10    4.09    0.25
  -3  -8 -10    3.92    0.21
  -4  -8 -10    1.67    0.15
  -4  -8 -10    1.92    0.18
  -5  -8 -10    0.01    0.07
  -5  -8 -10    0.22    0.10
  -6  -8 -10    0.23    0.11
  -6  -8 -10    0.00    0.07
  -7  -8 -10   -0.06    0.07
  -7  -8 -10    0.11    0.10
  12  -8 -11    0.00    0.07
  11  -8 -11    0.02    0.07
 -10   8  11    0.02    0.08
  10  -8 -11    0.09    0.08
  -9   8  11    0.29    0.08
   9  -8 -11    0.19    0.08
  -8   8  11    0.51    0.09
   8  -8 -11    0.66    0.11
  -7   8  11    0.50    0.09
   7  -8 -11    0.53    0.10
   6  -8 -11   -0.02    0.06
   5  -8 -11    0.85    0.13
   4  -8 -11    7.11    0.35
   3  -8 -11    3.69    0.23
   2  -8 -11    1.70    0.17
   1  -8 -11    1.34    0.15
   1  -8 -11    1.26    0.11
   0  -8 -11    0.63    0.09
   0  -8 -11    0.66    0.12
  -1  -8 -11    0.30    0.09
  -1  -8 -11    0.23    0.07
  -2  -8 -11    3.66    0.20
  -2  -8 -11    3.48    0.23
  -3  -8 -11    0.93    0.12
  -3  -8 -11    0.84    0.13
  -4  -8 -11    0.26    0.11
  -4  -8 -11    0.26    0.09
  -5  -8 -11    0.22    0.09
  -5  -8 -11    0.27    0.11
  -6  -8 -11    0.04    0.08
  -6  -8 -11    0.07    0.10
  11  -8 -12    0.08    0.08
 -10   8  12    0.10    0.08
  10  -8 -12   -0.02    0.06
  -9   8  12    0.03    0.07
   9  -8 -12    0.04    0.07
  -8   8  12    0.44    0.09
   8  -8 -12    0.41    0.10
   7  -8 -12   -0.02    0.06
   6  -8 -12    0.23    0.08
   5  -8 -12    6.96    0.35
   4  -8 -12    0.70    0.12
   3  -8 -12    0.58    0.12
   2  -8 -12    0.85    0.12
   1  -8 -12    0.67    0.11
   1  -8 -12    0.31    0.07
   0  -8 -12    2.86    0.17
   0  -8 -12    3.06    0.22
  -1  -8 -12    1.75    0.14
  -1  -8 -12    2.01    0.18
  -2  -8 -12    0.23    0.08
  -2  -8 -12    0.25    0.09
  -3  -8 -12    0.11    0.09
  -3  -8 -12    0.04    0.08
  -4  -8 -12    0.36    0.11
  -4  -8 -12    0.20    0.09
  -5  -8 -12    0.18    0.10
  -5  -8 -12    0.14    0.09
  -6  -8 -12    1.18    0.15
  -6  -8 -12    1.45    0.18
  11  -8 -13   -0.05    0.07
  10  -8 -13    0.18    0.09
  -9   8  13    0.76    0.11
   9  -8 -13    0.93    0.14
   8  -8 -13    0.29    0.10
   7  -8 -13    0.14    0.08
   6  -8 -13   -0.01    0.07
   5  -8 -13    0.25    0.09
   4  -8 -13    0.73    0.12
   3  -8 -13    0.83    0.13
   2  -8 -13    2.40    0.19
   1  -8 -13    0.70    0.12
   0  -8 -13    0.05    0.07
   0  -8 -13    0.02    0.06
  -1  -8 -13   -0.02    0.06
  -1  -8 -13    0.12    0.09
  -2  -8 -13    2.97    0.22
  -2  -8 -13    2.88    0.19
  -3  -8 -13    1.10    0.16
  -3  -8 -13    0.87    0.13
  -4  -8 -13    0.09    0.09
  -4  -8 -13    0.33    0.11
  -5  -8 -13    0.10    0.09
  -5  -8 -13   -0.05    0.08
  10  -8 -14    0.05    0.08
   9  -8 -14    0.14    0.09
   8  -8 -14    1.01    0.15
   7  -8 -14    0.53    0.12
   6  -8 -14    0.17    0.09
   5  -8 -14    0.03    0.07
   4  -8 -14    0.05    0.07
   3  -8 -14    0.50    0.11
   2  -8 -14    0.24    0.09
   1  -8 -14    0.99    0.14
   0  -8 -14    0.06    0.08
  -1  -8 -14   -0.01    0.07
  -1  -8 -14    0.21    0.09
  -2  -8 -14    2.48    0.18
  -2  -8 -14    2.66    0.21
  -3  -8 -14    0.13    0.09
  -3  -8 -14   -0.01    0.08
  -4  -8 -14    0.20    0.09
  -4  -8 -14    0.01    0.08
   9  -8 -15    0.46    0.12
   8  -8 -15    0.40    0.11
   7  -8 -15    0.30    0.10
   6  -8 -15   -0.01    0.07
   5  -8 -15    0.05    0.07
   4  -8 -15    0.30    0.10
   3  -8 -15    0.40    0.11
   2  -8 -15    0.14    0.08
   1  -8 -15    5.06    0.30
   0  -8 -15    0.14    0.09
  -1  -8 -15    0.08    0.08
  -1  -8 -15    0.15    0.09
  -2  -8 -15    0.04    0.08
  -2  -8 -15    0.10    0.08
  -3  -8 -15    0.19    0.09
  -3  -8 -15    0.34    0.11
   7  -8 -16    0.25    0.10
   6  -8 -16    0.13    0.09
   5  -8 -16    0.05    0.08
   4  -8 -16    0.65    0.12
   3  -8 -16    1.11    0.16
   2  -8 -16    0.18    0.10
   1  -8 -16    0.56    0.12
   0  -8 -16    0.09    0.09
  -1  -8 -16    1.69    0.18
  -2  -8 -16    1.78    0.18
  -2  -8 -16    1.79    0.19
   6  -8 -17    0.13    0.09
   5  -8 -17    1.19    0.17
   4  -8 -17    0.08    0.09
   3  -8 -17    0.08    0.08
   2  -8 -17    0.21    0.10
   1  -8 -17    1.36    0.18
   0  -8 -17    0.11    0.09
  -1  -8 -17    1.05    0.16
  -2  -8 -17    0.10    0.09
   3  -8 -18    0.34    0.11
   2  -8 -18    0.08    0.09
   1  -8 -18    0.59    0.13
   0  -8 -18    0.32    0.11
  -1  -8 -18    0.63    0.14
   7   9 -17   -0.05    0.08
   2   9 -16    0.20    0.08
   3   9 -16   -0.02    0.06
   4   9 -16    0.23    0.08
   6   9 -16   -0.02    0.07
   7   9 -16    0.12    0.08
   8   9 -16   -0.15    0.07
  -1   9 -15    0.14    0.08
   0   9 -15    0.13    0.08
   1   9 -15    0.47    0.10
   2   9 -15    0.09    0.07
   3   9 -15    0.39    0.09
   4   9 -15    0.53    0.10
   5   9 -15    0.77    0.11
   5   9 -15    0.64    0.11
   6   9 -15    0.30    0.09
   7   9 -15    0.31    0.10
   8   9 -15   -0.06    0.07
   9   9 -15    0.15    0.10
  -2   9 -14    0.55    0.10
  -1   9 -14    0.10    0.07
   0   9 -14    0.63    0.10
   1   9 -14    0.99    0.12
   2   9 -14   -0.02    0.06
   3   9 -14    0.32    0.08
   4   9 -14    0.03    0.06
   4   9 -14   -0.05    0.05
   5   9 -14    1.80    0.15
   5   9 -14    1.57    0.14
   6   9 -14    0.28    0.09
   7   9 -14    0.26    0.09
   8   9 -14    1.14    0.15
   9   9 -14    0.17    0.09
  -4   9 -13    1.76    0.16
  -3   9 -13    0.52    0.10
  -2   9 -13    0.89    0.12
  -1   9 -13    0.41    0.09
   0   9 -13    2.03    0.15
   1   9 -13    1.32    0.13
   2   9 -13    0.07    0.06
   3   9 -13    0.52    0.09
   3   9 -13    0.63    0.09
   4   9 -13    1.01    0.11
   4   9 -13    0.88    0.11
   5   9 -13    0.63    0.10
   5   9 -13    0.59    0.09
   6   9 -13    0.35    0.09
   6   9 -13    0.38    0.08
   7   9 -13    0.00    0.07
   8   9 -13    0.63    0.12
   9   9 -13    0.21    0.09
  10   9 -13    0.22    0.09
  -5   9 -12    0.14    0.08
  -4   9 -12    1.14    0.14
  -3   9 -12    0.09    0.07
  -2   9 -12   -0.03    0.06
  -1   9 -12    0.84    0.11
   0   9 -12    0.84    0.11
   1   9 -12    0.86    0.11
   2   9 -12    6.21    0.28
   3   9 -12    1.45    0.12
   3   9 -12    1.29    0.12
   4   9 -12    5.16    0.25
   4   9 -12    5.03    0.24
   5   9 -12    0.01    0.05
   5   9 -12   -0.01    0.06
   6   9 -12   -0.05    0.06
   6   9 -12    0.06    0.05
   7   9 -12    0.38    0.09
   7   9 -12    0.38    0.07
   8   9 -12   -0.05    0.06
   9   9 -12    0.23    0.09
  10   9 -12    0.03    0.08
  -6   9 -11    1.40    0.14
  -5   9 -11    0.05    0.07
  -4   9 -11    2.03    0.16
  -3   9 -11    0.57    0.10
  -2   9 -11    2.11    0.15
  -1   9 -11    4.44    0.23
   0   9 -11    2.90    0.17
   1   9 -11    0.57    0.09
   2   9 -11    3.63    0.19
   2   9 -11    3.38    0.18
   3   9 -11   14.01    0.54
   3   9 -11   14.03    0.50
   4   9 -11    2.68    0.16
   4   9 -11    2.89    0.18
   5   9 -11    0.45    0.08
   5   9 -11    0.50    0.09
   6   9 -11    0.11    0.07
   6   9 -11    0.16    0.05
   7   9 -11    0.25    0.08
   7   9 -11    0.18    0.06
   8   9 -11    0.02    0.06
   9   9 -11    0.02    0.07
  10   9 -11    0.48    0.11
  11   9 -11    0.00    0.08
  -7   9 -10    0.08    0.07
  -6   9 -10    0.70    0.11
  -5   9 -10    0.16    0.07
  -4   9 -10    0.21    0.08
  -3   9 -10    4.54    0.23
  -2   9 -10    1.44    0.12
  -1   9 -10    3.61    0.19
   0   9 -10    0.34    0.08
   1   9 -10    6.13    0.26
   1   9 -10    5.57    0.24
   2   9 -10    0.18    0.06
   2   9 -10    0.22    0.06
   3   9 -10   18.82    0.69
   3   9 -10   18.58    0.64
   4   9 -10    0.10    0.05
   4   9 -10    0.08    0.06
   5   9 -10    2.92    0.18
   5   9 -10    3.01    0.16
   6   9 -10    0.16    0.07
   6   9 -10    0.31    0.07
   7   9 -10    0.59    0.10
   7   9 -10    0.73    0.09
   8   9 -10    0.37    0.07
   8   9 -10    0.42    0.10
   9   9 -10    0.15    0.08
  10   9 -10    0.91    0.13
  11   9 -10    0.03    0.08
  -8   9  -9    0.63    0.11
  -7   9  -9    0.37    0.09
  -6   9  -9    0.35    0.09
  -5   9  -9    1.07    0.12
  -4   9  -9    6.11    0.28
  -3   9  -9    1.07    0.12
  -2   9  -9    1.22    0.11
  -1   9  -9    0.80    0.09
   0   9  -9    0.17    0.06
   1   9  -9    3.92    0.19
   1   9  -9    3.80    0.18
   2   9  -9    3.01    0.16
   2   9  -9    3.30    0.17
   3   9  -9    1.82    0.12
   3   9  -9    1.62    0.12
   4   9  -9    0.98    0.11
   4   9  -9    0.91    0.09
   5   9  -9    4.27    0.22
   5   9  -9    4.50    0.20
   6   9  -9    1.00    0.10
   6   9  -9    1.07    0.12
   7   9  -9    0.27    0.08
   7   9  -9    0.38    0.07
   8   9  -9    2.81    0.16
   8   9  -9    2.76    0.19
   9   9  -9   -0.03    0.06
  10   9  -9    0.72    0.12
  11   9  -9    0.09    0.09
  12   9  -9    0.11    0.09
  -9   9  -8    0.07    0.08
  -8   9  -8    0.68    0.11
  -7   9  -8    0.18    0.07
  -6   9  -8    3.61    0.20
  -5   9  -8    0.13    0.06
  -4   9  -8    1.06    0.11
  -3   9  -8    0.07    0.06
  -2   9  -8    0.40    0.07
  -1   9  -8    0.19    0.06
   0   9  -8    1.80    0.12
   0   9  -8    1.61    0.09
   1   9  -8   -0.02    0.04
   1   9  -8    0.04    0.03
   2   9  -8    1.24    0.10
   2   9  -8    1.31    0.10
   3   9  -8    0.32    0.06
   3   9  -8    0.32    0.06
   4   9  -8    1.15    0.11
   4   9  -8    0.93    0.09
   5   9  -8   29.72    0.95
   5   9  -8   29.47    1.06
   6   9  -8    0.82    0.11
   6   9  -8    0.84    0.09
   7   9  -8    0.27    0.07
   7   9  -8    0.44    0.07
   8   9  -8    1.85    0.12
   8   9  -8    1.66    0.15
   9   9  -8    0.27    0.09
  10   9  -8    0.36    0.10
  11   9  -8    0.62    0.11
  12   9  -8    0.95    0.15
  -9   9  -7    0.91    0.12
  -8   9  -7    0.68    0.10
  -7   9  -7    0.37    0.08
  -6   9  -7    0.54    0.09
  -5   9  -7    2.06    0.14
  -4   9  -7    1.35    0.11
  -3   9  -7    1.19    0.11
  -2   9  -7    0.00    0.05
  -1   9  -7    0.19    0.05
   0   9  -7    5.65    0.22
   1   9  -7    7.23    0.28
   1   9  -7    7.04    0.28
   2   9  -7    2.09    0.12
   2   9  -7    2.12    0.12
   3   9  -7    0.75    0.08
   3   9  -7    0.81    0.08
   4   9  -7    1.02    0.10
   4   9  -7    1.06    0.09
   5   9  -7   17.78    0.67
   5   9  -7   18.33    0.60
   6   9  -7    2.73    0.17
   6   9  -7    2.92    0.15
   7   9  -7    0.65    0.10
   7   9  -7    0.69    0.08
   8   9  -7    3.30    0.20
   9   9  -7    0.00    0.06
  10   9  -7    0.03    0.07
  11   9  -7    0.68    0.12
  12   9  -7    0.02    0.08
 -10   9  -6    0.16    0.07
  -9   9  -6    0.05    0.06
  -9   9  -6    0.02    0.06
  -8   9  -6    0.69    0.10
  -7   9  -6    2.38    0.16
  -6   9  -6    3.79    0.20
  -5   9  -6    7.69    0.31
  -4   9  -6    2.10    0.13
  -3   9  -6    0.10    0.05
  -2   9  -6   28.27    0.91
  -1   9  -6    0.41    0.06
   1  -9   6    0.65    0.06
   1   9  -6    1.17    0.08
   2   9  -6    0.30    0.05
   2   9  -6    0.37    0.06
   3   9  -6    0.04    0.04
   3   9  -6    0.09    0.04
   4   9  -6    0.01    0.04
   4   9  -6    0.03    0.05
   5   9  -6    0.00    0.04
   5   9  -6   -0.04    0.05
   6   9  -6   -0.05    0.06
   6   9  -6    0.01    0.04
   7   9  -6   -0.04    0.06
   7   9  -6    0.01    0.04
   8   9  -6    1.18    0.12
   9   9  -6   -0.02    0.05
  10   9  -6    0.48    0.10
  11   9  -6    0.12    0.08
  12   9  -6    0.08    0.08
 -10   9  -5    0.31    0.08
  -9   9  -5    1.68    0.14
  -9   9  -5    1.63    0.13
  -8   9  -5   -0.01    0.04
  -8   9  -5   -0.03    0.05
  -7   9  -5    2.22    0.14
  -7   9  -5    2.22    0.14
  -6   9  -5    0.86    0.10
  -5   9  -5    8.69    0.34
  -4   9  -5    0.68    0.08
  -3   9  -5    0.11    0.05
  -2   9  -5    0.14    0.05
   2  -9   5    0.15    0.05
  -1   9  -5    1.56    0.10
   1  -9   5    1.70    0.10
   0  -9   5    3.90    0.17
   1   9  -5   27.10    0.93
   2   9  -5    6.89    0.28
   2   9  -5    7.05    0.24
   2   9  -5    7.02    0.27
   3   9  -5    0.04    0.04
   3   9  -5    0.09    0.04
   4   9  -5    5.27    0.24
   4   9  -5    5.36    0.22
   5   9  -5    1.37    0.10
   5   9  -5    1.35    0.11
   6   9  -5    1.46    0.12
   6   9  -5    1.29    0.10
   7   9  -5    7.94    0.35
   8   9  -5    2.04    0.15
   9   9  -5   -0.08    0.05
  10   9  -5   -0.03    0.06
  11   9  -5    0.21    0.09
  12   9  -5   -0.06    0.07
  13   9  -5    0.03    0.08
 -10   9  -4    0.22    0.08
  -9   9  -4    0.03    0.05
  -8   9  -4    0.70    0.09
  -8   9  -4    0.88    0.10
  -7   9  -4    1.87    0.13
  -7   9  -4    1.89    0.13
  -6   9  -4    2.59    0.15
  -6   9  -4    2.72    0.15
  -5   9  -4    5.01    0.22
  -5   9  -4    4.45    0.21
  -4   9  -4    5.06    0.21
  -3   9  -4    0.45    0.06
  -2   9  -4    3.19    0.15
   2  -9   4    3.21    0.15
  -1   9  -4   12.12    0.42
   1  -9   4   12.24    0.44
   0   9  -4    3.56    0.14
   0  -9   4    4.04    0.17
   1   9  -4   11.80    0.40
  -1  -9   4   12.10    0.44
   2   9  -4    5.49    0.23
   2   9  -4    5.92    0.19
   2   9  -4    5.60    0.22
   3   9  -4    6.56    0.27
   3   9  -4    6.94    0.26
   4   9  -4    0.55    0.07
   4   9  -4    0.49    0.06
   5   9  -4    0.04    0.05
   5   9  -4    0.06    0.04
   6   9  -4    0.07    0.04
   6   9  -4    0.06    0.05
   7   9  -4    1.32    0.12
   8   9  -4   -0.01    0.05
   9   9  -4    0.60    0.10
  10   9  -4   -0.05    0.06
  11   9  -4    0.10    0.08
  12   9  -4    0.01    0.07
  13   9  -4   -0.03    0.08
 -11   9  -3    0.13    0.07
 -10   9  -3   -0.01    0.05
  -9   9  -3    0.01    0.05
  -8   9  -3    3.19    0.17
  -8   9  -3    2.95    0.17
  -7   9  -3    0.34    0.07
  -7   9  -3    0.41    0.07
  -6   9  -3    7.48    0.31
  -6   9  -3    7.45    0.29
  -5   9  -3   12.50    0.44
  -5   9  -3   12.76    0.46
  -4   9  -3    0.05    0.04
  -4   9  -3    0.05    0.04
  -3   9  -3    0.10    0.04
  -3   9  -3    0.18    0.04
   3  -9   3    0.21    0.04
  -2   9  -3    0.11    0.03
  -2   9  -3    0.18    0.04
   2  -9   3    0.24    0.05
  -1   9  -3    0.39    0.05
  -1   9  -3    0.33    0.04
   1  -9   3    0.32    0.05
   0   9  -3    3.61    0.15
   0   9  -3    3.47    0.13
   0  -9   3    3.07    0.16
   1   9  -3    0.82    0.05
   1   9  -3    1.00    0.07
  -1  -9   3    0.92    0.10
   2   9  -3    0.09    0.04
  -2  -9   3    0.21    0.06
   3   9  -3    5.40    0.21
   3   9  -3    5.40    0.23
   4   9  -3    2.22    0.12
   4   9  -3    2.40    0.14
   5   9  -3    0.60    0.08
   5   9  -3    0.50    0.07
   6   9  -3    3.86    0.20
   7   9  -3    6.99    0.31
   8   9  -3    2.17    0.16
   9   9  -3    2.02    0.15
  10   9  -3    0.11    0.07
  11   9  -3   -0.06    0.06
  12   9  -3   -0.01    0.07
 -12  -9   3    0.22    0.11
 -13  -9   3    0.15    0.11
 -11   9  -2   -0.03    0.05
 -10   9  -2    0.27    0.07
  -9   9  -2    0.28    0.07
  -8   9  -2    0.24    0.06
  -8   9  -2    0.26    0.06
  -7   9  -2    0.63    0.08
  -7   9  -2    0.76    0.08
  -6   9  -2    0.24    0.06
  -6   9  -2    0.17    0.06
  -5   9  -2    1.65    0.11
  -5   9  -2    1.82    0.11
  -4   9  -2    1.32    0.10
  -4   9  -2    1.24    0.09
   4  -9   2    1.32    0.08
  -3   9  -2    0.20    0.04
  -3   9  -2    0.17    0.04
   3  -9   2    0.21    0.04
  -2   9  -2    0.64    0.06
  -2   9  -2    0.52    0.06
   2  -9   2    0.62    0.07
  -1   9  -2    0.47    0.05
  -1   9  -2    0.64    0.06
   0   9  -2    0.11    0.02
   0   9  -2    0.17    0.04
   0  -9   2    0.22    0.06
   1   9  -2    0.59    0.06
   1   9  -2    0.68    0.04
  -1  -9   2    0.65    0.08
  -2  -9   2    6.03    0.26
   3   9  -2   11.73    0.40
  -3  -9   2   11.40    0.44
   4   9  -2    7.80    0.32
   4   9  -2    7.74    0.29
  -4  -9   2    7.86    0.33
   5   9  -2    0.22    0.05
   6   9  -2    0.98    0.10
   7   9  -2    0.48    0.09
   8   9  -2    0.42    0.08
   9   9  -2    0.84    0.12
  10   9  -2    0.45    0.10
 -10  -9   2    0.54    0.11
 -11  -9   2    0.58    0.12
 -12  -9   2    0.66    0.14
 -13  -9   2   -0.02    0.11
 -11   9  -1    0.10    0.07
 -10   9  -1    0.10    0.06
  -9   9  -1    0.16    0.06
  -8   9  -1    0.55    0.08
  -7   9  -1    2.69    0.15
  -7   9  -1    2.74    0.14
  -6   9  -1    0.02    0.05
  -6   9  -1    0.08    0.04
  -5   9  -1    0.67    0.07
  -5   9  -1    0.82    0.07
   5  -9   1    0.78    0.07
  -4   9  -1    1.48    0.09
  -4   9  -1    1.47    0.10
   4  -9   1    1.41    0.09
  -3   9  -1    9.68    0.34
  -3   9  -1   10.21    0.36
   3  -9   1    9.77    0.37
  -2   9  -1    2.04    0.11
  -2   9  -1    2.48    0.11
  -1   9  -1    0.37    0.05
  -1   9  -1    0.31    0.04
   1  -9   1    0.43    0.07
   0   9  -1    2.40    0.10
   0   9  -1    2.27    0.11
   0  -9   1    2.47    0.14
   1   9  -1    2.45    0.10
   1   9  -1    2.54    0.12
  -1  -9   1    2.53    0.15
  -2  -9   1    0.48    0.08
  -2  -9   1    0.67    0.04
   3   9  -1    4.77    0.22
  -3  -9   1    6.17    0.19
  -3  -9   1    6.19    0.26
  -4  -9   1    7.92    0.33
  -4  -9   1    7.74    0.26
  -5  -9   1    1.76    0.13
  -6  -9   1    0.16    0.08
  -7  -9   1    0.55    0.11
  -8  -9   1   -0.09    0.07
  -9  -9   1    2.02    0.18
 -10  -9   1    2.58    0.20
 -11  -9   1    0.14    0.11
 -12  -9   1    0.13    0.12
 -13  -9   1    0.16    0.12
 -11   9   0   -0.04    0.05
 -10   9   0    0.90    0.11
  -9   9   0    0.46    0.08
  -8   9   0    1.01    0.10
  -7   9   0    4.88    0.23
  -7   9   0    5.26    0.20
  -6   9   0    0.21    0.04
  -6   9   0    0.24    0.06
   6  -9   0    0.19    0.04
  -5   9   0    0.15    0.04
  -5   9   0    0.10    0.05
   5  -9   0    0.08    0.03
  -4   9   0   13.03    0.43
  -4   9   0   12.88    0.46
  -3   9   0   56.64    1.74
  -3   9   0   58.71    1.88
  -2   9   0    6.71    0.24
  -2   9   0    6.32    0.23
   2  -9   0    6.45    0.27
  -1   9   0    0.93    0.06
  -1   9   0    0.79    0.06
   1  -9   0    0.86    0.09
   0   9   0    0.00    0.02
   0   9   0    0.01    0.02
   0  -9   0   -0.02    0.05
   1   9   0    0.92    0.07
   1   9   0    0.93    0.05
  -1  -9   0    0.89    0.09
   2   9   0    6.40    0.24
  -2  -9   0    6.40    0.28
  -3  -9   0   56.11    1.91
  -5  -9   0    0.02    0.05
  -6  -9   0    0.17    0.09
  -7  -9   0    4.88    0.26
  -8  -9   0    1.04    0.13
  -9  -9   0    0.52    0.11
 -10  -9   0    1.10    0.15
 -11  -9   0   -0.15    0.09
 -12  -9   0    1.05    0.17
 -13  -9   0    0.26    0.13
 -11   9   1    0.00    0.06
 -10   9   1    2.39    0.16
  -9   9   1    2.01    0.14
  -8   9   1    0.01    0.05
  -7   9   1    0.61    0.08
  -6   9   1    0.15    0.05
  -6   9   1    0.25    0.04
   6  -9  -1    0.19    0.05
  -5   9   1    7.53    0.29
  -5   9   1    7.45    0.26
   5  -9  -1    7.22    0.29
  -4   9   1    8.14    0.30
  -4   9   1    7.74    0.27
   4  -9  -1    7.61    0.31
  -3   9   1    5.98    0.22
  -3   9   1    6.11    0.24
   3  -9  -1    6.42    0.26
  -2   9   1    0.50    0.05
  -2   9   1    0.47    0.05
   2  -9  -1    0.58    0.08
  -1   9   1    2.33    0.11
  -1   9   1    2.58    0.11
   1  -9  -1    2.33    0.15
   0   9   1    2.40    0.11
   0  -9  -1    2.45    0.15
   1   9   1    0.44    0.05
  -1  -9  -1    0.47    0.08
  -2  -9  -1    2.04    0.14
  -3  -9  -1    9.72    0.39
  -4  -9  -1   -0.02    0.02
  -5  -9  -1    0.70    0.10
  -6  -9  -1   -0.02    0.08
  -7  -9  -1    2.69    0.20
  -8  -9  -1    0.60    0.12
  -9  -9  -1    0.23    0.10
 -10  -9  -1    0.10    0.10
 -11  -9  -1    0.18    0.11
 -12  -9  -1    0.40    0.14
 -13  -9  -1   -0.09    0.13
 -11   9   2    0.44    0.09
 -10   9   2    0.35    0.08
  -9   9   2    0.94    0.11
  -8   9   2    0.37    0.07
  -7   9   2    0.46    0.07
   7  -9  -2    0.54    0.07
  -6   9   2    0.94    0.09
  -6   9   2    1.12    0.07
   6  -9  -2    0.96    0.09
  -5   9   2    0.31    0.04
  -5   9   2    0.23    0.06
   5  -9  -2    0.29    0.06
  -4   9   2    7.78    0.26
  -4   9   2    7.80    0.30
   4  -9  -2    7.69    0.31
  -3   9   2   12.17    0.39
  -3   9   2   11.87    0.42
   3  -9  -2   11.97    0.46
  -2   9   2    6.69    0.24
  -2   9   2    6.18    0.22
   2  -9  -2    6.23    0.28
  -1   9   2    0.59    0.06
  -1   9   2    0.53    0.05
   1  -9  -2    0.71    0.09
   0   9   2    0.13    0.03
   0   9   2    0.17    0.03
   0  -9  -2    0.15    0.07
  -1  -9  -2    0.56    0.09
  -2  -9  -2    0.50    0.09
  -3  -9  -2   -0.01    0.02
  -4  -9  -2   -0.01    0.03
  -5  -9  -2    1.85    0.17
  -6  -9  -2    0.24    0.10
  -7  -9  -2    0.76    0.13
  -8  -9  -2    0.23    0.10
  -9  -9  -2    0.42    0.11
 -10  -9  -2    0.21    0.11
 -11  -9  -2    0.02    0.11
 -12  -9  -2    0.75    0.16
 -13  -9  -2   -0.07    0.13
 -11   9   3    0.04    0.06
 -10   9   3    0.12    0.07
  -9   9   3    2.15    0.15
  -8   9   3    2.24    0.15
   8  -9  -3    2.24    0.14
  -7   9   3    6.51    0.28
   7  -9  -3    6.54    0.28
  -6   9   3    4.20    0.19
   6  -9  -3    4.01    0.20
  -5   9   3    0.63    0.05
  -5   9   3    0.52    0.07
   5  -9  -3    0.62    0.08
  -4   9   3    2.23    0.12
  -4   9   3    2.30    0.10
   4  -9  -3    2.26    0.14
  -3   9   3    5.45    0.19
  -3   9   3    5.53    0.22
   3  -9  -3    5.24    0.25
  -2   9   3    0.05    0.03
  -2   9   3    0.03    0.04
   2  -9  -3    0.01    0.06
  -1   9   3    0.76    0.07
   1  -9  -3    0.90    0.10
   0  -9  -3    3.39    0.20
  -1  -9  -3    0.20    0.08
  -2  -9  -3    0.09    0.05
  -3  -9  -3   -0.01    0.01
  -4  -9  -3    0.04    0.08
  -5  -9  -3   12.88    0.52
  -6  -9  -3    7.40    0.35
  -7  -9  -3    0.29    0.10
  -8  -9  -3    3.02    0.21
  -9  -9  -3   -0.01    0.10
 -10  -9  -3   -0.09    0.10
 -11  -9  -3    0.18    0.13
 -12  -9  -3    0.14    0.13
 -11   9   4    0.20    0.07
 -10   9   4    0.06    0.06
  -9   9   4    0.58    0.09
  -8   9   4    0.06    0.05
   8  -9  -4    0.00    0.04
  -7   9   4    1.20    0.10
   7  -9  -4    1.31    0.11
  -6   9   4    0.08    0.05
   6  -9  -4    0.14    0.05
  -5   9   4    0.04    0.04
   5  -9  -4   -0.01    0.04
  -4   9   4    0.59    0.07
   4  -9  -4    0.53    0.08
  -3   9   4    6.71    0.26
   3  -9  -4    6.82    0.30
  -2   9   4    5.82    0.23
   2  -9  -4    5.53    0.27
  -1   9   4   12.69    0.44
   1  -9  -4   12.53    0.50
   0  -9  -4    5.40    0.27
  -1  -9  -4   11.77    0.47
  -2  -9  -4    0.00    0.02
  -3  -9  -4    0.25    0.09
  -4  -9  -4    5.15    0.28
  -5  -9  -4    4.90    0.28
  -6  -9  -4    2.63    0.21
  -7  -9  -4    1.91    0.17
  -8  -9  -4    0.77    0.14
  -9  -9  -4   -0.02    0.10
 -10  -9  -4    0.32    0.13
 -11  -9  -4    0.27    0.13
 -11   9   5    0.09    0.07
 -10   9   5    0.06    0.06
  -9   9   5   -0.02    0.05
   9  -9  -5    0.06    0.05
  -8   9   5    1.91    0.13
   8  -9  -5    2.12    0.15
  -7   9   5    8.02    0.32
   7  -9  -5    7.54    0.34
  -6   9   5    1.58    0.11
   6  -9  -5    1.37    0.12
  -5   9   5    1.41    0.11
   5  -9  -5    1.29    0.12
  -4   9   5    5.10    0.22
   4  -9  -5    5.13    0.25
  -3   9   5    0.16    0.05
   3  -9  -5    0.05    0.06
  -2   9   5    7.41    0.28
   2  -9  -5    7.02    0.32
   1  -9  -5   29.16    1.05
   0  -9  -5    4.70    0.25
  -1  -9  -5    0.03    0.02
  -2  -9  -5    0.04    0.05
  -3  -9  -5    0.26    0.10
  -4  -9  -5    0.75    0.13
  -5  -9  -5    8.52    0.40
  -6  -9  -5    0.68    0.13
  -7  -9  -5    2.52    0.21
  -8  -9  -5   -0.13    0.10
  -9  -9  -5    1.77    0.20
 -10  -9  -5    0.30    0.13
 -10  -9  -5    0.33    0.09
 -11  -9  -5   -0.06    0.13
 -11   9   6    0.15    0.08
 -10   9   6    0.52    0.09
  10  -9  -6    0.56    0.10
  -9   9   6   -0.04    0.05
   9  -9  -6    0.05    0.06
  -8   9   6    1.05    0.11
   8  -9  -6    1.05    0.11
  -7   9   6   -0.06    0.05
   7  -9  -6   -0.04    0.05
  -6   9   6    0.02    0.05
   6  -9  -6    0.06    0.05
  -5   9   6    0.05    0.05
   5  -9  -6    0.01    0.05
  -4   9   6    0.08    0.05
   4  -9  -6    0.08    0.06
  -3   9   6    0.04    0.04
   3  -9  -6    0.05    0.06
  -2   9   6    0.34    0.06
   2  -9  -6    0.27    0.08
   1  -9  -6    2.19    0.17
   0  -9  -6    0.06    0.02
  -1  -9  -6    0.03    0.04
  -2  -9  -6   29.20    1.06
  -3  -9  -6   -0.04    0.10
  -4  -9  -6    2.25    0.20
  -5  -9  -6    7.69    0.37
  -6  -9  -6    4.03    0.26
  -7  -9  -6    2.49    0.21
  -8  -9  -6    0.71    0.14
  -9  -9  -6   -0.05    0.07
  -9  -9  -6    0.09    0.12
 -10  -9  -6    0.23    0.13
 -11   9   7    0.73    0.11
 -10   9   7   -0.09    0.05
  10  -9  -7    0.01    0.05
  -9   9   7   -0.04    0.05
   9  -9  -7    0.05    0.06
  -8   9   7    3.42    0.19
   8  -9  -7    3.38    0.20
  -7   9   7    0.57    0.08
   7  -9  -7    0.65    0.10
  -6   9   7    2.93    0.16
   6  -9  -7    2.77    0.18
  -5   9   7   18.77    0.66
   5  -9  -7   18.43    0.71
  -4   9   7    1.15    0.10
   4  -9  -7    1.11    0.13
  -3   9   7    0.78    0.08
   3  -9  -7    0.81    0.11
   2  -9  -7    2.11    0.17
   1  -9  -7    5.68    0.29
  -1  -9  -7    0.25    0.10
  -2  -9  -7    0.08    0.10
  -3  -9  -7    1.05    0.14
  -4  -9  -7    1.34    0.16
  -5  -9  -7    2.43    0.21
  -6  -9  -7    0.55    0.13
  -7  -9  -7    0.37    0.12
  -8  -9  -7    0.54    0.10
  -8  -9  -7    0.68    0.14
  -9  -9  -7    0.87    0.16
  -9  -9  -7    0.81    0.13
 -10  -9  -7   -0.04    0.13
 -11   9   8    0.54    0.11
  11  -9  -8    0.52    0.11
 -10   9   8    0.32    0.08
  10  -9  -8    0.40    0.09
  -9   9   8    0.39    0.08
   9  -9  -8    0.32    0.08
  -8   9   8    1.60    0.13
   8  -9  -8    1.73    0.15
  -7   9   8    0.45    0.08
   7  -9  -8    0.45    0.09
  -6   9   8    0.65    0.09
   6  -9  -8    0.70    0.11
  -5   9   8   30.90    1.06
   5  -9  -8   30.89    1.13
  -4   9   8    1.31    0.12
   4  -9  -8    1.20    0.14
   3  -9  -8    0.43    0.09
   3  -9  -8    0.32    0.05
   2  -9  -8    1.18    0.13
   1  -9  -8    0.04    0.07
   0  -9  -8    1.48    0.15
  -1  -9  -8    0.19    0.10
  -2  -9  -8    0.59    0.13
  -3  -9  -8    0.06    0.09
  -4  -9  -8    0.92    0.14
  -5  -9  -8    0.12    0.10
  -6  -9  -8    3.68    0.25
  -6  -9  -8    3.54    0.21
  -7  -9  -8    0.24    0.08
  -7  -9  -8    0.24    0.12
  -8  -9  -8    0.47    0.10
  -8  -9  -8    0.75    0.15
  -9  -9  -8   -0.03    0.12
 -11   9   9    0.04    0.08
  11  -9  -9    0.25    0.08
 -10   9   9    0.60    0.10
  10  -9  -9    0.76    0.12
  -9   9   9   -0.01    0.06
   9  -9  -9    0.07    0.07
  -8   9   9    2.92    0.17
   8  -9  -9    2.84    0.20
  -7   9   9    0.33    0.07
   7  -9  -9    0.36    0.09
  -6   9   9    1.00    0.10
   6  -9  -9    1.06    0.13
  -5   9   9    4.74    0.23
   5  -9  -9    4.64    0.26
  -4   9   9    0.90    0.10
   4  -9  -9    1.29    0.14
   3  -9  -9    1.88    0.17
   2  -9  -9    3.06    0.15
   2  -9  -9    2.99    0.21
   1  -9  -9    4.17    0.25
   1  -9  -9    3.86    0.18
   0  -9  -9    0.10    0.05
   0  -9  -9    0.20    0.09
  -1  -9  -9    0.82    0.14
  -1  -9  -9    0.66    0.09
  -2  -9  -9    0.93    0.10
  -2  -9  -9    1.30    0.16
  -3  -9  -9    1.35    0.16
  -3  -9  -9    0.97    0.11
  -4  -9  -9    6.23    0.28
  -4  -9  -9    6.00    0.33
  -5  -9  -9    1.21    0.13
  -5  -9  -9    1.44    0.18
  -6  -9  -9    0.32    0.09
  -6  -9  -9    0.46    0.13
  -7  -9  -9    0.45    0.13
  -7  -9  -9    0.44    0.10
  -8  -9  -9    0.46    0.14
  12  -9 -10    0.03    0.07
  11  -9 -10   -0.07    0.07
 -10   9  10    1.09    0.13
  10  -9 -10    1.29    0.14
  -9   9  10    0.12    0.07
   9  -9 -10    0.11    0.07
  -8   9  10    0.32    0.08
   8  -9 -10    0.39    0.09
  -7   9  10    0.79    0.10
   7  -9 -10    0.59    0.11
  -6   9  10    0.13    0.07
   6  -9 -10    0.16    0.08
  -5   9  10    2.81    0.17
   5  -9 -10    2.84    0.20
   4  -9 -10    0.04    0.07
   3  -9 -10   19.13    0.75
   2  -9 -10    0.33    0.06
   2  -9 -10    0.27    0.08
   1  -9 -10    5.25    0.23
   1  -9 -10    5.23    0.28
   0  -9 -10    0.50    0.11
   0  -9 -10    0.38    0.07
  -1  -9 -10    3.67    0.19
  -1  -9 -10    3.74    0.24
  -2  -9 -10    1.30    0.12
  -2  -9 -10    1.30    0.16
  -3  -9 -10    5.00    0.24
  -3  -9 -10    4.83    0.29
  -4  -9 -10    0.04    0.09
  -4  -9 -10   -0.06    0.06
  -5  -9 -10    0.13    0.10
  -5  -9 -10   -0.02    0.06
  -6  -9 -10    0.72    0.14
  -6  -9 -10    0.60    0.11
  -7  -9 -10   -0.01    0.07
  -7  -9 -10    0.14    0.12
  12  -9 -11    0.12    0.09
  11  -9 -11    0.02    0.08
 -10   9  11    0.54    0.10
  10  -9 -11    0.58    0.12
  -9   9  11    0.04    0.07
   9  -9 -11    0.01    0.07
  -8   9  11    0.07    0.06
   8  -9 -11   -0.02    0.06
  -7   9  11    0.18    0.07
   7  -9 -11    0.20    0.08
   6  -9 -11    0.23    0.08
   5  -9 -11    0.64    0.12
   4  -9 -11    2.72    0.20
   3  -9 -11   14.43    0.60
   2  -9 -11    3.65    0.24
   1  -9 -11    0.60    0.11
   1  -9 -11    0.55    0.08
   0  -9 -11    2.87    0.16
   0  -9 -11    2.91    0.21
  -1  -9 -11    4.56    0.22
  -1  -9 -11    4.58    0.28
  -2  -9 -11    2.24    0.19
  -2  -9 -11    2.01    0.15
  -3  -9 -11    0.49    0.10
  -3  -9 -11    0.55    0.12
  -4  -9 -11    1.84    0.19
  -4  -9 -11    1.91    0.17
  -5  -9 -11    0.06    0.10
  -5  -9 -11   -0.04    0.07
  -6  -9 -11    1.42    0.18
  -6  -9 -11    1.30    0.16
  -7  -9 -11    0.32    0.13
  11  -9 -12    0.14    0.09
  10  -9 -12    0.12    0.08
  -9   9  12    0.30    0.09
   9  -9 -12    0.31    0.10
  -8   9  12   -0.07    0.06
   8  -9 -12   -0.08    0.06
   7  -9 -12    0.33    0.10
   6  -9 -12    0.00    0.07
   5  -9 -12    0.06    0.08
   4  -9 -12    5.54    0.30
   3  -9 -12    1.67    0.17
   2  -9 -12    6.07    0.32
   1  -9 -12    0.89    0.13
   0  -9 -12    0.87    0.14
   0  -9 -12    0.71    0.10
  -1  -9 -12    0.83    0.11
  -1  -9 -12    0.75    0.13
  -2  -9 -12    0.06    0.06
  -2  -9 -12    0.01    0.08
  -3  -9 -12    0.13    0.10
  -3  -9 -12    0.03    0.07
  -4  -9 -12    1.78    0.19
  -4  -9 -12    1.30    0.15
  -5  -9 -12    0.18    0.09
  -5  -9 -12    0.14    0.10
  -6  -9 -12    3.72    0.27
  10  -9 -13    0.43    0.11
   9  -9 -13    0.31    0.10
   8  -9 -13    0.60    0.12
   7  -9 -13   -0.02    0.06
   6  -9 -13    0.31    0.10
   5  -9 -13    0.58    0.12
   4  -9 -13    0.98    0.14
   3  -9 -13    0.72    0.12
   2  -9 -13    0.18    0.09
   1  -9 -13    1.02    0.14
   0  -9 -13    1.96    0.15
   0  -9 -13    1.89    0.18
  -1  -9 -13    0.42    0.11
  -1  -9 -13    0.43    0.09
  -2  -9 -13    1.09    0.15
  -2  -9 -13    0.84    0.12
  -3  -9 -13    0.45    0.11
  -3  -9 -13    0.39    0.12
  -4  -9 -13    1.95    0.19
  -4  -9 -13    1.73    0.18
  -5  -9 -13    0.12    0.10
   9  -9 -14    0.07    0.08
   8  -9 -14    1.17    0.16
   7  -9 -14    0.17    0.09
   6  -9 -14    0.28    0.10
   5  -9 -14    1.48    0.16
   4  -9 -14    0.10    0.08
   3  -9 -14    0.28    0.10
   2  -9 -14    0.05    0.08
   1  -9 -14    1.30    0.17
   0  -9 -14    0.51    0.12
  -1  -9 -14    0.18    0.09
  -1  -9 -14    0.08    0.07
  -2  -9 -14    0.46    0.10
  -2  -9 -14    0.63    0.12
  -3  -9 -14    0.20    0.09
  -3  -9 -14    0.18    0.10
  -4  -9 -14    2.03    0.20
   8  -9 -15    0.03    0.08
   7  -9 -15    0.52    0.12
   6  -9 -15    0.34    0.11
   5  -9 -15    0.75    0.13
   4  -9 -15    0.64    0.13
   3  -9 -15    0.31    0.10
   2  -9 -15    0.24    0.10
   1  -9 -15    0.53    0.12
   0  -9 -15    0.15    0.09
  -1  -9 -15    0.20    0.10
  -2  -9 -15    0.67    0.13
  -2  -9 -15    0.47    0.11
  -3  -9 -15    0.79    0.14
  -4  -9 -15    1.00    0.16
   7  -9 -16    0.16    0.10
   6  -9 -16    0.10    0.09
   5  -9 -16    0.06    0.08
   4  -9 -16    0.09    0.08
   3  -9 -16   -0.04    0.07
   2  -9 -16    0.15    0.10
   1  -9 -16    0.44    0.11
   0  -9 -16    1.01    0.16
  -1  -9 -16    0.13    0.09
  -2  -9 -16    0.51    0.12
  -3  -9 -16    0.19    0.09
   5  -9 -17    0.82    0.15
   4  -9 -17    1.57    0.19
   3  -9 -17    0.31    0.11
   2  -9 -17    2.66    0.23
   1  -9 -17    0.15    0.09
   0  -9 -17    0.11    0.09
  -1  -9 -17    0.04    0.08
  -2  -9 -17    0.07    0.08
   4  10 -16    0.07    0.07
   7  10 -16   -0.02    0.08
   8  10 -16   -0.02    0.08
   1  10 -15    0.88    0.12
   2  10 -15    0.08    0.07
   3  10 -15    0.40    0.09
   4  10 -15    0.55    0.10
   5  10 -15    0.62    0.11
   6  10 -15    0.01    0.07
   7  10 -15    0.08    0.08
   8  10 -15    0.05    0.08
  -2  10 -14    0.40    0.10
  -1  10 -14   -0.07    0.06
   0  10 -14    0.35    0.09
   1  10 -14    2.05    0.16
   2  10 -14   -0.03    0.06
   3  10 -14   -0.03    0.05
   4  10 -14    0.06    0.06
   5  10 -14    0.12    0.07
   5  10 -14    0.16    0.07
   6  10 -14    0.09    0.07
   6  10 -14    0.10    0.07
   7  10 -14    1.39    0.15
   8  10 -14   -0.03    0.07
   9  10 -14    1.21    0.16
  -3  10 -13    1.70    0.16
  -2  10 -13   -0.09    0.05
  -1  10 -13    0.49    0.10
   0  10 -13    0.08    0.07
   1  10 -13    0.86    0.12
   2  10 -13    1.72    0.15
   3  10 -13    0.08    0.06
   4  10 -13    1.10    0.12
   4  10 -13    1.08    0.12
   5  10 -13    0.01    0.06
   5  10 -13    0.09    0.06
   6  10 -13    1.75    0.13
   6  10 -13    1.57    0.15
   7  10 -13    0.03    0.08
   8  10 -13    0.08    0.08
   9  10 -13    0.13    0.09
  10  10 -13    1.24    0.16
  -5  10 -12    1.75    0.17
  -4  10 -12    1.94    0.17
  -3  10 -12    0.99    0.12
  -2  10 -12    0.67    0.10
  -1  10 -12   -0.02    0.06
   0  10 -12    0.06    0.06
   1  10 -12    3.67    0.21
   2  10 -12    0.88    0.11
   3  10 -12    3.59    0.20
   3  10 -12    3.62    0.20
   4  10 -12    3.07    0.18
   4  10 -12    3.04    0.18
   5  10 -12    0.75    0.11
   5  10 -12    0.63    0.09
   6  10 -12   -0.02    0.06
   6  10 -12    0.11    0.05
   7  10 -12    0.26    0.07
   7  10 -12    0.25    0.08
   8  10 -12    0.03    0.07
   9  10 -12    0.07    0.08
  10  10 -12    0.33    0.10
  -6  10 -11    2.67    0.20
  -5  10 -11    0.46    0.10
  -4  10 -11    1.49    0.14
  -3  10 -11    0.03    0.06
  -2  10 -11    0.02    0.06
  -1  10 -11    0.19    0.07
   0  10 -11    0.13    0.06
   1  10 -11    0.19    0.06
   2  10 -11    0.03    0.05
   2  10 -11    0.05    0.05
   3  10 -11   14.63    0.57
   3  10 -11   15.16    0.54
   4  10 -11    0.58    0.09
   4  10 -11    0.50    0.08
   5  10 -11    2.22    0.16
   5  10 -11    2.27    0.15
   6  10 -11    1.20    0.13
   6  10 -11    1.14    0.11
   7  10 -11    0.01    0.05
   7  10 -11    0.02    0.06
   8  10 -11    0.31    0.09
   9  10 -11   -0.02    0.07
  10  10 -11   -0.03    0.07
  11  10 -11   -0.02    0.07
  -7  10 -10    0.31    0.10
  -6  10 -10    0.14    0.08
  -5  10 -10    2.20    0.17
  -4  10 -10    1.80    0.15
  -3  10 -10    0.13    0.07
  -2  10 -10   -0.06    0.05
  -1  10 -10    1.52    0.12
   0  10 -10    1.71    0.13
   1  10 -10    0.88    0.10
   2  10 -10    1.84    0.14
   2  10 -10    1.71    0.12
   3  10 -10    5.05    0.23
   3  10 -10    4.21    0.22
   4  10 -10    1.16    0.11
   4  10 -10    1.20    0.11
   5  10 -10    6.03    0.29
   5  10 -10    6.04    0.26
   6  10 -10    0.05    0.05
   6  10 -10    0.10    0.06
   7  10 -10    0.30    0.08
   7  10 -10    0.36    0.07
   8  10 -10    0.01    0.04
   8  10 -10   -0.06    0.06
   9  10 -10    0.55    0.11
  10  10 -10    0.16    0.09
  11  10 -10    0.24    0.10
  -8  10  -9    1.30    0.15
  -7  10  -9    2.13    0.17
  -6  10  -9    0.05    0.06
  -5  10  -9    0.66    0.10
  -4  10  -9    3.99    0.21
  -3  10  -9    0.08    0.06
  -2  10  -9    2.19    0.15
  -1  10  -9    0.01    0.05
   0  10  -9    0.83    0.10
   1  10  -9    0.03    0.05
   1  10  -9   -0.05    0.03
   2  10  -9    0.22    0.06
   2  10  -9    0.21    0.06
   3  10  -9    4.50    0.22
   3  10  -9    4.46    0.21
   4  10  -9    3.36    0.18
   4  10  -9    3.71    0.20
   5  10  -9    0.09    0.06
   5  10  -9    0.08    0.05
   6  10  -9    0.49    0.08
   6  10  -9    0.45    0.08
   7  10  -9    0.29    0.08
   7  10  -9    0.41    0.08
   8  10  -9    0.00    0.04
   8  10  -9   -0.01    0.05
   9  10  -9    0.04    0.07
  10  10  -9    0.28    0.09
  11  10  -9    0.53    0.12
  -9  10  -8    0.09    0.08
  -8  10  -8    0.94    0.12
  -7  10  -8    0.21    0.08
  -6  10  -8    0.06    0.07
  -5  10  -8    0.96    0.11
  -4  10  -8   -0.03    0.05
  -3  10  -8    5.29    0.24
  -2  10  -8    0.52    0.08
  -1  10  -8    0.27    0.07
   0  10  -8    0.21    0.06
   0  10  -8    0.23    0.04
   1  10  -8    0.04    0.04
   1  10  -8    0.07    0.05
   2  10  -8    2.18    0.14
   2  10  -8    2.32    0.13
   3  10  -8    0.66    0.08
   3  10  -8    0.74    0.08
   4  10  -8   10.50    0.42
   4  10  -8   10.41    0.39
   5  10  -8    2.92    0.16
   5  10  -8    2.94    0.18
   6  10  -8   10.23    0.43
   6  10  -8   10.36    0.38
   7  10  -8    0.22    0.07
   7  10  -8    0.30    0.06
   8  10  -8    0.19    0.08
   8  10  -8    0.17    0.06
   9  10  -8    0.06    0.07
  10  10  -8   -0.01    0.07
  11  10  -8    0.16    0.09
  12  10  -8    0.13    0.09
  -9  10  -7    0.25    0.07
  -9  10  -7    0.38    0.09
  -8  10  -7    2.06    0.16
  -7  10  -7    0.01    0.06
  -6  10  -7    0.06    0.06
  -5  10  -7    0.04    0.05
  -4  10  -7    1.13    0.11
  -3  10  -7    0.67    0.09
  -2  10  -7    1.44    0.11
  -1  10  -7    9.33    0.36
   0  10  -7    0.03    0.03
   0  10  -7    0.07    0.04
   1  10  -7    2.52    0.13
   1  10  -7    2.58    0.14
   2  10  -7    2.00    0.12
   2  10  -7    1.94    0.12
   3  10  -7    0.11    0.05
   3  10  -7    0.19    0.05
   4  10  -7    2.12    0.14
   4  10  -7    2.06    0.13
   5  10  -7    3.14    0.19
   5  10  -7    3.40    0.18
   6  10  -7    3.32    0.17
   6  10  -7    3.10    0.19
   7  10  -7    0.26    0.06
   7  10  -7    0.26    0.08
   8  10  -7    0.11    0.07
   9  10  -7    0.33    0.09
  10  10  -7   -0.05    0.06
  11  10  -7    1.93    0.17
  12  10  -7    0.46    0.12
  -9  10  -6    0.05    0.06
  -9  10  -6    0.02    0.06
  -8  10  -6    0.37    0.08
  -8  10  -6    0.48    0.08
  -7  10  -6    0.06    0.05
  -7  10  -6    0.03    0.06
  -6  10  -6    0.10    0.06
  -5  10  -6    2.68    0.16
  -4  10  -6    1.19    0.10
  -3  10  -6    0.25    0.06
  -2  10  -6    0.28    0.06
   1 -10   6    4.39    0.18
   0  10  -6    0.02    0.03
   0 -10   6    0.04    0.05
   1  10  -6    0.27    0.05
   1  10  -6    0.17    0.05
   2  10  -6    0.28    0.06
   2  10  -6    0.32    0.05
   3  10  -6    1.48    0.10
   3  10  -6    1.39    0.10
   4  10  -6    0.10    0.05
   4  10  -6    0.00    0.05
   5  10  -6    3.06    0.18
   5  10  -6    3.25    0.16
   6  10  -6    0.02    0.04
   6  10  -6   -0.07    0.05
   7  10  -6    3.13    0.17
   7  10  -6    3.20    0.19
   8  10  -6    2.52    0.18
   9  10  -6    0.44    0.09
  10  10  -6   -0.04    0.06
  11  10  -6    0.04    0.07
  12  10  -6    0.83    0.14
 -10  10  -5    0.35    0.08
  -9  10  -5    2.60    0.17
  -8  10  -5    0.59    0.09
  -8  10  -5    0.65    0.09
  -7  10  -5    0.06    0.05
  -7  10  -5    0.04    0.06
  -6  10  -5    0.04    0.05
  -6  10  -5   -0.04    0.05
  -5  10  -5    0.57    0.08
  -5  10  -5    0.41    0.07
  -4  10  -5    0.76    0.09
  -3  10  -5    0.26    0.06
  -2  10  -5    1.26    0.10
  -1  10  -5    0.91    0.09
   0  10  -5    1.18    0.07
   0 -10   5    1.27    0.11
   1  10  -5    3.36    0.13
  -1 -10   5    3.12    0.16
   2  10  -5    3.40    0.17
   2  10  -5    3.86    0.17
   3  10  -5    7.60    0.31
   3  10  -5    7.97    0.30
   4  10  -5    0.03    0.04
   4  10  -5    0.08    0.05
   5  10  -5    0.38    0.06
   5  10  -5    0.32    0.07
   6  10  -5    1.19    0.12
   6  10  -5    1.27    0.10
   7  10  -5    3.50    0.20
   8  10  -5    0.05    0.06
   9  10  -5   -0.05    0.05
  10  10  -5    0.46    0.09
  11  10  -5    0.22    0.09
  12  10  -5    0.41    0.11
 -10  10  -4    0.20    0.08
  -9  10  -4    0.51    0.09
  -8  10  -4   -0.04    0.05
  -8  10  -4    0.06    0.06
  -7  10  -4    1.48    0.12
  -7  10  -4    1.34    0.11
  -6  10  -4   -0.03    0.04
  -6  10  -4   -0.04    0.05
  -5  10  -4   10.19    0.38
  -5  10  -4   10.30    0.39
  -4  10  -4    4.01    0.18
  -4  10  -4    3.94    0.18
  -3  10  -4    0.00    0.04
  -3  10  -4    0.00    0.03
  -2  10  -4    0.62    0.07
  -2  10  -4    0.44    0.05
   2 -10   4    0.51    0.07
  -1  10  -4    2.30    0.11
  -1  10  -4    2.37    0.13
   0  10  -4    6.15    0.24
   0 -10   4    6.07    0.25
   1  10  -4    0.66    0.05
  -1 -10   4    0.76    0.08
   3  10  -4    4.97    0.21
   3  10  -4    4.89    0.22
   4  10  -4    4.72    0.22
   4  10  -4    4.90    0.21
   5  10  -4    0.94    0.08
   5  10  -4    1.06    0.10
   6  10  -4    0.05    0.04
   6  10  -4    0.01    0.06
   7  10  -4    0.01    0.05
   8  10  -4    0.02    0.06
   9  10  -4    0.80    0.11
  10  10  -4   -0.03    0.06
  11  10  -4    0.10    0.07
  12  10  -4   -0.06    0.06
 -10  10  -3    0.65    0.10
  -9  10  -3    0.25    0.07
  -8  10  -3    1.65    0.12
  -8  10  -3    1.55    0.12
  -7  10  -3    0.21    0.07
  -7  10  -3    0.26    0.06
  -6  10  -3    3.17    0.17
  -6  10  -3    3.40    0.18
  -5  10  -3   11.67    0.43
  -5  10  -3   11.09    0.41
  -4  10  -3    0.04    0.04
  -4  10  -3   -0.02    0.04
  -3  10  -3    0.64    0.07
  -3  10  -3    0.67    0.07
   3 -10   3    0.62    0.06
  -2  10  -3    5.07    0.20
  -2  10  -3    4.83    0.20
   2 -10   3    5.20    0.22
  -1  10  -3    0.10    0.03
  -1  10  -3    0.08    0.04
   1 -10   3    0.09    0.05
   0  10  -3    2.21    0.12
   0 -10   3    2.09    0.14
   1  10  -3    0.71    0.07
   1  10  -3    0.96    0.05
  -1 -10   3    0.90    0.09
   3  10  -3    0.79    0.07
  -3 -10   3    1.13    0.12
   4  10  -3   -0.03    0.04
   4  10  -3   -0.02    0.04
  -4 -10   3   -0.04    0.06
   5  10  -3    2.25    0.14
   5  10  -3    2.03    0.12
   6  10  -3    0.43    0.08
   7  10  -3    0.55    0.09
   8  10  -3    1.21    0.12
   9  10  -3    0.04    0.06
  10  10  -3    1.57    0.14
  11  10  -3    0.89    0.13
 -11 -10   3    1.03    0.15
 -12 -10   3    0.05    0.11
 -11  10  -2    0.23    0.08
 -10  10  -2    0.20    0.07
  -9  10  -2    0.40    0.08
  -8  10  -2   -0.03    0.05
  -7  10  -2    0.62    0.09
  -7  10  -2    0.81    0.08
  -6  10  -2    1.52    0.11
  -6  10  -2    1.27    0.11
  -5  10  -2    2.64    0.15
  -5  10  -2    2.58    0.14
  -4  10  -2    4.50    0.20
  -4  10  -2    4.53    0.19
  -3  10  -2    1.70    0.10
  -3  10  -2    1.52    0.10
   3 -10   2    1.55    0.10
  -2  10  -2    8.80    0.31
  -2  10  -2    8.55    0.31
  -1  10  -2    1.57    0.10
  -1  10  -2    1.37    0.08
   1 -10   2    1.45    0.12
   0  10  -2    3.13    0.14
   0  10  -2    2.67    0.12
   0 -10   2    3.11    0.16
   1  10  -2   15.01    0.50
   1  10  -2   15.27    0.50
  -1 -10   2   14.89    0.55
  -2 -10   2   10.12    0.40
   4  10  -2    5.80    0.23
  -4 -10   2    5.50    0.26
  -5 -10   2    0.04    0.08
  -6 -10   2    2.14    0.16
   7  10  -2    2.84    0.18
  -7 -10   2    2.97    0.20
  -8 -10   2    2.90    0.20
  -9 -10   2    0.31    0.11
 -10 -10   2    0.15    0.10
 -11 -10   2   -0.04    0.10
 -12 -10   2    0.06    0.11
 -11  10  -1    0.08    0.06
 -10  10  -1    0.05    0.06
  -9  10  -1    0.70    0.10
  -8  10  -1    0.09    0.06
  -7  10  -1    0.16    0.05
  -7  10  -1    0.13    0.06
  -6  10  -1    2.07    0.14
  -6  10  -1    2.14    0.12
  -5  10  -1    3.11    0.15
  -5  10  -1    2.94    0.16
  -4  10  -1    0.38    0.06
  -4  10  -1    0.37    0.06
   4 -10   1    0.56    0.04
  -3  10  -1    0.02    0.03
  -3  10  -1    0.05    0.04
   3 -10   1    0.01    0.02
  -2  10  -1   21.11    0.68
  -2  10  -1   21.77    0.72
   2 -10   1   21.25    0.76
  -1  10  -1   11.22    0.39
  -1  10  -1   11.84    0.40
   1 -10   1   11.28    0.43
   0  10  -1    4.62    0.19
   0 -10   1    4.66    0.22
   1  10  -1    3.58    0.13
   1  10  -1    3.63    0.16
  -1 -10   1    3.31    0.18
   2  10  -1    1.44    0.10
  -2 -10   1    1.70    0.13
   3  10  -1    0.00    0.01
  -3 -10   1    0.02    0.01
  -3 -10   1    0.00    0.06
  -4 -10   1    1.53    0.15
  -5 -10   1    1.58    0.15
  -6 -10   1    1.84    0.17
  -7 -10   1    0.09    0.09
  -8 -10   1    0.18    0.10
  -9 -10   1    1.75    0.17
 -10 -10   1    0.16    0.10
 -11 -10   1    0.53    0.13
 -12 -10   1    0.15    0.12
 -11  10   0    0.00    0.06
 -10  10   0    0.39    0.08
  -9  10   0    0.06    0.05
  -8  10   0    0.25    0.07
  -7  10   0    0.86    0.09
  -6  10   0    9.72    0.37
  -6  10   0    9.67    0.34
  -5  10   0    1.88    0.10
  -5  10   0    1.74    0.12
   5 -10   0    1.94    0.11
  -4  10   0    4.32    0.18
  -4  10   0    4.80    0.20
   4 -10   0    3.96    0.19
  -3  10   0    0.57    0.06
  -3  10   0    0.71    0.07
   3 -10   0    0.64    0.08
  -2  10   0    0.01    0.03
  -2  10   0    0.00    0.03
   2 -10   0   -0.03    0.06
  -1  10   0    0.14    0.04
  -1  10   0    0.08    0.03
   1 -10   0    0.06    0.06
   0  10   0    2.90    0.13
   0 -10   0    2.98    0.17
   1  10   0    0.11    0.03
   1  10   0    0.11    0.04
  -1 -10   0    0.02    0.07
   2  10   0    0.04    0.03
  -2 -10   0    0.02    0.07
  -3 -10   0    0.47    0.09
  -4 -10   0    4.16    0.22
  -5 -10   0    2.22    0.17
  -6 -10   0    9.61    0.42
  -7 -10   0    0.99    0.13
  -8 -10   0    0.18    0.10
  -9 -10   0   -0.10    0.08
 -10 -10   0    0.53    0.13
 -11 -10   0   -0.08    0.10
 -12 -10   0   -0.14    0.11
 -11  10   1    0.49    0.10
 -10  10   1   -0.03    0.05
  -9  10   1    1.62    0.13
  -8  10   1    0.16    0.06
  -7  10   1    0.04    0.05
  -6  10   1    1.99    0.13
  -6  10   1    1.86    0.10
   6 -10  -1    1.94    0.12
  -5  10   1    1.62    0.11
  -5  10   1    1.61    0.09
   5 -10  -1    1.65    0.11
  -4  10   1    1.39    0.10
  -4  10   1    1.39    0.08
   4 -10  -1    1.26    0.11
  -3  10   1    0.03    0.04
  -3  10   1    0.07    0.03
   3 -10  -1   -0.03    0.05
  -2  10   1    1.76    0.10
  -2  10   1    1.68    0.09
   2 -10  -1    1.69    0.13
  -1  10   1    3.53    0.15
  -1  10   1    3.71    0.15
   1 -10  -1    3.52    0.19
   0  10   1    4.46    0.18
   0  10   1    4.35    0.17
   0 -10  -1    4.85    0.23
   1  10   1   11.26    0.38
  -1 -10  -1   11.27    0.45
  -2 -10  -1   21.19    0.77
  -3 -10  -1   -0.07    0.08
  -4 -10  -1    0.19    0.08
  -5 -10  -1    3.04    0.21
  -6 -10  -1    1.98    0.18
  -7 -10  -1    0.18    0.09
  -8 -10  -1    0.04    0.10
  -9 -10  -1    0.62    0.13
 -10 -10  -1   -0.08    0.10
 -11 -10  -1   -0.04    0.11
 -12 -10  -1   -0.08    0.12
 -11  10   2    0.08    0.07
 -10  10   2    0.13    0.06
  -9  10   2    0.09    0.06
  -8  10   2    2.91    0.17
  -7  10   2    2.84    0.16
   7 -10  -2    2.68    0.15
  -6  10   2    2.33    0.14
   6 -10  -2    2.27    0.13
  -5  10   2    0.07    0.03
  -5  10   2    0.08    0.05
   5 -10  -2    0.10    0.05
  -4  10   2    5.58    0.21
  -4  10   2    5.71    0.23
   4 -10  -2    5.72    0.25
  -3  10   2    1.55    0.08
  -3  10   2    1.55    0.10
   3 -10  -2    1.36    0.12
  -2  10   2    9.85    0.36
  -2  10   2   10.29    0.34
   2 -10  -2   10.29    0.41
  -1  10   2   14.81    0.48
  -1  10   2   15.19    0.51
   1 -10  -2   14.70    0.57
   0  10   2    3.33    0.15
   0  10   2    3.39    0.14
   0 -10  -2    3.28    0.19
  -1 -10  -2    1.25    0.14
  -2 -10  -2    8.86    0.37
  -4 -10  -2    2.39    0.17
  -5 -10  -2    2.73    0.19
  -6 -10  -2    1.49    0.16
  -7 -10  -2    0.95    0.13
  -8 -10  -2    0.06    0.09
  -9 -10  -2    0.40    0.12
 -10 -10  -2    0.24    0.12
 -11 -10  -2    0.01    0.12
 -12 -10  -2    0.03    0.13
 -11  10   3    0.92    0.12
 -10  10   3    1.38    0.13
  -9  10   3    0.00    0.05
  -8  10   3    1.26    0.12
  -7  10   3    0.50    0.08
   7 -10  -3    0.54    0.08
  -6  10   3    0.61    0.08
   6 -10  -3    0.65    0.08
  -5  10   3    1.89    0.12
  -5  10   3    2.10    0.09
   5 -10  -3    1.96    0.14
  -4  10   3   -0.07    0.03
  -4  10   3    0.02    0.03
   4 -10  -3   -0.04    0.05
  -3  10   3    0.97    0.07
  -3  10   3    1.08    0.08
   3 -10  -3    1.05    0.11
  -2  10   3    6.25    0.22
  -2  10   3    6.00    0.24
   2 -10  -3    6.20    0.29
  -1  10   3    0.82    0.08
   1 -10  -3    0.96    0.11
   0 -10  -3    2.03    0.17
  -1 -10  -3    0.11    0.08
  -2 -10  -3    3.91    0.22
  -3 -10  -3   -0.02    0.04
  -4 -10  -3    0.04    0.09
  -5 -10  -3   11.69    0.49
  -6 -10  -3    3.70    0.24
  -7 -10  -3    0.29    0.11
  -8 -10  -3    1.50    0.17
  -9 -10  -3    0.33    0.13
 -10 -10  -3    0.79    0.16
 -11 -10  -3    0.11    0.13
 -12 -10  -3   -0.04    0.13
 -11  10   4    0.12    0.07
 -10  10   4    0.03    0.06
  -9  10   4    0.77    0.10
  -8  10   4    0.01    0.05
   8 -10  -4    0.01    0.05
  -7  10   4   -0.07    0.05
   7 -10  -4    0.03    0.05
  -6  10   4    0.04    0.05
   6 -10  -4    0.13    0.05
  -5  10   4    1.01    0.10
   5 -10  -4    0.95    0.10
  -4  10   4    4.70    0.21
   4 -10  -4    4.74    0.24
  -3  10   4    4.99    0.22
   3 -10  -4    5.29    0.26
  -2  10   4    1.89    0.11
   2 -10  -4    1.99    0.16
  -1  10   4    0.74    0.08
   1 -10  -4    0.82    0.11
   0 -10  -4    6.19    0.29
  -1 -10  -4    1.85    0.16
  -2 -10  -4    0.01    0.03
  -3 -10  -4   -0.02    0.08
  -4 -10  -4    4.05    0.26
  -5 -10  -4   10.55    0.46
  -6 -10  -4   -0.09    0.09
  -7 -10  -4    1.37    0.17
  -8 -10  -4    0.04    0.10
  -9 -10  -4    0.58    0.14
 -10 -10  -4    0.18    0.13
 -11 -10  -4    0.19    0.14
 -12 -10  -4    0.31    0.15
 -11  10   5    0.32    0.08
 -10  10   5    0.52    0.09
  -9  10   5    0.00    0.05
   9 -10  -5   -0.01    0.05
  -8  10   5   -0.01    0.05
   8 -10  -5    0.07    0.05
  -7  10   5    3.30    0.18
   7 -10  -5    3.39    0.19
  -6  10   5    1.07    0.10
   6 -10  -5    1.40    0.12
  -5  10   5    0.47    0.07
   5 -10  -5    0.40    0.08
  -4  10   5    0.08    0.05
   4 -10  -5    0.00    0.06
  -3  10   5    8.57    0.32
   3 -10  -5    8.22    0.37
  -2  10   5    4.04    0.18
   2 -10  -5    3.84    0.22
   1 -10  -5    3.26    0.21
   0 -10  -5    1.38    0.15
  -1 -10  -5    0.28    0.07
  -2 -10  -5    0.62    0.12
  -3 -10  -5    0.35    0.11
  -4 -10  -5    0.76    0.14
  -5 -10  -5    0.46    0.13
  -6 -10  -5    0.07    0.11
  -7 -10  -5    0.13    0.11
  -8 -10  -5    0.65    0.14
  -9 -10  -5    2.69    0.24
 -10 -10  -5    0.68    0.16
 -11 -10  -5    0.29    0.15
 -11  10   6   -0.07    0.07
 -10  10   6   -0.03    0.06
  -9  10   6    0.41    0.08
   9 -10  -6    0.59    0.10
  -8  10   6    2.38    0.16
   8 -10  -6    2.48    0.17
  -7  10   6    3.14    0.18
   7 -10  -6    2.97    0.18
  -6  10   6    0.06    0.05
   6 -10  -6    0.07    0.06
  -5  10   6    3.35    0.17
   5 -10  -6    3.61    0.21
  -4  10   6    0.13    0.05
   4 -10  -6    0.15    0.07
  -3  10   6    1.39    0.10
   3 -10  -6    1.43    0.13
  -2  10   6    0.40    0.06
   2 -10  -6    0.37    0.10
   1 -10  -6    0.19    0.08
   0 -10  -6   -0.13    0.08
  -1 -10  -6    6.28    0.32
  -2 -10  -6    0.37    0.12
  -3 -10  -6    0.16    0.10
  -4 -10  -6    1.35    0.17
  -5 -10  -6    2.68    0.22
  -6 -10  -6   -0.09    0.09
  -7 -10  -6   -0.11    0.10
  -8 -10  -6    0.38    0.13
  -9 -10  -6   -0.02    0.12
 -10 -10  -6    0.10    0.13
 -11  10   7    1.70    0.16
 -10  10   7   -0.04    0.06
  10 -10  -7   -0.03    0.05
  -9  10   7    0.40    0.08
   9 -10  -7    0.47    0.09
  -8  10   7    0.03    0.06
   8 -10  -7    0.08    0.06
  -7  10   7    0.31    0.07
   7 -10  -7    0.37    0.08
  -6  10   7    3.19    0.18
   6 -10  -7    3.36    0.20
  -5  10   7    3.54    0.19
   5 -10  -7    3.48    0.22
  -4  10   7    2.31    0.14
   4 -10  -7    2.49    0.17
  -3  10   7    0.14    0.05
   3 -10  -7    0.22    0.08
   2 -10  -7    1.98    0.17
   1 -10  -7    2.68    0.20
   0 -10  -7    0.11    0.08
  -1 -10  -7    9.59    0.43
  -2 -10  -7    1.20    0.15
  -3 -10  -7    1.00    0.15
  -4 -10  -7    1.11    0.15
  -5 -10  -7    0.11    0.11
  -6 -10  -7    0.12    0.11
  -7 -10  -7    0.18    0.11
  -8 -10  -7    2.08    0.17
  -8 -10  -7    2.15    0.22
  -9 -10  -7    0.49    0.15
 -10 -10  -7   -0.08    0.13
 -10  10   8   -0.03    0.06
  10 -10  -8   -0.04    0.06
  -9  10   8   -0.02    0.07
   9 -10  -8    0.13    0.07
  -8  10   8    0.09    0.06
   8 -10  -8    0.16    0.07
  -7  10   8    0.19    0.07
   7 -10  -8    0.26    0.08
  -6  10   8   10.45    0.41
   6 -10  -8   10.36    0.45
  -5  10   8    3.03    0.18
   5 -10  -8    3.18    0.21
  -4  10   8   10.08    0.40
   4 -10  -8   11.00    0.46
   3 -10  -8    0.62    0.11
   2 -10  -8    2.26    0.19
   1 -10  -8    0.02    0.07
   0 -10  -8    0.19    0.10
  -1 -10  -8    0.25    0.11
  -2 -10  -8    0.56    0.13
  -3 -10  -8    5.28    0.30
  -4 -10  -8    0.02    0.09
  -5 -10  -8    0.95    0.15
  -6 -10  -8    0.09    0.11
  -7 -10  -8    0.25    0.08
  -7 -10  -8    0.42    0.13
  -8 -10  -8    1.00    0.14
  -8 -10  -8    1.12    0.17
  -9 -10  -8   -0.04    0.12
  11 -10  -9    0.46    0.11
 -10  10   9    0.25    0.09
  10 -10  -9    0.22    0.08
  -9  10   9    0.11    0.07
   9 -10  -9    0.03    0.06
  -8  10   9   -0.01    0.06
   8 -10  -9   -0.02    0.06
  -7  10   9    0.29    0.07
   7 -10  -9    0.30    0.08
  -6  10   9    0.50    0.08
   6 -10  -9    0.53    0.10
  -5  10   9    0.01    0.06
   5 -10  -9    0.04    0.07
  -4  10   9    3.04    0.18
   4 -10  -9    3.42    0.22
   3 -10  -9    4.45    0.26
   2 -10  -9    0.08    0.05
   2 -10  -9    0.22    0.08
   1 -10  -9    0.04    0.08
   0 -10  -9    0.84    0.13
  -1 -10  -9    0.08    0.08
  -2 -10  -9    2.17    0.20
  -3 -10  -9    0.12    0.10
  -4 -10  -9    3.87    0.26
  -5 -10  -9    0.86    0.15
  -5 -10  -9    0.85    0.11
  -6 -10  -9    0.04    0.11
  -6 -10  -9    0.12    0.07
  -7 -10  -9    2.51    0.23
  -7 -10  -9    2.54    0.20
  -8 -10  -9    1.38    0.19
  -9 -10  -9    0.46    0.15
  11 -10 -10   -0.01    0.07
 -10  10  10    0.00    0.07
  10 -10 -10    0.00    0.07
  -9  10  10    0.31    0.08
   9 -10 -10    0.40    0.10
  -8  10  10   -0.03    0.06
   8 -10 -10   -0.02    0.06
  -7  10  10    0.34    0.08
   7 -10 -10    0.34    0.09
  -6  10  10    0.04    0.06
   6 -10 -10    0.00    0.07
  -5  10  10    6.27    0.28
   5 -10 -10    6.43    0.33
   4 -10 -10    1.25    0.14
   3 -10 -10    4.76    0.27
   2 -10 -10    2.10    0.18
   1 -10 -10    0.92    0.10
   1 -10 -10    1.28    0.15
   0 -10 -10    1.91    0.18
   0 -10 -10    1.67    0.12
  -1 -10 -10    1.68    0.17
  -1 -10 -10    1.39    0.12
  -2 -10 -10   -0.04    0.09
  -2 -10 -10   -0.03    0.05
  -3 -10 -10    0.13    0.07
  -3 -10 -10    0.23    0.11
  -4 -10 -10    1.51    0.15
  -4 -10 -10    1.45    0.18
  -5 -10 -10    2.20    0.18
  -5 -10 -10    2.32    0.22
  -6 -10 -10    0.11    0.11
  -6 -10 -10    0.04    0.07
  -7 -10 -10    0.34    0.13
  -8 -10 -10    0.04    0.12
  11 -10 -11    0.05    0.08
  10 -10 -11   -0.06    0.06
  -9  10  11   -0.04    0.07
   9 -10 -11    0.03    0.07
  -8  10  11    0.43    0.09
   8 -10 -11    0.55    0.11
  -7  10  11    0.02    0.06
   7 -10 -11    0.03    0.07
   6 -10 -11    1.21    0.15
   5 -10 -11    2.36    0.19
   4 -10 -11    0.48    0.11
   3 -10 -11   13.75    0.58
   2 -10 -11    0.02    0.07
   1 -10 -11    0.39    0.11
   1 -10 -11    0.32    0.07
   0 -10 -11   -0.04    0.05
   0 -10 -11   -0.03    0.07
  -1 -10 -11    0.24    0.10
  -1 -10 -11    0.22    0.07
  -2 -10 -11    0.09    0.09
  -2 -10 -11    0.04    0.06
  -3 -10 -11    0.07    0.10
  -3 -10 -11    0.04    0.07
  -4 -10 -11    1.64    0.15
  -4 -10 -11    1.68    0.19
  -5 -10 -11    0.73    0.15
  -5 -10 -11    0.33    0.10
  -6 -10 -11    2.65    0.20
  -6 -10 -11    2.87    0.24
  -7 -10 -11    1.71    0.21
  11 -10 -12    0.08    0.09
  10 -10 -12    0.41    0.11
  -9  10  12    0.02    0.07
   9 -10 -12    0.00    0.07
  -8  10  12    0.02    0.07
   8 -10 -12   -0.03    0.06
   7 -10 -12    0.14    0.08
   6 -10 -12    0.08    0.08
   5 -10 -12    0.75    0.13
   4 -10 -12    2.87    0.21
   3 -10 -12    3.79    0.25
   2 -10 -12    0.83    0.14
   1 -10 -12    3.66    0.25
   0 -10 -12    0.00    0.08
   0 -10 -12   -0.02    0.05
  -1 -10 -12    0.07    0.06
  -1 -10 -12    0.00    0.08
  -2 -10 -12    0.83    0.11
  -2 -10 -12    0.89    0.14
  -3 -10 -12    0.80    0.12
  -3 -10 -12    1.26    0.17
  -4 -10 -12    2.51    0.22
  -4 -10 -12    1.77    0.17
  -5 -10 -12    1.29    0.16
  -5 -10 -12    1.95    0.20
  -6 -10 -12    2.69    0.24
  10 -10 -13    1.15    0.17
   9 -10 -13    0.09    0.09
   8 -10 -13    0.09    0.08
   7 -10 -13    0.09    0.08
   6 -10 -13    1.61    0.17
   5 -10 -13   -0.04    0.07
   4 -10 -13    1.11    0.15
   3 -10 -13    0.23    0.10
   2 -10 -13    1.51    0.16
   1 -10 -13    0.88    0.14
   0 -10 -13    0.32    0.10
  -1 -10 -13    0.48    0.11
  -1 -10 -13    0.41    0.09
  -2 -10 -13    0.08    0.09
  -2 -10 -13   -0.01    0.07
  -3 -10 -13    1.82    0.20
  -3 -10 -13    1.82    0.16
  -4 -10 -13    1.64    0.20
  -4 -10 -13    1.41    0.17
  -5 -10 -13    0.81    0.15
  -6 -10 -13    0.85    0.16
   9 -10 -14    1.35    0.18
   8 -10 -14    0.00    0.08
   7 -10 -14    1.25    0.16
   6 -10 -14   -0.01    0.07
   5 -10 -14    0.09    0.08
   4 -10 -14    0.00    0.08
   3 -10 -14   -0.10    0.07
   2 -10 -14    0.13    0.09
   1 -10 -14    1.91    0.19
   0 -10 -14    0.27    0.10
  -1 -10 -14    0.11    0.09
  -2 -10 -14    0.46    0.11
  -2 -10 -14    0.41    0.11
  -3 -10 -14    0.16    0.10
  -3 -10 -14    0.08    0.09
  -4 -10 -14    0.23    0.10
  -5 -10 -14    0.19    0.11
   8 -10 -15   -0.01    0.08
   7 -10 -15    0.03    0.08
   6 -10 -15    0.05    0.08
   5 -10 -15    0.56    0.12
   4 -10 -15    0.60    0.12
   3 -10 -15    0.35    0.11
   2 -10 -15    0.22    0.10
   1 -10 -15    0.92    0.15
   0 -10 -15    0.24    0.10
  -1 -10 -15    1.90    0.20
  -2 -10 -15   -0.05    0.08
  -2 -10 -15    0.16    0.10
  -3 -10 -15    0.15    0.10
  -4 -10 -15    0.21    0.10
   6 -10 -16    0.01    0.08
   5 -10 -16   -0.01    0.07
   4 -10 -16    0.16    0.10
   3 -10 -16    0.26    0.11
   2 -10 -16    1.43    0.19
   1 -10 -16    1.69    0.19
   0 -10 -16    0.53    0.13
  -1 -10 -16    0.09    0.09
  -2 -10 -16    1.28    0.17
  -3 -10 -16    0.24    0.10
   3 -10 -17    0.02    0.09
   2 -10 -17    0.39    0.12
   1 -10 -17    0.08    0.09
   0 -10 -17    1.00    0.16
  -1 -10 -17    0.11    0.09
  -2 -10 -17    0.42    0.12
   2  11 -15    0.11    0.07
   3  11 -15    0.15    0.08
   4  11 -15    0.02    0.07
   5  11 -15    0.78    0.12
   7  11 -15    0.20    0.09
   8  11 -15   -0.02    0.08
   0  11 -14   -0.04    0.06
   1  11 -14   -0.08    0.05
   2  11 -14    0.08    0.07
   3  11 -14    0.12    0.07
   4  11 -14    0.10    0.07
   5  11 -14    0.04    0.05
   6  11 -14    0.29    0.09
   6  11 -14    0.29    0.08
   7  11 -14    0.10    0.08
   8  11 -14    0.09    0.08
   9  11 -14    0.04    0.08
  -2  11 -13    1.61    0.15
  -1  11 -13    0.02    0.06
   0  11 -13    0.53    0.10
   1  11 -13    0.00    0.06
   2  11 -13    0.20    0.07
   3  11 -13    0.59    0.10
   4  11 -13    1.84    0.14
   5  11 -13    0.02    0.06
   5  11 -13    0.05    0.06
   6  11 -13    0.30    0.09
   6  11 -13    0.36    0.08
   7  11 -13    0.21    0.09
   8  11 -13    0.69    0.12
   9  11 -13    0.15    0.09
  -4  11 -12    0.71    0.12
  -3  11 -12    0.64    0.11
  -2  11 -12    0.43    0.09
  -1  11 -12    1.32    0.13
   0  11 -12    1.64    0.15
   1  11 -12    0.20    0.07
   2  11 -12    0.35    0.08
   3  11 -12    0.92    0.11
   4  11 -12    0.07    0.06
   4  11 -12    0.02    0.06
   5  11 -12    0.33    0.09
   5  11 -12    0.38    0.08
   6  11 -12    0.65    0.11
   6  11 -12    0.75    0.10
   7  11 -12    0.04    0.06
   7  11 -12    0.07    0.08
   8  11 -12    0.13    0.08
   9  11 -12    0.77    0.13
  10  11 -12    0.23    0.10
  -5  11 -11    3.12    0.20
  -4  11 -11    0.64    0.11
  -3  11 -11    0.40    0.09
  -2  11 -11    0.63    0.10
  -1  11 -11    0.02    0.06
   0  11 -11    0.04    0.06
   1  11 -11    0.74    0.10
   2  11 -11    1.46    0.12
   3  11 -11    4.88    0.24
   3  11 -11    4.70    0.23
   4  11 -11    0.56    0.09
   4  11 -11    0.53    0.09
   5  11 -11    1.64    0.14
   5  11 -11    1.44    0.12
   6  11 -11    0.05    0.05
   6  11 -11    0.06    0.07
   7  11 -11    0.04    0.05
   7  11 -11    0.05    0.07
   8  11 -11    0.33    0.10
   8  11 -11    0.48    0.09
   9  11 -11    1.05    0.15
  10  11 -11   -0.04    0.08
  -6  11 -10    0.11    0.08
  -5  11 -10    2.45    0.17
  -4  11 -10    0.00    0.05
  -3  11 -10    0.57    0.09
  -2  11 -10    0.01    0.05
  -1  11 -10    0.22    0.07
   0  11 -10    0.26    0.07
   1  11 -10    0.58    0.09
   2  11 -10    0.38    0.08
   2  11 -10    0.41    0.07
   3  11 -10    3.03    0.18
   3  11 -10    2.99    0.17
   4  11 -10    0.45    0.08
   4  11 -10    0.54    0.09
   5  11 -10   -0.02    0.06
   5  11 -10    0.05    0.06
   6  11 -10    0.22    0.07
   6  11 -10    0.21    0.07
   7  11 -10    0.05    0.06
   7  11 -10   -0.03    0.05
   8  11 -10    0.11    0.08
   8  11 -10   -0.01    0.05
   9  11 -10    0.07    0.08
  10  11 -10    0.51    0.12
  11  11 -10    0.22    0.10
  -8  11  -9    0.15    0.09
  -7  11  -9    0.71    0.11
  -6  11  -9    0.03    0.06
  -5  11  -9    0.32    0.08
  -4  11  -9    0.79    0.11
  -3  11  -9    1.66    0.14
  -2  11  -9    2.21    0.15
  -1  11  -9    0.51    0.09
   0  11  -9    0.11    0.05
   1  11  -9    0.87    0.10
   2  11  -9    0.25    0.07
   2  11  -9    0.16    0.06
   3  11  -9    1.59    0.12
   3  11  -9    1.44    0.13
   4  11  -9    0.20    0.07
   4  11  -9    0.19    0.06
   5  11  -9    0.02    0.05
   5  11  -9   -0.01    0.05
   6  11  -9    0.11    0.06
   6  11  -9    0.15    0.06
   7  11  -9    0.34    0.08
   7  11  -9    0.31    0.07
   8  11  -9    0.34    0.09
   8  11  -9    0.57    0.08
   9  11  -9    0.14    0.08
  10  11  -9    0.36    0.10
  11  11  -9    0.08    0.08
  -9  11  -8   -0.04    0.07
  -8  11  -8    1.27    0.14
  -8  11  -8    1.37    0.13
  -7  11  -8    1.06    0.13
  -6  11  -8    1.03    0.12
  -5  11  -8    0.55    0.09
  -4  11  -8    0.11    0.06
  -3  11  -8    1.59    0.13
  -2  11  -8    0.84    0.10
  -1  11  -8    0.05    0.05
   0  11  -8    0.78    0.09
   1  11  -8    0.56    0.08
   1  11  -8    0.61    0.07
   2  11  -8    0.55    0.08
   2  11  -8    0.52    0.07
   3  11  -8    1.04    0.11
   3  11  -8    1.20    0.11
   4  11  -8    1.56    0.13
   4  11  -8    1.73    0.13
   5  11  -8    3.46    0.20
   5  11  -8    3.43    0.18
   6  11  -8   -0.03    0.04
   6  11  -8   -0.04    0.05
   7  11  -8    3.29    0.18
   7  11  -8    3.22    0.20
   8  11  -8    0.07    0.06
   8  11  -8    0.10    0.05
   9  11  -8    0.01    0.06
  10  11  -8    0.57    0.12
  11  11  -8    0.01    0.07
  -9  11  -7    0.85    0.11
  -9  11  -7    1.06    0.13
  -8  11  -7   -0.06    0.06
  -8  11  -7    0.04    0.06
  -7  11  -7    0.98    0.11
  -7  11  -7    1.06    0.12
  -6  11  -7    0.96    0.11
  -5  11  -7    3.66    0.20
  -4  11  -7    0.04    0.05
  -3  11  -7    2.53    0.16
  -2  11  -7    0.25    0.06
  -1  11  -7    1.30    0.11
   0  11  -7    1.86    0.12
   1  11  -7    0.38    0.07
   1  11  -7    0.29    0.05
   2  11  -7    2.38    0.13
   2  11  -7    2.44    0.14
   3  11  -7    0.20    0.06
   3  11  -7    0.19    0.06
   4  11  -7    4.59    0.23
   4  11  -7    4.46    0.21
   5  11  -7    2.54    0.15
   5  11  -7    2.21    0.16
   6  11  -7    0.41    0.09
   6  11  -7    0.61    0.08
   7  11  -7    2.64    0.16
   7  11  -7    2.48    0.17
   8  11  -7   -0.02    0.06
   9  11  -7    0.63    0.11
  10  11  -7    0.32    0.09
  11  11  -7   -0.03    0.06
  -9  11  -6    0.38    0.08
  -8  11  -6    0.03    0.06
  -8  11  -6    0.06    0.06
  -7  11  -6    0.12    0.06
  -7  11  -6    0.14    0.06
  -6  11  -6    0.12    0.06
  -6  11  -6    0.14    0.06
  -5  11  -6   -0.03    0.05
  -5  11  -6   -0.04    0.04
  -4  11  -6    4.86    0.23
  -3  11  -6    0.99    0.10
  -2  11  -6    4.17    0.20
  -1  11  -6    2.09    0.13
   0  11  -6    0.02    0.04
   0 -11   6    0.05    0.06
   1  11  -6    0.07    0.04
  -1 -11   6    0.02    0.06
   2  11  -6    3.59    0.17
   2  11  -6    3.62    0.17
   3  11  -6    2.07    0.13
   3  11  -6    2.26    0.13
   4  11  -6    4.63    0.22
   4  11  -6    4.59    0.21
   5  11  -6    0.99    0.11
   5  11  -6    1.15    0.10
   6  11  -6    1.06    0.10
   6  11  -6    1.11    0.12
   7  11  -6    1.17    0.12
   7  11  -6    1.01    0.10
   8  11  -6    0.88    0.12
   9  11  -6    0.48    0.09
  10  11  -6    0.02    0.07
  11  11  -6   -0.07    0.06
  12  11  -6    0.14    0.09
  -9  11  -5    0.10    0.07
  -8  11  -5    1.28    0.12
  -8  11  -5    1.20    0.13
  -7  11  -5    0.19    0.06
  -7  11  -5    0.12    0.06
  -6  11  -5    0.04    0.05
  -6  11  -5    0.09    0.06
  -5  11  -5    0.11    0.06
  -5  11  -5    0.09    0.05
  -4  11  -5    0.10    0.05
  -4  11  -5    0.03    0.04
  -3  11  -5    3.89    0.18
  -3  11  -5    4.09    0.19
  -2  11  -5    0.05    0.03
  -2  11  -5   -0.02    0.04
  -1  11  -5    5.94    0.22
  -1  11  -5    5.96    0.25
   1 -11   5    5.59    0.24
   0  11  -5    2.89    0.15
   0  11  -5    3.04    0.13
   0 -11   5    3.38    0.17
   1  11  -5    1.83    0.08
   1  11  -5    1.41    0.11
  -1 -11   5    1.72    0.13
   2  11  -5    0.95    0.09
  -2 -11   5    0.91    0.10
   3  11  -5    0.11    0.05
   3  11  -5    0.05    0.04
   4  11  -5    0.52    0.07
   4  11  -5    0.46    0.08
   5  11  -5    1.04    0.09
   5  11  -5    0.92    0.10
   6  11  -5    0.75    0.09
   6  11  -5    0.66    0.09
   7  11  -5    0.07    0.06
   8  11  -5   -0.09    0.05
   9  11  -5    0.22    0.07
  10  11  -5    0.00    0.06
  11  11  -5   -0.08    0.07
  12  11  -5   -0.07    0.08
 -10  11  -4    0.17    0.07
  -9  11  -4    0.08    0.07
  -8  11  -4    0.45    0.08
  -8  11  -4    0.45    0.08
  -7  11  -4    0.82    0.10
  -7  11  -4    0.86    0.10
  -6  11  -4    0.44    0.07
  -6  11  -4    0.47    0.08
  -5  11  -4    2.27    0.14
  -5  11  -4    2.30    0.15
  -4  11  -4    7.50    0.30
  -4  11  -4    7.39    0.30
  -3  11  -4    4.72    0.20
  -3  11  -4    4.43    0.20
  -2  11  -4    0.57    0.06
  -2  11  -4    0.43    0.06
  -1  11  -4   -0.02    0.04
  -1  11  -4    0.02    0.03
   1 -11   4    0.01    0.06
   0  11  -4    0.06    0.04
   0  11  -4    0.01    0.02
   0 -11   4    0.00    0.06
   1  11  -4    2.74    0.11
  -1 -11   4    2.65    0.16
  -2 -11   4    0.87    0.10
   3  11  -4    6.93    0.28
  -3 -11   4    7.40    0.31
   4  11  -4    0.04    0.05
   4  11  -4    0.02    0.04
   5  11  -4    0.03    0.04
   5  11  -4    0.04    0.05
   6  11  -4    5.37    0.26
   6  11  -4    5.70    0.24
   7  11  -4    0.75    0.10
   8  11  -4    0.02    0.06
   9  11  -4    0.20    0.08
  10  11  -4   -0.06    0.06
  11  11  -4    0.21    0.09
 -11 -11   4    0.33    0.12
 -12 -11   4    0.15    0.11
 -10  11  -3    0.71    0.10
  -9  11  -3    0.22    0.08
  -8  11  -3    0.42    0.08
  -7  11  -3    0.74    0.09
  -7  11  -3    0.89    0.10
  -6  11  -3    6.25    0.26
  -6  11  -3    6.20    0.27
  -5  11  -3    0.27    0.06
  -5  11  -3    0.33    0.07
  -4  11  -3    8.07    0.31
  -4  11  -3    8.31    0.32
  -3  11  -3    2.63    0.13
  -3  11  -3    2.41    0.14
  -2  11  -3    6.06    0.24
  -2  11  -3    6.07    0.24
  -1  11  -3    0.09    0.04
  -1  11  -3    0.12    0.03
   1 -11   3    0.18    0.07
   0  11  -3    1.91    0.11
   0 -11   3    1.84    0.14
   1  11  -3    7.70    0.26
   1  11  -3    7.40    0.29
  -1 -11   3    7.60    0.32
   3  11  -3    0.48    0.07
  -3 -11   3    0.64    0.10
   4  11  -3    2.24    0.13
  -4 -11   3    2.07    0.16
   5  11  -3    0.07    0.04
  -5 -11   3    0.08    0.09
   6  11  -3    0.39    0.08
  -6 -11   3    0.50    0.11
   7  11  -3    0.09    0.06
  -7 -11   3    0.10    0.08
   8  11  -3    2.62    0.17
  -8 -11   3    2.16    0.19
   9  11  -3    0.09    0.06
  -9 -11   3    0.07    0.09
 -10 -11   3    0.30    0.11
 -11 -11   3    0.17    0.11
 -12 -11   3    0.02    0.12
 -10  11  -2    0.50    0.09
  -9  11  -2    0.00    0.06
  -8  11  -2   -0.07    0.05
  -7  11  -2    0.39    0.08
  -7  11  -2    0.30    0.06
  -6  11  -2    6.14    0.26
  -6  11  -2    5.98    0.25
  -5  11  -2    0.13    0.05
  -5  11  -2    0.01    0.05
  -4  11  -2    3.17    0.15
  -4  11  -2    2.96    0.15
  -3  11  -2    0.12    0.04
  -3  11  -2    0.11    0.04
   3 -11   2    0.05    0.03
  -2  11  -2    3.25    0.16
  -2  11  -2    3.56    0.15
   2 -11   2    3.51    0.18
  -1  11  -2    9.77    0.35
  -1  11  -2   10.16    0.35
   1 -11   2    9.66    0.39
   0  11  -2    0.07    0.04
   0  11  -2    0.01    0.01
   0 -11   2    0.00    0.07
   1  11  -2   17.38    0.57
   1  11  -2   17.11    0.57
  -1 -11   2   16.92    0.63
  -2 -11   2    6.16    0.28
   3  11  -2    0.00    0.02
  -3 -11   2    0.07    0.08
   4  11  -2    0.57    0.07
  -4 -11   2    0.56    0.10
  -5 -11   2   11.18    0.46
  -6 -11   2    0.13    0.09
  -7 -11   2    1.44    0.16
  -8 -11   2    3.43    0.23
  -9 -11   2    0.43    0.11
 -10 -11   2   -0.03    0.10
 -11 -11   2    0.04    0.10
 -12 -11   2   -0.05    0.11
 -10  11  -1    0.02    0.06
  -9  11  -1    0.10    0.06
  -8  11  -1    0.62    0.09
  -7  11  -1    0.02    0.05
  -7  11  -1    0.03    0.04
  -6  11  -1   12.24    0.42
  -6  11  -1   11.70    0.45
  -5  11  -1   12.00    0.44
  -5  11  -1   11.97    0.41
  -4  11  -1    5.69    0.23
  -4  11  -1    5.69    0.22
   4 -11   1    5.51    0.24
  -3  11  -1    1.63    0.10
  -3  11  -1    1.61    0.10
   3 -11   1    1.64    0.12
  -2  11  -1    0.07    0.04
  -2  11  -1    0.14    0.04
   2 -11   1    0.19    0.07
  -1  11  -1    0.36    0.05
  -1  11  -1    0.35    0.05
   1 -11   1    0.54    0.09
   0  11  -1    2.81    0.14
   0 -11   1    2.97    0.18
   1  11  -1    6.36    0.25
   1  11  -1    6.56    0.23
  -1 -11   1    6.13    0.28
   2  11  -1    0.13    0.05
  -2 -11   1    0.14    0.08
  -4 -11   1    1.23    0.14
  -5 -11   1    0.06    0.08
  -6 -11   1    0.69    0.12
  -7 -11   1    0.11    0.09
  -8 -11   1    0.07    0.09
  -9 -11   1    1.82    0.18
 -10 -11   1   -0.04    0.10
 -11 -11   1   -0.06    0.11
 -12 -11   1    0.07    0.13
 -11  11   0   -0.02    0.06
 -10  11   0    0.21    0.07
  -9  11   0    0.10    0.06
  -8  11   0    0.22    0.07
  -7  11   0    0.36    0.07
  -6  11   0   23.77    0.75
  -6  11   0   23.46    0.82
  -5  11   0    1.93    0.13
  -5  11   0    2.05    0.11
   5 -11   0    1.89    0.12
  -4  11   0    5.33    0.21
  -4  11   0    5.20    0.22
   4 -11   0    5.30    0.23
  -3  11   0    0.22    0.05
  -3  11   0    0.25    0.05
   3 -11   0    0.21    0.06
  -2  11   0    0.28    0.05
  -2  11   0    0.25    0.05
   2 -11   0    0.31    0.08
  -1  11   0    0.40    0.05
  -1  11   0    0.42    0.06
   1 -11   0    0.42    0.09
   0  11   0    0.06    0.03
   0  11   0    0.00    0.03
   0 -11   0   -0.10    0.07
   1  11   0    0.44    0.04
   1  11   0    0.37    0.06
  -1 -11   0    0.40    0.09
   2  11   0    0.22    0.05
  -2 -11   0    0.31    0.08
  -3 -11   0    0.31    0.09
  -4 -11   0    5.26    0.27
  -5 -11   0    2.10    0.17
  -6 -11   0   23.48    0.87
  -7 -11   0    0.45    0.12
  -8 -11   0    0.27    0.10
  -9 -11   0    0.15    0.10
 -10 -11   0    0.19    0.11
 -11 -11   0   -0.11    0.11
 -12 -11   0    0.44    0.15
 -11  11   1    0.03    0.07
 -10  11   1    0.04    0.07
  -9  11   1    1.44    0.13
  -8  11   1    0.01    0.05
  -7  11   1    0.26    0.06
  -6  11   1    0.64    0.08
  -6  11   1    0.92    0.08
  -5  11   1   -0.02    0.05
  -5  11   1    0.00    0.03
   5 -11  -1    0.00    0.04
  -4  11   1    1.15    0.09
  -4  11   1    1.11    0.08
   4 -11  -1    1.06    0.10
  -3  11   1    4.91    0.20
  -3  11   1    5.26    0.21
   3 -11  -1    4.81    0.23
  -2  11   1    0.16    0.04
  -2  11   1    0.14    0.04
   2 -11  -1    0.23    0.07
  -1  11   1    6.54    0.24
  -1  11   1    6.41    0.24
   1 -11  -1    6.22    0.29
   0  11   1    3.04    0.13
   0  11   1    2.79    0.13
   0 -11  -1    3.00    0.19
   1  11   1    0.40    0.06
  -1 -11  -1    0.44    0.10
  -2 -11  -1    0.13    0.09
  -3 -11  -1    1.88    0.17
  -4 -11  -1    5.79    0.29
  -5 -11  -1   12.01    0.50
  -6 -11  -1   11.80    0.50
  -7 -11  -1   -0.06    0.08
  -8 -11  -1    0.54    0.12
  -9 -11  -1    0.16    0.10
 -10 -11  -1   -0.10    0.10
 -11 -11  -1    0.36    0.14
 -12 -11  -1   -0.02    0.13
 -11  11   2   -0.04    0.06
 -10  11   2    0.11    0.06
  -9  11   2    0.42    0.08
  -8  11   2    3.17    0.18
  -7  11   2    1.61    0.12
  -6  11   2    0.08    0.06
   6 -11  -2    0.33    0.06
  -5  11   2   12.09    0.44
  -5  11   2   11.59    0.39
   5 -11  -2   11.39    0.45
  -4  11   2    0.38    0.06
  -4  11   2    0.55    0.06
   4 -11  -2    0.39    0.08
  -3  11   2    0.01    0.03
  -3  11   2    0.02    0.04
   3 -11  -2   -0.08    0.06
  -2  11   2    6.27    0.23
  -2  11   2    6.44    0.25
   2 -11  -2    6.30    0.29
  -1  11   2   18.14    0.61
  -1  11   2   17.66    0.58
   1 -11  -2   17.70    0.67
   0  11   2   -0.03    0.03
   0  11   2    0.00    0.03
   0 -11  -2    0.01    0.08
  -1 -11  -2    9.87    0.41
  -2 -11  -2    3.45    0.22
  -3 -11  -2    0.10    0.09
  -4 -11  -2    3.79    0.24
  -5 -11  -2    0.18    0.10
  -6 -11  -2    5.68    0.31
  -7 -11  -2    0.27    0.11
  -8 -11  -2    0.00    0.10
  -9 -11  -2   -0.11    0.10
 -10 -11  -2    0.65    0.15
 -11 -11  -2   -0.16    0.12
 -12 -11  -2    0.00    0.13
 -11  11   3    0.10    0.07
 -10  11   3    0.09    0.07
  -9  11   3    0.07    0.06
  -8  11   3    2.38    0.16
  -7  11   3    0.17    0.06
   7 -11  -3    0.13    0.06
  -6  11   3    0.43    0.07
   6 -11  -3    0.48    0.08
  -5  11   3    0.05    0.05
  -5  11   3    0.07    0.03
   5 -11  -3    0.04    0.05
  -4  11   3    2.32    0.13
  -4  11   3    2.26    0.11
   4 -11  -3    2.36    0.15
  -3  11   3    0.58    0.07
  -3  11   3    0.64    0.06
   3 -11  -3    0.61    0.10
  -2  11   3    5.40    0.20
  -2  11   3    5.50    0.22
   2 -11  -3    5.03    0.27
  -1  11   3    7.83    0.29
   1 -11  -3    7.40    0.34
   0 -11  -3    1.70    0.17
  -1 -11  -3    0.16    0.09
  -2 -11  -3    6.17    0.30
  -3 -11  -3    2.61    0.19
  -4 -11  -3    8.88    0.41
  -5 -11  -3    0.33    0.11
  -6 -11  -3    6.47    0.34
  -7 -11  -3    0.79    0.14
  -8 -11  -3    0.58    0.13
  -9 -11  -3    0.37    0.14
 -10 -11  -3    0.38    0.14
 -11 -11  -3    0.27    0.15
 -12 -11  -3    0.01    0.14
 -11  11   4    0.20    0.08
 -10  11   4    0.08    0.06
  -9  11   4    0.24    0.07
  -8  11   4   -0.04    0.06
  -7  11   4    1.13    0.11
   7 -11  -4    0.75    0.10
  -6  11   4    5.39    0.25
   6 -11  -4    5.79    0.27
  -5  11   4    0.01    0.04
   5 -11  -4    0.08    0.06
  -4  11   4    0.06    0.05
   4 -11  -4   -0.01    0.06
  -3  11   4    7.52    0.29
   3 -11  -4    7.15    0.33
  -2  11   4    0.83    0.08
   2 -11  -4    1.08    0.13
  -1  11   4    2.84    0.14
   1 -11  -4    2.59    0.19
   0 -11  -4    0.00    0.08
  -1 -11  -4    0.14    0.09
  -2 -11  -4    0.61    0.11
  -3 -11  -4    4.61    0.26
  -4 -11  -4    7.48    0.36
  -5 -11  -4    2.18    0.20
  -6 -11  -4    0.39    0.13
  -7 -11  -4    0.92    0.15
  -8 -11  -4    0.61    0.14
  -9 -11  -4   -0.03    0.10
 -10 -11  -4    0.21    0.14
 -11 -11  -4    0.23    0.14
 -12 -11  -4    0.09    0.14
 -11  11   5    0.05    0.07
 -10  11   5    0.03    0.06
  -9  11   5    0.19    0.07
  -8  11   5    0.05    0.06
   8 -11  -5   -0.03    0.05
  -7  11   5   -0.09    0.04
   7 -11  -5    0.05    0.05
  -6  11   5    0.69    0.09
   6 -11  -5    0.58    0.09
  -5  11   5    1.01    0.10
   5 -11  -5    1.12    0.12
  -4  11   5    0.45    0.07
   4 -11  -5    0.58    0.10
  -3  11   5    0.08    0.05
   3 -11  -5    0.11    0.08
  -2  11   5    1.11    0.09
   2 -11  -5    0.90    0.12
   1 -11  -5    2.02    0.18
   0 -11  -5    3.07    0.22
  -1 -11  -5    6.21    0.32
  -2 -11  -5    0.08    0.10
  -3 -11  -5    3.62    0.24
  -4 -11  -5   -0.02    0.10
  -5 -11  -5   -0.08    0.09
  -6 -11  -5    0.10    0.11
  -7 -11  -5    0.13    0.11
  -8 -11  -5    1.51    0.19
  -9 -11  -5    0.16    0.13
 -10 -11  -5    0.14    0.14
 -11 -11  -5    0.06    0.14
 -10  11   6   -0.03    0.06
  -9  11   6    0.41    0.08
   9 -11  -6    0.39    0.08
  -8  11   6    0.88    0.10
   8 -11  -6    1.19    0.12
  -7  11   6    1.00    0.11
   7 -11  -6    0.95    0.12
  -6  11   6    1.14    0.11
   6 -11  -6    1.30    0.13
  -5  11   6    1.32    0.11
   5 -11  -6    1.39    0.13
  -4  11   6    5.11    0.22
   4 -11  -6    4.88    0.26
  -3  11   6    2.00    0.13
   3 -11  -6    1.92    0.17
  -2  11   6    3.78    0.18
   2 -11  -6    3.88    0.23
   1 -11  -6   -0.02    0.07
   0 -11  -6    0.12    0.09
  -1 -11  -6    2.13    0.20
  -2 -11  -6    3.98    0.25
  -3 -11  -6    1.03    0.15
  -4 -11  -6    5.07    0.29
  -5 -11  -6    0.07    0.10
  -6 -11  -6    0.14    0.12
  -7 -11  -6    0.21    0.12
  -8 -11  -6   -0.12    0.11
  -9 -11  -6    0.40    0.15
 -10 -11  -6   -0.03    0.13
 -11 -11  -6   -0.12    0.14
 -10  11   7    0.39    0.09
  -9  11   7    0.64    0.10
   9 -11  -7    0.65    0.10
  -8  11   7   -0.06    0.05
   8 -11  -7   -0.10    0.04
  -7  11   7    2.45    0.16
   7 -11  -7    2.55    0.17
  -6  11   7    0.41    0.07
   6 -11  -7    0.49    0.09
  -5  11   7    2.58    0.15
   5 -11  -7    2.66    0.19
  -4  11   7    4.91    0.23
   4 -11  -7    4.84    0.27
  -3  11   7    0.16    0.06
   3 -11  -7    0.29    0.09
   2 -11  -7    2.47    0.19
   1 -11  -7    0.33    0.10
   0 -11  -7    1.62    0.18
  -1 -11  -7    1.22    0.15
  -2 -11  -7    0.37    0.11
  -3 -11  -7    2.31    0.21
  -4 -11  -7    0.16    0.11
  -5 -11  -7    3.32    0.24
  -6 -11  -7    0.86    0.16
  -7 -11  -7    1.08    0.17
  -8 -11  -7   -0.12    0.11
  -9 -11  -7    0.83    0.17
 -10 -11  -7    0.28    0.15
 -10  11   8    0.27    0.09
  10 -11  -8    0.55    0.11
  -9  11   8   -0.03    0.06
   9 -11  -8    0.05    0.06
  -8  11   8    0.05    0.07
   8 -11  -8    0.13    0.07
  -7  11   8    3.06    0.18
   7 -11  -8    3.21    0.20
  -6  11   8   -0.02    0.06
   6 -11  -8   -0.06    0.05
  -5  11   8    3.35    0.19
   5 -11  -8    3.61    0.23
  -4  11   8    1.47    0.13
   4 -11  -8    1.65    0.16
   3 -11  -8    1.35    0.16
   2 -11  -8    0.52    0.11
   1 -11  -8    0.54    0.12
   0 -11  -8    0.63    0.12
  -1 -11  -8    0.00    0.09
  -2 -11  -8    0.81    0.14
  -3 -11  -8    1.27    0.17
  -4 -11  -8   -0.06    0.10
  -5 -11  -8    0.49    0.13
  -6 -11  -8    0.92    0.16
  -7 -11  -8    1.19    0.18
  -8 -11  -8    1.23    0.19
  -9 -11  -8    0.16    0.13
 -10  11   9    0.37    0.09
  10 -11  -9    0.35    0.10
  -9  11   9    0.07    0.07
   9 -11  -9    0.32    0.09
  -8  11   9    0.29    0.08
   8 -11  -9    0.44    0.09
  -7  11   9    0.31    0.08
   7 -11  -9    0.38    0.09
  -6  11   9    0.10    0.07
   6 -11  -9    0.15    0.08
  -5  11   9    0.10    0.07
   5 -11  -9    0.02    0.07
   4 -11  -9    0.19    0.09
   3 -11  -9    1.49    0.16
   2 -11  -9    0.17    0.09
   1 -11  -9    1.04    0.14
   0 -11  -9    0.03    0.08
  -1 -11  -9    0.47    0.11
  -2 -11  -9    2.21    0.19
  -3 -11  -9    1.62    0.18
  -4 -11  -9    0.70    0.15
  -5 -11  -9    0.38    0.13
  -6 -11  -9    0.02    0.11
  -6 -11  -9    0.12    0.07
  -7 -11  -9    0.64    0.12
  -7 -11  -9    0.57    0.15
  -8 -11  -9   -0.07    0.12
  -9 -11  -9    0.15    0.14
  11 -11 -10    0.01    0.07
  10 -11 -10    0.75    0.13
  -9  11  10    0.11    0.07
   9 -11 -10    0.04    0.06
  -8  11  10    0.08    0.07
   8 -11 -10    0.05    0.07
  -7  11  10    0.04    0.06
   7 -11 -10    0.02    0.06
  -6  11  10    0.23    0.08
   6 -11 -10    0.26    0.09
   5 -11 -10    0.13    0.08
   4 -11 -10    0.72    0.13
   3 -11 -10    2.87    0.21
   2 -11 -10    0.65    0.12
   1 -11 -10    0.43    0.07
   1 -11 -10    0.50    0.11
   0 -11 -10    0.18    0.06
   0 -11 -10    0.33    0.10
  -1 -11 -10    0.12    0.10
  -1 -11 -10    0.08    0.06
  -2 -11 -10   -0.01    0.09
  -2 -11 -10    0.03    0.06
  -3 -11 -10    0.51    0.13
  -3 -11 -10    0.55    0.10
  -4 -11 -10   -0.02    0.06
  -4 -11 -10    0.01    0.10
  -5 -11 -10    2.71    0.19
  -5 -11 -10    2.20    0.21
  -6 -11 -10    0.04    0.11
  -6 -11 -10    0.12    0.08
  -7 -11 -10    1.02    0.18
  -8 -11 -10    0.26    0.14
  11 -11 -11    0.51    0.12
  10 -11 -11    0.07    0.08
  -9  11  11    1.07    0.13
   9 -11 -11    1.12    0.15
  -8  11  11    0.42    0.10
   8 -11 -11    0.55    0.12
  -7  11  11    0.09    0.07
   7 -11 -11    0.06    0.07
   6 -11 -11    0.13    0.09
   5 -11 -11    1.72    0.17
   4 -11 -11    0.69    0.13
   3 -11 -11    4.92    0.29
   2 -11 -11    1.46    0.16
   1 -11 -11    0.83    0.13
   0 -11 -11    0.03    0.06
   0 -11 -11    0.06    0.09
  -1 -11 -11    0.04    0.06
  -1 -11 -11   -0.02    0.09
  -2 -11 -11    0.64    0.10
  -2 -11 -11    0.69    0.14
  -3 -11 -11    0.29    0.09
  -3 -11 -11    0.40    0.12
  -4 -11 -11    0.92    0.16
  -4 -11 -11    0.64    0.11
  -5 -11 -11    3.07    0.22
  -5 -11 -11    3.45    0.26
  -6 -11 -11    0.62    0.15
  -7 -11 -11    0.80    0.16
  10 -11 -12    0.15    0.09
   9 -11 -12    0.96    0.15
  -8  11  12    0.17    0.08
   8 -11 -12    0.11    0.09
   7 -11 -12   -0.06    0.07
   6 -11 -12    0.69    0.13
   5 -11 -12    0.46    0.11
   4 -11 -12    0.09    0.08
   3 -11 -12    0.85    0.14
   2 -11 -12    0.23    0.10
   1 -11 -12    0.25    0.10
   0 -11 -12    1.71    0.18
  -1 -11 -12    1.30    0.17
  -1 -11 -12    1.42    0.13
  -2 -11 -12    0.73    0.14
  -2 -11 -12    0.38    0.09
  -3 -11 -12    0.91    0.15
  -3 -11 -12    0.98    0.13
  -4 -11 -12    0.64    0.12
  -4 -11 -12    0.88    0.16
  -5 -11 -12    6.08    0.36
  -6 -11 -12    1.60    0.20
  -7 -11 -12    0.72    0.16
   9 -11 -13    0.21    0.10
   8 -11 -13    1.04    0.16
   7 -11 -13    0.26    0.10
   6 -11 -13    0.46    0.11
   5 -11 -13    0.00    0.07
   4 -11 -13    1.61    0.17
   3 -11 -13    0.69    0.13
   2 -11 -13    0.40    0.11
   1 -11 -13    0.17    0.10
   0 -11 -13    0.37    0.11
  -1 -11 -13    0.16    0.10
  -1 -11 -13   -0.03    0.06
  -2 -11 -13    1.51    0.18
  -2 -11 -13    1.24    0.14
  -3 -11 -13    0.02    0.10
  -3 -11 -13   -0.05    0.07
  -4 -11 -13    2.20    0.22
  -5 -11 -13    1.67    0.21
  -6 -11 -13    0.68    0.15
   8 -11 -14    0.08    0.09
   7 -11 -14    0.11    0.08
   6 -11 -14    0.27    0.10
   5 -11 -14   -0.02    0.07
   4 -11 -14    0.06    0.08
   3 -11 -14    0.27    0.10
   2 -11 -14    0.03    0.08
   1 -11 -14    0.14    0.10
   0 -11 -14    0.24    0.10
  -1 -11 -14    0.86    0.15
  -2 -11 -14    0.19    0.10
  -2 -11 -14    0.07    0.08
  -3 -11 -14    0.15    0.10
  -3 -11 -14    0.17    0.09
  -4 -11 -14    0.79    0.16
  -5 -11 -14    0.39    0.13
   7 -11 -15    0.40    0.12
   6 -11 -15    0.10    0.09
   5 -11 -15    0.68    0.13
   4 -11 -15    0.05    0.08
   3 -11 -15    0.47    0.12
   2 -11 -15    0.10    0.09
   1 -11 -15    0.21    0.10
   0 -11 -15    0.32    0.11
  -1 -11 -15    0.34    0.11
  -2 -11 -15    0.12    0.10
  -3 -11 -15    0.20    0.11
  -4 -11 -15    0.64    0.14
   5 -11 -16    0.11    0.09
   4 -11 -16    0.14    0.10
   3 -11 -16    0.93    0.16
   2 -11 -16   -0.01    0.09
   1 -11 -16    0.10    0.09
   0 -11 -16    0.74    0.15
  -1 -11 -16    0.22    0.10
  -2 -11 -16    0.42    0.12
  -3 -11 -16    0.29    0.11
   7  12 -15    0.05    0.08
   8  12 -15    0.21    0.10
   1  12 -14    0.75    0.11
   2  12 -14    0.01    0.06
   3  12 -14    0.47    0.10
   4  12 -14    0.37    0.09
   5  12 -14    1.06    0.13
   6  12 -14    1.21    0.14
   6  12 -14    0.91    0.12
   7  12 -14    0.20    0.09
   8  12 -14    0.52    0.12
  -1  12 -13    0.61    0.11
   0  12 -13    0.05    0.06
   1  12 -13    0.64    0.11
   2  12 -13    0.03    0.06
   3  12 -13    0.43    0.09
   4  12 -13    0.14    0.07
   5  12 -13    0.92    0.12
   5  12 -13    1.00    0.13
   6  12 -13   -0.01    0.07
   6  12 -13   -0.01    0.06
   7  12 -13   -0.02    0.06
   7  12 -13    0.00    0.07
   8  12 -13    0.12    0.09
   9  12 -13    0.38    0.11
  -3  12 -12   -0.03    0.06
  -2  12 -12    0.09    0.07
  -1  12 -12   -0.01    0.06
   0  12 -12    1.56    0.14
   1  12 -12    0.52    0.09
   2  12 -12   -0.02    0.06
   3  12 -12    0.03    0.06
   4  12 -12    0.33    0.08
   4  12 -12    0.36    0.08
   5  12 -12    0.11    0.06
   5  12 -12    0.09    0.07
   6  12 -12    1.29    0.15
   6  12 -12    1.35    0.13
   7  12 -12    2.61    0.20
   7  12 -12    2.78    0.18
   8  12 -12    0.41    0.11
   9  12 -12    0.11    0.09
  -4  12 -11    0.86    0.12
  -3  12 -11    0.08    0.07
  -2  12 -11    0.43    0.09
  -1  12 -11    0.60    0.10
   0  12 -11    0.80    0.11
   1  12 -11    2.51    0.17
   2  12 -11    0.39    0.08
   3  12 -11    0.51    0.09
   4  12 -11    0.90    0.11
   4  12 -11    0.95    0.11
   5  12 -11    0.55    0.10
   5  12 -11    0.44    0.08
   6  12 -11    4.60    0.26
   6  12 -11    4.73    0.24
   7  12 -11    0.31    0.09
   7  12 -11    0.40    0.08
   8  12 -11   -0.02    0.05
   8  12 -11    0.01    0.07
   9  12 -11    0.13    0.09
  10  12 -11    0.00    0.08
  -6  12 -10    0.04    0.07
  -5  12 -10    0.02    0.07
  -4  12 -10    0.16    0.07
  -3  12 -10    0.81    0.11
  -2  12 -10   -0.06    0.05
  -1  12 -10    0.92    0.11
   0  12 -10    0.54    0.09
   1  12 -10    0.52    0.09
   2  12 -10    0.09    0.06
   3  12 -10    0.14    0.07
   3  12 -10    0.40    0.08
   4  12 -10    0.07    0.06
   4  12 -10    0.07    0.06
   5  12 -10    4.03    0.23
   5  12 -10    4.05    0.21
   6  12 -10    0.17    0.07
   6  12 -10    0.12    0.06
   7  12 -10    0.33    0.08
   7  12 -10    0.38    0.09
   8  12 -10    0.02    0.05
   8  12 -10    0.09    0.08
   9  12 -10    0.18    0.09
  10  12 -10    0.96    0.15
  -7  12  -9    0.01    0.07
  -6  12  -9   -0.02    0.06
  -5  12  -9   -0.01    0.06
  -4  12  -9   -0.03    0.05
  -3  12  -9    0.19    0.07
  -2  12  -9    6.70    0.30
  -1  12  -9   -0.05    0.05
   0  12  -9    0.07    0.05
   1  12  -9    0.04    0.05
   2  12  -9    0.37    0.07
   2  12  -9    0.35    0.07
   3  12  -9    0.12    0.06
   3  12  -9    0.06    0.05
   4  12  -9    1.33    0.12
   4  12  -9    1.53    0.13
   5  12  -9    0.03    0.05
   5  12  -9    0.05    0.06
   6  12  -9    0.71    0.09
   6  12  -9    0.69    0.11
   7  12  -9   -0.03    0.06
   7  12  -9    0.06    0.05
   8  12  -9   -0.04    0.05
   8  12  -9    0.05    0.07
   9  12  -9    0.37    0.10
  10  12  -9    0.39    0.11
  -8  12  -8    0.27    0.08
  -8  12  -8    0.31    0.09
  -7  12  -8    0.58    0.10
  -7  12  -8    0.61    0.10
  -6  12  -8    0.13    0.07
  -5  12  -8    1.99    0.15
  -4  12  -8    0.05    0.06
  -3  12  -8    0.05    0.06
  -2  12  -8    0.07    0.06
  -1  12  -8    1.53    0.13
   0  12  -8    0.26    0.06
   1  12  -8    0.56    0.08
   2  12  -8    1.90    0.13
   2  12  -8    1.86    0.13
   3  12  -8   14.03    0.55
   3  12  -8   14.97    0.52
   4  12  -8    0.08    0.06
   4  12  -8    0.08    0.06
   5  12  -8    0.03    0.05
   5  12  -8    0.01    0.05
   6  12  -8    0.05    0.06
   6  12  -8    0.11    0.06
   7  12  -8    1.26    0.11
   7  12  -8    1.33    0.13
   8  12  -8    0.60    0.11
   8  12  -8    0.59    0.09
   9  12  -8   -0.01    0.06
  10  12  -8    0.09    0.08
  11  12  -8    0.01    0.08
  -8  12  -7    0.06    0.06
  -8  12  -7    0.19    0.08
  -7  12  -7    0.01    0.06
  -7  12  -7    0.04    0.06
  -6  12  -7    0.54    0.09
  -6  12  -7    0.48    0.08
  -5  12  -7    0.10    0.05
  -5  12  -7    0.16    0.06
  -4  12  -7    0.42    0.08
  -3  12  -7    1.02    0.11
  -2  12  -7    2.43    0.15
  -1  12  -7    0.15    0.06
   0  12  -7    1.57    0.12
   1  12  -7    2.72    0.16
  -1 -12   7    3.02    0.17
   2  12  -7   -0.04    0.04
   2  12  -7    0.04    0.05
   3  12  -7    0.31    0.07
   3  12  -7    0.43    0.07
   4  12  -7    2.21    0.14
   4  12  -7    1.99    0.14
   5  12  -7    0.92    0.11
   5  12  -7    0.96    0.10
   6  12  -7   -0.02    0.04
   6  12  -7   -0.01    0.05
   7  12  -7    0.09    0.05
   7  12  -7    0.00    0.06
   8  12  -7   -0.02    0.06
   9  12  -7    1.23    0.14
  10  12  -7    0.03    0.08
  11  12  -7    0.03    0.08
  -9  12  -6    0.04    0.07
  -8  12  -6   -0.07    0.06
  -8  12  -6    0.03    0.06
  -7  12  -6    1.86    0.14
  -7  12  -6    1.81    0.15
  -6  12  -6    0.14    0.06
  -6  12  -6    0.07    0.06
  -5  12  -6   -0.04    0.05
  -5  12  -6    0.03    0.05
  -4  12  -6    0.70    0.08
  -4  12  -6    0.95    0.10
  -3  12  -6    0.13    0.05
  -3  12  -6    0.09    0.05
  -2  12  -6    4.72    0.22
  -2  12  -6    4.77    0.20
  -1  12  -6    3.11    0.14
  -1  12  -6    3.10    0.17
   0  12  -6    0.01    0.04
   0 -12   6   -0.07    0.06
   1  12  -6    0.00    0.04
  -1 -12   6   -0.03    0.06
   2  12  -6    2.46    0.14
  -2 -12   6    2.58    0.17
   3  12  -6    8.00    0.32
   3  12  -6    7.99    0.33
   4  12  -6    1.95    0.14
   4  12  -6    1.86    0.13
   5  12  -6   -0.04    0.04
   5  12  -6   -0.04    0.05
   6  12  -6    1.11    0.12
   6  12  -6    1.36    0.11
   7  12  -6   -0.01    0.04
   7  12  -6   -0.04    0.05
   8  12  -6    1.51    0.14
   9  12  -6   -0.01    0.06
  10  12  -6    0.53    0.11
  11  12  -6    0.24    0.10
  -9  12  -5    0.70    0.10
  -8  12  -5    2.39    0.16
  -8  12  -5    2.62    0.18
  -7  12  -5    0.10    0.06
  -7  12  -5    0.03    0.05
  -6  12  -5    0.05    0.05
  -6  12  -5    0.16    0.06
  -5  12  -5    0.25    0.07
  -5  12  -5    0.20    0.06
  -4  12  -5    6.56    0.28
  -4  12  -5    6.68    0.28
  -3  12  -5    0.07    0.05
  -3  12  -5    0.00    0.04
  -2  12  -5    4.44    0.19
  -2  12  -5    4.21    0.20
  -1  12  -5    3.79    0.19
  -1  12  -5    3.93    0.16
   0  12  -5    0.59    0.08
   0  12  -5    0.66    0.06
   0 -12   5    0.63    0.09
   1  12  -5    3.76    0.18
  -1 -12   5    3.82    0.20
   2  12  -5    0.14    0.05
  -2 -12   5    0.15    0.07
   3  12  -5    0.05    0.04
  -3 -12   5   -0.01    0.07
   4  12  -5    1.81    0.12
   4  12  -5    1.73    0.13
  -4 -12   5    1.59    0.15
   5  12  -5    0.03    0.05
   5  12  -5    0.05    0.06
   6  12  -5    0.05    0.06
   6  12  -5    0.07    0.05
   7  12  -5    1.02    0.11
   8  12  -5    1.38    0.14
   9  12  -5    0.05    0.07
  10  12  -5    0.11    0.07
  11  12  -5   -0.09    0.07
 -11 -12   5    0.10    0.11
  -9  12  -4    0.00    0.06
  -8  12  -4   -0.04    0.06
  -7  12  -4    2.32    0.16
  -7  12  -4    2.46    0.15
  -6  12  -4    0.53    0.08
  -6  12  -4    0.45    0.08
  -5  12  -4    0.05    0.05
  -5  12  -4   -0.02    0.05
  -4  12  -4    7.01    0.29
  -4  12  -4    6.98    0.29
  -3  12  -4    0.83    0.09
  -3  12  -4    0.92    0.09
  -2  12  -4    0.62    0.08
  -2  12  -4    0.63    0.07
  -1  12  -4    2.28    0.13
  -1  12  -4    2.31    0.11
   1 -12   4    2.46    0.15
   0  12  -4    0.44    0.05
   0  12  -4    0.34    0.06
   0 -12   4    0.60    0.09
   1  12  -4    2.53    0.14
  -1 -12   4    2.48    0.16
   2  12  -4    0.06    0.04
  -2 -12   4    0.11    0.07
   3  12  -4   10.72    0.39
  -3 -12   4   10.30    0.42
   4  12  -4   -0.05    0.04
  -4 -12   4   -0.02    0.08
   5  12  -4    0.06    0.05
  -5 -12   4    0.24    0.09
   6  12  -4    0.28    0.07
   6  12  -4    0.12    0.06
  -6 -12   4    0.26    0.10
   7  12  -4    0.81    0.11
  -7 -12   4    0.79    0.13
   8  12  -4    0.21    0.08
  -8 -12   4    0.26    0.10
   9  12  -4    0.03    0.07
  -9 -12   4    0.04    0.10
 -10 -12   4    0.68    0.13
 -11 -12   4   -0.13    0.10
 -10  12  -3    0.21    0.08
  -9  12  -3    0.00    0.06
  -8  12  -3    0.11    0.06
  -7  12  -3    0.09    0.06
  -7  12  -3    0.05    0.05
  -6  12  -3    2.51    0.15
  -6  12  -3    2.42    0.15
  -5  12  -3    2.97    0.17
  -5  12  -3    2.96    0.16
  -4  12  -3    7.87    0.30
  -4  12  -3    7.55    0.31
  -3  12  -3    0.04    0.04
  -3  12  -3   -0.01    0.04
  -2  12  -3    0.03    0.04
  -2  12  -3    0.11    0.04
   2 -12   3    0.21    0.07
  -1  12  -3    0.78    0.08
  -1  12  -3    0.65    0.06
   1 -12   3    0.92    0.10
   0  12  -3    0.14    0.05
   0  12  -3    0.12    0.03
   0 -12   3    0.16    0.08
   1  12  -3    0.55    0.07
  -1 -12   3    0.54    0.09
   2  12  -3    0.12    0.04
  -2 -12   3   -0.01    0.07
   3  12  -3    0.99    0.09
[truncated: 127,655 more chars]
