# Supplementary material for: Crystal structure of (RS)-4-(3-carb­oxy-1-ethyl-6,8-di­fluoro-4-oxo-1,4-di­hydro­quinolin-7-yl)-2-methyl­piperazin-1-ium 3-carb­oxy-5-fluoro­benzoate
Source: Acta Crystallogr E Crystallogr Commun. 2019 Jan 1;75(Pt 1):68–70. doi: 10.1107/S2056989018016961 (PMC6323884; doi:10.1107/S2056989018016961)
Supplement: Supplementary file 2 [file e-75-00068-Isup2.hkl]

data_I                                                                          
_shelx_title ' 130518a in P2(1)/n'                                              
_shelx_refln_list_code          4                                               
_shelx_F_calc_maximum      290.77                                               
_exptl_crystal_F_000      1112.00                                               
_reflns_d_resolution_high  0.7031                                               
                                                                                
loop_                                                                           
 _space_group_symop_operation_xyz                                               
 'x, y, z'                                                                      
 '-x+1/2, y+1/2, -z+1/2'                                                        
 '-x, -y, -z'                                                                   
 'x-1/2, -y-1/2, z-1/2'                                                         
                                                                                
_cell_length_a    10.4324                                                       
_cell_length_b    16.5656                                                       
_cell_length_c    14.0448                                                       
_cell_angle_alpha  90.000                                                       
_cell_angle_beta  100.707                                                       
_cell_angle_gamma  90.000                                                       
                                                                                
_shelx_F_squared_multiplier     1.000                                           
                                                                                
loop_                                                                           
 _refln_index_h                                                                 
 _refln_index_k                                                                 
 _refln_index_l                                                                 
 _refln_F_squared_calc                                                          
 _refln_F_squared_meas                                                          
 _refln_F_squared_sigma                                                         
 _refln_observed_status                                                         
   2   0   0       9036.44       8996.02       298.05 o                         
   4   0   0       5816.61       6085.34       203.53 o                         
   6   0   0        687.70        607.66        17.46 o                         
   8   0   0        340.25        363.05         9.34 o                         
  10   0   0        122.20        123.10         5.72 o                         
  12   0   0         38.69         48.54         7.66 o                         
   1   1   0       1522.79       1534.29        24.21 o                         
   2   1   0        819.38        851.55        13.88 o                         
   3   1   0        688.35        475.40        12.59 o                         
   4   1   0        249.47        283.26         6.71 o                         
   5   1   0        293.68        306.59         8.97 o                         
   6   1   0       5057.69       5454.75        88.40 o                         
   7   1   0        178.90        182.80         5.11 o                         
   8   1   0        138.70        143.54         3.70 o                         
   9   1   0         29.68         29.07         2.18 o                         
  10   1   0          1.39         -0.38         1.54 o                         
  11   1   0        131.12        127.84         6.05 o                         
  12   1   0          2.70         -0.31         3.41 o                         
  13   1   0          9.23          7.24         4.22 o                         
   0   2   0       9231.76       8949.32       125.30 o                         
   1   2   0      14654.33      14094.69       339.17 o                         
   2   2   0      12436.53      12705.19       198.68 o                         
   3   2   0        273.35        334.45         7.73 o                         
   4   2   0       2382.99       2507.18        49.41 o                         
   5   2   0        270.87        256.18         5.51 o                         
   6   2   0        458.09        517.68        10.06 o                         
   7   2   0        542.25        521.11        10.40 o                         
   8   2   0         13.92         21.57         2.64 o                         
   9   2   0        172.71        161.65         4.26 o                         
  10   2   0          1.28         -1.39         1.79 o                         
  11   2   0          0.31          0.31         2.31 o                         
  12   2   0         19.51         19.25         4.22 o                         
  13   2   0         15.77         17.03         6.81 o                         
   1   3   0       4218.39       4658.27        59.37 o                         
   2   3   0      51366.83      51916.86       728.47 o                         
   3   3   0       5029.52       4863.18       486.54 o                         
   4   3   0         78.40         81.92         2.83 o                         
   5   3   0        375.91        330.86         6.79 o                         
   6   3   0        110.29        116.92         9.15 o                         
   7   3   0         49.40         51.96         2.85 o                         
   8   3   0        122.05        102.83         3.93 o                         
   9   3   0        222.90        222.97         5.40 o                         
  10   3   0          0.18         -0.18         1.79 o                         
  11   3   0         36.77         35.62         3.37 o                         
  12   3   0          0.55         -4.26         4.26 o                         
  13   3   0         13.26         18.73         6.81 o                         
   0   4   0        360.08        335.86         6.14 o                         
   1   4   0       4476.37       4782.48        61.65 o                         
   2   4   0      84548.20      82636.12      1277.33 o                         
   3   4   0       1620.48       1155.31       361.56 o                         
   4   4   0       4789.29       5038.09        93.44 o                         
   5   4   0       1549.89       1563.77        66.79 o                         
   6   4   0        780.65        777.78        16.32 o                         
   7   4   0        823.74        897.53        16.45 o                         
   8   4   0        336.67        332.68         7.75 o                         
   9   4   0        227.53        208.95         5.82 o                         
  10   4   0         75.76         82.79         4.87 o                         
  11   4   0          0.77         -1.07         2.22 o                         
  12   4   0         10.89         21.98         9.79 o                         
  13   4   0          5.72          0.85         5.11 o                         
   1   5   0      27377.37      27554.53       354.75 o                         
   2   5   0       2106.71        595.64       745.61 o                         
   3   5   0       4504.12       4123.72       547.22 o                         
   4   5   0        457.55        536.73        10.08 o                         
   5   5   0        123.21        104.64         4.55 o                         
   6   5   0         17.62         18.22         2.66 o                         
   7   5   0          9.07          7.46         1.62 o                         
   8   5   0        126.03        124.93         4.46 o                         
   9   5   0          0.03         -1.43         1.84 o                         
  10   5   0         73.14         74.09         4.87 o                         
  11   5   0         56.25         66.60        10.64 o                         
  12   5   0          0.38         -2.31         3.72 o                         
  13   5   0         11.53         24.70        10.22 o                         
   0   6   0       1660.89       1884.63        35.29 o                         
   1   6   0       3877.49       4136.82        58.41 o                         
   2   6   0        735.44        771.94        13.41 o                         
   3   6   0       2186.56       2306.81        43.44 o                         
   4   6   0       2736.02       3038.97        49.81 o                         
   5   6   0       1171.27       1294.64        22.33 o                         
   6   6   0         30.42         29.48         4.26 o                         
   7   6   0         29.46         22.87         2.22 o                         
   8   6   0         55.79         59.22         3.87 o                         
   9   6   0         50.05         41.53         3.44 o                         
  10   6   0         22.46         28.47         4.88 o                         
  11   6   0         25.49         24.84         5.96 o                         
  12   6   0          1.51          0.11         3.27 o                         
  13   6   0          0.00         -3.41         9.37 o                         
   1   7   0        381.53        330.13         5.56 o                         
   2   7   0        159.26        210.92         8.43 o                         
   3   7   0        142.79        191.68         5.57 o                         
   4   7   0       6793.49       5709.36       904.16 o                         
   5   7   0         80.09         90.73         3.81 o                         
   6   7   0          0.04          1.09         1.28 o                         
   7   7   0         57.49         69.99         3.69 o                         
   8   7   0         29.50         28.64         4.74 o                         
   9   7   0        117.95        114.78         7.98 o                         
  10   7   0          0.87         -1.38         3.61 o                         
  11   7   0         13.12         11.18         8.09 o                         
  12   7   0          0.68          1.40         6.81 o                         
  13   7   0          0.78         -1.70         9.37 o                         
   0   8   0       2079.38       2138.82        40.50 o                         
   1   8   0        451.60        512.37         9.47 o                         
   2   8   0       1619.51       1697.78        27.89 o                         
   3   8   0       5885.53       6180.73        99.56 o                         
   4   8   0       9334.32       9775.16       213.87 o                         
   5   8   0         24.28         11.41         5.14 o                         
   6   8   0         96.08         96.09         3.73 o                         
   7   8   0         32.33         32.51         3.21 o                         
   8   8   0        108.88        126.50         7.98 o                         
   9   8   0         50.69         44.84         5.51 o                         
  10   8   0         74.08         69.11         6.75 o                         
  11   8   0         16.36         15.28         4.88 o                         
  12   8   0          7.68          7.95         5.03 o                         
  13   8   0          1.48         -4.26         9.37 o                         
   1   9   0         65.82         76.18         2.27 o                         
   2   9   0        565.07        550.11         9.52 o                         
   3   9   0       4542.96       4867.38        90.40 o                         
   4   9   0       1085.09       1103.68        26.75 o                         
   5   9   0         10.02          7.94         1.84 o                         
   6   9   0         17.13         17.47         2.10 o                         
   7   9   0        429.36        429.95        11.12 o                         
   8   9   0         95.54         86.98         6.75 o                         
   9   9   0         53.34         41.08         5.51 o                         
  10   9   0         98.69         83.40         8.52 o                         
  11   9   0          0.40         -4.68         4.68 o                         
  12   9   0         87.55         89.42        14.48 o                         
  13   9   0          8.74         22.14        11.07 o                         
   0  10   0        270.25        249.51         8.79 o                         
   1  10   0          7.45          8.17         1.35 o                         
   2  10   0          1.30          0.94         1.38 o                         
   3  10   0         43.56         52.51         3.81 o                         
   4  10   0        364.21        368.71        12.53 o                         
   5  10   0        160.15        163.03         6.64 o                         
   6  10   0        844.87        823.59        18.31 o                         
   7  10   0         90.45         77.17         6.30 o                         
   8  10   0          8.91         19.08         4.88 o                         
   9  10   0          0.00         -0.13         6.81 o                         
  10  10   0         39.43         37.26         5.96 o                         
  11  10   0          0.23         -2.55         4.38 o                         
  12  10   0          0.40         -9.37         9.37 o                         
   1  11   0         35.08         35.33         1.99 o                         
   2  11   0         11.11         22.69         2.19 o                         
   3  11   0         25.26         20.49         2.46 o                         
   4  11   0        468.51        449.21         9.77 o                         
   5  11   0        174.39        169.15         5.43 o                         
   6  11   0       2076.04       2008.59        39.76 o                         
   7  11   0         28.79         32.94         5.15 o                         
   8  11   0         28.11         20.44         4.88 o                         
   9  11   0         11.79         10.11         4.38 o                         
  10  11   0         15.99         17.22         5.03 o                         
  11  11   0          0.78         -4.41         4.49 o                         
  12  11   0         45.35         37.47        12.77 o                         
   0  12   0       3706.05       3609.43        67.95 o                         
   1  12   0        126.65        113.61         3.91 o                         
   2  12   0         14.52         13.16         1.94 o                         
   3  12   0        190.85        194.18         6.01 o                         
   4  12   0        240.09        233.74         6.74 o                         
   5  12   0       1162.94       1187.05        25.17 o                         
   6  12   0        554.69        620.98        15.22 o                         
   7  12   0          6.02          1.40         3.72 o                         
   8  12   0          5.18          0.17         4.25 o                         
   9  12   0          1.72         -1.19         4.68 o                         
  10  12   0         12.06         12.55         5.51 o                         
  11  12   0          3.85         16.18        11.07 o                         
  12  12   0          6.54          0.00        11.07 o                         
   1  13   0         38.89         30.41         2.40 o                         
   2  13   0        211.02        220.18         5.82 o                         
   3  13   0        176.90        165.30         5.84 o                         
   4  13   0        231.74        232.14         6.89 o                         
   5  13   0        715.03        699.72        16.59 o                         
   6  13   0         46.20         33.98         6.39 o                         
   7  13   0         52.57         60.06        11.50 o                         
   8  13   0          2.87          5.32         4.38 o                         
   9  13   0          5.16          7.19         5.03 o                         
  10  13   0         69.93         72.04         7.86 o                         
  11  13   0         54.63         47.69        13.63 o                         
   0  14   0        493.56        520.04        12.77 o                         
   1  14   0       1087.02       1026.60        17.15 o                         
   2  14   0         26.07         33.11         2.77 o                         
   3  14   0        280.34        251.37         7.19 o                         
   4  14   0         30.22         20.16         3.37 o                         
   5  14   0         16.64         15.41         3.12 o                         
   6  14   0          3.08          4.20         3.88 o                         
   7  14   0         33.90         33.10         5.80 o                         
   8  14   0        265.21        250.37        12.47 o                         
   9  14   0         10.10          2.74         5.03 o                         
  10  14   0         10.43          3.41        11.07 o                         
   1  15   0         41.53         42.50         4.08 o                         
   2  15   0          1.17          0.89         2.29 o                         
   3  15   0          3.84         -0.12         2.49 o                         
   4  15   0          0.10         -0.56         2.80 o                         
   5  15   0         58.19         59.20         5.92 o                         
   6  15   0         20.30         15.99         5.15 o                         
   7  15   0         39.71         22.30         5.91 o                         
   8  15   0        305.13        270.75        13.50 o                         
   9  15   0         12.11         11.73        10.64 o                         
  10  15   0          7.22         -7.66        10.22 o                         
   0  16   0        105.91        118.37         7.72 o                         
   1  16   0        183.44        147.87         6.17 o                         
   2  16   0          7.73         11.95         2.84 o                         
   3  16   0         19.37          6.73         3.09 o                         
   4  16   0          8.80         12.47         3.37 o                         
   5  16   0         22.04         14.24         5.03 o                         
   6  16   0         49.10         51.95         6.57 o                         
   7  16   0        382.73        362.15        15.35 o                         
   8  16   0         15.85         23.76         6.57 o                         
   9  16   0         11.16         -8.52        11.92 o                         
   1  17   0         32.20         19.97         3.17 o                         
   2  17   0          5.82          0.85         3.81 o                         
   3  17   0         59.98         60.76         6.45 o                         
   4  17   0        205.60        204.76         8.14 o                         
   5  17   0          0.64          2.55         5.11 o                         
   6  17   0         58.94         52.14         6.93 o                         
   7  17   0         26.82         34.77         7.66 o                         
   8  17   0         34.29         40.59         7.34 o                         
   9  17   0          9.74         -0.85        12.77 o                         
   0  18   0          1.47         -1.99         5.96 o                         
   1  18   0          0.24          0.91         2.66 o                         
   2  18   0         43.59         32.23         5.80 o                         
   3  18   0          7.57         10.89         5.11 o                         
   4  18   0          1.32         -1.70        10.22 o                         
   5  18   0          9.19          9.92         5.25 o                         
   6  18   0         24.99         26.92         7.24 o                         
   7  18   0          2.82         -2.21         7.24 o                         
   8  18   0          2.44         -2.55        12.77 o                         
   1  19   0          0.65          3.21         4.49 o                         
   2  19   0         10.34         13.63         5.11 o                         
   3  19   0          0.00         -1.65         3.93 o                         
   4  19   0          0.37         13.63        11.92 o                         
   5  19   0          0.26          0.85        11.92 o                         
   6  19   0         11.43          5.11        12.77 o                         
   7  19   0          3.98         -1.85         6.01 o                         
   0  20   0          3.47          5.61         5.54 o                         
   1  20   0          0.92          3.11        11.07 o                         
   2  20   0         34.78         31.24         5.91 o                         
   3  20   0          3.79          9.37        11.07 o                         
   4  20   0         50.83         40.88        13.63 o                         
   5  20   0          4.47         -4.26        11.92 o                         
   6  20   0          7.43          6.81        13.63 o                         
   1  21   0          0.95          3.00         4.64 o                         
   2  21   0         28.80         32.34         6.57 o                         
   3  21   0          0.39         -6.81        11.07 o                         
   4  21   0          6.28         14.48        12.77 o                         
   5  21   0          1.24         -3.41        12.77 o                         
   2  22   0          0.85         -8.52        10.22 o                         
   3  22   0          2.57         -9.37        11.07 o                         
   4  22   0          0.10          3.41        11.92 o                         
 -13   0   1         13.08         18.73         6.81 o                         
 -11   0   1         46.33         47.15         5.09 o                         
  -9   0   1        242.60        245.44         7.53 o                         
  -7   0   1       2440.47       2729.94        51.77 o                         
  -5   0   1       1062.09        981.77        26.82 o                         
  -3   0   1      49343.11      49292.15      1136.28 o                         
  -1   0   1       7330.26       8050.04       123.83 o                         
   1   0   1       1676.60       1695.52        30.39 o                         
   3   0   1        845.90       1085.25        25.20 o                         
   5   0   1       2924.05       3320.29       101.34 o                         
   7   0   1        378.50        404.27        12.04 o                         
   9   0   1         38.61         30.30         3.10 o                         
  11   0   1          0.05          3.41         4.26 o                         
  13   0   1          0.45          0.00         5.11 o                         
 -13   1   1         29.15         23.40         4.49 o                         
 -12   1   1          3.53          5.11         3.61 o                         
 -11   1   1         10.34         12.65         3.09 o                         
 -10   1   1          0.88         -1.65         1.65 o                         
  -9   1   1         10.26         10.74         1.74 o                         
  -8   1   1        139.27        144.01         4.10 o                         
  -7   1   1          0.02         -0.49         1.20 o                         
  -6   1   1        503.03        638.92        10.70 o                         
  -5   1   1         14.85         22.56         1.45 o                         
  -4   1   1       1946.37       2013.48        32.57 o                         
  -3   1   1        366.63        385.23         6.22 o                         
  -2   1   1         75.71         97.38         1.75 o                         
  -1   1   1       5932.41       5946.70        76.06 o                         
   0   1   1       4390.14       4138.34       239.73 o                         
   1   1   1       1090.89       1167.67        21.28 o                         
   2   1   1        140.99        163.47         3.44 o                         
   3   1   1        858.97        884.98        17.31 o                         
   4   1   1       1231.73       1304.47        27.26 o                         
   5   1   1         74.56        103.16         5.19 o                         
   6   1   1        100.66        100.92         3.55 o                         
   7   1   1          1.57          1.34         1.45 o                         
   8   1   1         29.32         25.06         2.31 o                         
   9   1   1         10.38         10.27         1.86 o                         
  10   1   1        104.86         96.15         3.95 o                         
  11   1   1         40.92         37.97         3.87 o                         
  12   1   1          8.07          7.66         3.61 o                         
  13   1   1          0.80         -4.26         4.26 o                         
 -13   2   1          9.20          0.00         5.11 o                         
 -12   2   1          0.12          0.21         2.75 o                         
 -11   2   1        101.79         89.08         5.36 o                         
 -10   2   1         12.60         10.73         1.97 o                         
  -9   2   1         59.04         72.30         3.26 o                         
  -8   2   1        199.21        220.39         5.08 o                         
  -7   2   1         95.71         82.10         3.11 o                         
  -6   2   1         61.61         66.11         2.49 o                         
  -5   2   1          1.30          0.95         0.62 o                         
  -4   2   1        970.30       1044.62       125.20 o                         
  -3   2   1        145.87        140.58         5.90 o                         
  -2   2   1       4255.55       4221.97        69.95 o                         
  -1   2   1       1886.56       1838.56        20.38 o                         
   0   2   1        558.62        529.05         8.70 o                         
   1   2   1       3976.05       3878.76        54.87 o                         
   2   2   1       5477.88       5785.56        90.62 o                         
   3   2   1       1204.17       1338.47        25.74 o                         
   4   2   1       1654.78       1611.50        36.94 o                         
   5   2   1         25.96         39.22         2.46 o                         
   6   2   1        346.66        293.61         9.32 o                         
   7   2   1        117.10        135.62         5.07 o                         
   8   2   1          0.78          1.79         1.41 o                         
   9   2   1          0.51          2.25         1.72 o                         
  10   2   1         21.19         22.58         2.31 o                         
  11   2   1          0.56          2.77         2.55 o                         
  12   2   1          0.52          2.17         3.27 o                         
  13   2   1          0.02          1.70         5.11 o                         
 -13   3   1          7.18          8.52         5.96 o                         
 -12   3   1         63.58         65.28         6.62 o                         
 -11   3   1          5.31         -1.14         2.46 o                         
 -10   3   1          6.52          2.37         2.16 o                         
  -9   3   1          9.46          8.73         2.13 o                         
  -8   3   1          5.82         11.19         1.65 o                         
  -7   3   1        110.52        118.65         3.47 o                         
  -6   3   1         11.60         20.42         1.65 o                         
  -5   3   1       5732.88       6281.25       115.43 o                         
  -4   3   1         19.68         27.75         1.48 o                         
  -3   3   1        483.48        550.36        10.75 o                         
  -2   3   1       2887.01       3032.71        42.04 o                         
  -1   3   1      22059.16      21403.05       250.30 o                         
   0   3   1       5780.70       5810.16        63.63 o                         
   1   3   1         32.83         31.64         5.62 o                         
   2   3   1      14677.99      15244.77       291.06 o                         
   3   3   1        470.05        480.19        10.13 o                         
   4   3   1       2072.46       2319.04        43.74 o                         
   5   3   1          2.51          4.74         1.24 o                         
   6   3   1          4.42          2.55         1.39 o                         
   7   3   1         86.46         80.06         3.37 o                         
   8   3   1         57.14         58.49         3.25 o                         
   9   3   1         33.95         31.05         2.93 o                         
  10   3   1         26.74         29.64         2.74 o                         
  11   3   1         80.14         73.52         7.74 o                         
  12   3   1         25.81         19.10         4.22 o                         
  13   3   1          2.36          1.70         5.11 o                         
 -13   4   1          0.43         -1.70         5.11 o                         
 -12   4   1         47.92         42.33         5.70 o                         
 -11   4   1          1.76          6.17         3.46 o                         
 -10   4   1         53.84         53.85         3.87 o                         
  -9   4   1        120.94        124.49         4.54 o                         
  -8   4   1        374.88        374.75         7.49 o                         
  -7   4   1       1333.74       1399.59        21.75 o                         
  -6   4   1         35.72         48.72         2.64 o                         
  -5   4   1        101.21        131.17         4.47 o                         
  -4   4   1        745.45        721.19        14.63 o                         
  -3   4   1       6085.99       6525.33       115.81 o                         
  -2   4   1      18285.84      18356.43       233.09 o                         
  -1   4   1       6877.67       7265.82        93.50 o                         
   0   4   1        604.72        580.17         8.12 o                         
   1   4   1      22963.27      22865.26       939.53 o                         
   2   4   1       3862.48       4088.23       167.04 o                         
   3   4   1          6.08          5.48         1.14 o                         
   4   4   1        519.07        560.01        11.86 o                         
   5   4   1          1.51          0.72         0.70 o                         
   6   4   1        215.04        243.00         6.67 o                         
   7   4   1        325.89        336.30        10.96 o                         
   8   4   1          0.62          1.89         2.45 o                         
   9   4   1        125.78        136.09         7.01 o                         
  10   4   1          9.06          7.98         3.09 o                         
  11   4   1         38.48         53.93         4.10 o                         
  12   4   1          8.28         14.78         5.54 o                         
 -13   5   1         24.70         28.82         8.52 o                         
 -12   5   1          4.37          3.41         3.88 o                         
 -11   5   1          9.89          0.43         3.61 o                         
 -10   5   1          3.39         -2.18         2.66 o                         
  -9   5   1        301.07        279.40         8.46 o                         
  -8   5   1        326.01        373.91         7.30 o                         
  -7   5   1          0.06          0.47         1.26 o                         
  -6   5   1        791.44        924.53        18.97 o                         
  -5   5   1         87.94         95.14        10.64 o                         
  -4   5   1        369.93        325.60         6.65 o                         
  -3   5   1        389.49        402.82         7.51 o                         
  -2   5   1        286.41        307.78         8.59 o                         
  -1   5   1        616.58        736.92        10.52 o                         
   0   5   1        507.67        439.82         6.51 o                         
   1   5   1       7731.20       8257.42       272.09 o                         
   2   5   1         92.46         61.11        17.39 o                         
   3   5   1        650.17        652.92        11.68 o                         
   4   5   1         28.16         34.97         1.98 o                         
   5   5   1         31.83         35.32         2.11 o                         
   6   5   1         50.33         57.29         3.16 o                         
   7   5   1         44.65         36.63         3.27 o                         
   8   5   1        105.81         93.19         5.19 o                         
   9   5   1        160.28        141.83         6.29 o                         
  10   5   1         22.09         36.42         4.88 o                         
  11   5   1         10.71          8.93         4.12 o                         
  12   5   1          0.23         -0.65         4.26 o                         
 -13   6   1          4.38         19.59         9.37 o                         
 -12   6   1          3.16          0.75         4.39 o                         
 -11   6   1          4.56          2.17         3.27 o                         
 -10   6   1        107.40        109.06         7.23 o                         
  -9   6   1        231.04        217.72         9.63 o                         
  -8   6   1         86.79         99.98         3.96 o                         
  -7   6   1        139.33        134.09         3.65 o                         
  -6   6   1        253.30        262.16         6.97 o                         
  -5   6   1         42.65         22.50         4.73 o                         
  -4   6   1       1000.40       1007.82        81.86 o                         
  -3   6   1         67.56         89.24         3.22 o                         
  -2   6   1        331.24        375.72         8.06 o                         
  -1   6   1         45.75         36.62         1.84 o                         
   0   6   1       4152.74       4092.24        82.64 o                         
   1   6   1         25.50         19.49         2.82 o                         
   2   6   1          3.53         15.24         2.19 o                         
   3   6   1       2043.15       2233.22        36.85 o                         
   4   6   1        142.32        200.38         4.89 o                         
   5   6   1         23.04         22.69         1.73 o                         
   6   6   1        180.50        199.06         6.16 o                         
   7   6   1         49.06         44.96         3.53 o                         
   8   6   1          0.01          0.80         2.23 o                         
   9   6   1         81.59         81.44         6.54 o                         
  10   6   1          1.85          5.24         3.61 o                         
  11   6   1         11.95          3.19         4.38 o                         
  12   6   1          9.45          2.90         3.78 o                         
 -14   7   1         13.60         11.07        10.22 o                         
 -13   7   1          1.71          0.85         8.52 o                         
 -12   7   1          0.13          2.24         6.39 o                         
 -11   7   1          0.15          3.04         3.37 o                         
 -10   7   1         13.07          7.59         3.46 o                         
  -9   7   1         31.46         22.53         3.88 o                         
  -8   7   1         41.31         23.74         3.88 o                         
  -7   7   1        165.53        174.50         4.30 o                         
  -6   7   1          2.36          5.60         1.45 o                         
  -5   7   1         36.14         53.00         3.44 o                         
  -4   7   1        513.12        533.08        20.44 o                         
  -3   7   1         20.09         31.72         1.52 o                         
  -2   7   1       1629.98       1663.85        32.70 o                         
  -1   7   1        293.82        275.24         5.06 o                         
   0   7   1         26.79         18.35         1.85 o                         
   1   7   1       2532.42       2684.63        38.83 o                         
   2   7   1       4479.41       4732.74        76.59 o                         
   3   7   1       1764.38       1849.80        35.16 o                         
   4   7   1       2185.71       2385.10        39.53 o                         
   5   7   1         63.02         55.39         2.69 o                         
   6   7   1          0.12         -0.30         1.54 o                         
   7   7   1         18.11         17.70         3.01 o                         
   8   7   1          2.21          4.00         2.48 o                         
   9   7   1          4.63         -0.52         3.61 o                         
  10   7   1         17.57         17.03         4.38 o                         
  11   7   1         11.09         13.83         4.88 o                         
  12   7   1          2.48          1.42         5.55 o                         
  13   7   1         13.79         24.70        11.07 o                         
 -13   8   1          1.58         -2.55         9.37 o                         
 -12   8   1          0.21         -4.38         4.38 o                         
 -11   8   1         18.26         10.43         4.38 o                         
 -10   8   1        168.69        168.99         9.41 o                         
  -9   8   1         61.58         56.81         4.87 o                         
  -8   8   1         18.71         18.23         3.88 o                         
  -7   8   1        506.92        536.33        10.96 o                         
  -6   8   1         24.80         27.65         4.42 o                         
  -5   8   1        319.17        268.24        80.14 o                         
  -4   8   1       4194.76       4397.97        63.87 o                         
  -3   8   1       1343.02       1276.85        19.75 o                         
  -2   8   1       1670.86       1656.37        24.73 o                         
  -1   8   1         87.00         63.78         3.11 o                         
   0   8   1        402.64        372.72         7.89 o                         
   1   8   1        929.59        919.32        16.18 o                         
   2   8   1        699.21        694.00        12.80 o                         
   3   8   1       9701.59       9748.99       173.19 o                         
   4   8   1       1323.37       1513.89        29.44 o                         
   5   8   1        681.34        725.16        13.74 o                         
   6   8   1          9.07         15.92         2.75 o                         
   7   8   1        147.88        157.39         6.23 o                         
   8   8   1          1.20         -2.27         2.27 o                         
   9   8   1          9.67          4.68         3.72 o                         
  10   8   1          1.50          3.47         7.24 o                         
  11   8   1         10.85         12.73         5.03 o                         
  12   8   1          3.80         11.92        10.22 o                         
  13   8   1         21.97         40.02        11.92 o                         
 -13   9   1          4.57         13.63        10.22 o                         
 -12   9   1          8.09         11.07        10.22 o                         
 -11   9   1          0.17          4.21         5.96 o                         
 -10   9   1        233.14        210.14        10.64 o                         
  -9   9   1        167.49        171.49         9.41 o                         
  -8   9   1          1.28         -2.70         4.26 o                         
  -7   9   1         50.55         50.30         5.51 o                         
  -6   9   1         13.93         17.69         2.14 o                         
  -5   9   1        595.45        502.20       106.26 o                         
  -4   9   1        566.54        666.29        11.07 o                         
  -3   9   1        513.46        507.75        14.28 o                         
  -2   9   1         49.77         48.82         3.18 o                         
  -1   9   1        216.11        210.03         4.14 o                         
   0   9   1        193.47        203.38         4.48 o                         
   1   9   1         34.30         33.18         2.30 o                         
   2   9   1        131.46        189.80        12.62 o                         
   3   9   1        847.60        838.83        15.48 o                         
   4   9   1        112.80         94.95        26.43 o                         
   5   9   1         59.36         64.20         3.19 o                         
   6   9   1         10.94          3.18         2.48 o                         
   7   9   1        251.97        230.90         7.76 o                         
   8   9   1         45.34         48.23         5.67 o                         
   9   9   1         16.65         15.86         4.38 o                         
  10   9   1          8.39          8.52         4.38 o                         
  11   9   1         12.92         11.17         5.03 o                         
  12   9   1         21.40         34.06        11.92 o                         
  13   9   1          9.17         -7.66        11.07 o                         
 -12  10   1          2.59         12.77        10.22 o                         
 -11  10   1         42.79         43.06         6.75 o                         
 -10  10   1          0.88          2.84         8.09 o                         
  -9  10   1        148.19        142.24         8.79 o                         
  -8  10   1         28.70         14.26         4.38 o                         
  -7  10   1         20.55          4.93         3.72 o                         
  -6  10   1        149.82        162.60         5.25 o                         
  -5  10   1        125.30        137.84         4.67 o                         
  -4  10   1        121.23        117.72         4.35 o                         
  -3  10   1          0.55          1.29         0.95 o                         
  -2  10   1        128.16        141.02         4.05 o                         
  -1  10   1        284.24        303.62         5.43 o                         
   0  10   1        408.35        388.11         7.39 o                         
   1  10   1        912.82        969.25        15.52 o                         
   2  10   1       1764.72       1816.67        31.08 o                         
   3  10   1          1.63          1.09         1.60 o                         
   4  10   1         34.09         40.20         6.93 o                         
   5  10   1        267.12        258.40         8.26 o                         
   6  10   1        169.94        177.60         6.92 o                         
   7  10   1         12.85         13.14         3.01 o                         
   8  10   1          8.78          6.07         4.38 o                         
   9  10   1         75.69         57.27         6.75 o                         
  10  10   1          0.24          0.11         5.54 o                         
  11  10   1          4.49          3.21         5.11 o                         
  12  10   1          1.21         -6.81        10.22 o                         
 -12  11   1          6.09          5.96        11.07 o                         
 -11  11   1          1.35         -0.43         5.03 o                         
 -10  11   1          0.44          0.60         4.88 o                         
  -9  11   1        146.22        135.48        16.18 o                         
  -8  11   1          0.97          2.68         3.72 o                         
  -7  11   1         24.25         18.11         6.39 o                         
  -6  11   1         95.53         66.95         7.55 o                         
  -5  11   1          2.22          0.33         1.78 o                         
  -4  11   1         89.74         95.92         4.10 o                         
  -3  11   1        394.57        426.47        11.00 o                         
  -2  11   1          9.79         13.36         1.90 o                         
  -1  11   1        500.15        544.77         8.77 o                         
   0  11   1        240.87        248.09         5.64 o                         
   1  11   1         30.44         33.78         2.36 o                         
   2  11   1         10.80         10.69         2.14 o                         
   3  11   1        148.72        141.21         4.88 o                         
   4  11   1        511.17        482.29        10.27 o                         
   5  11   1       1073.55       1021.11        21.90 o                         
   6  11   1       1048.39       1016.95        22.28 o                         
   7  11   1          0.14          0.59         2.48 o                         
   8  11   1         46.19         50.56         6.13 o                         
   9  11   1          5.01         10.43         4.38 o                         
  10  11   1          0.05         -2.13         5.11 o                         
  11  11   1         33.72         30.66        11.92 o                         
  12  11   1          2.66         -1.70        11.07 o                         
 -12  12   1         85.53         80.05        15.33 o                         
 -11  12   1          0.34          1.70        10.22 o                         
 -10  12   1          0.82         -3.83         5.11 o                         
  -9  12   1         72.23         79.35         7.55 o                         
  -8  12   1          4.04          6.71         4.68 o                         
  -7  12   1        129.20        132.24         8.18 o                         
  -6  12   1        108.37         90.00         6.93 o                         
  -5  12   1        240.03        256.87         7.06 o                         
  -4  12   1          8.02         16.13         6.87 o                         
  -3  12   1        691.12        691.99        12.16 o                         
  -2  12   1        780.09        828.67        14.05 o                         
  -1  12   1          6.77         14.84         1.71 o                         
   0  12   1        857.22        879.60        13.17 o                         
   1  12   1        440.11        419.20         8.17 o                         
   2  12   1         84.34         79.17         3.95 o                         
   3  12   1        207.77        225.68         7.87 o                         
   4  12   1        279.86        288.14         8.65 o                         
   5  12   1        987.49        923.64        20.54 o                         
   6  12   1         12.80         16.10         7.61 o                         
   7  12   1         88.02         91.47         8.09 o                         
   8  12   1          0.31         -2.84         4.26 o                         
   9  12   1         25.70         26.97         5.80 o                         
  10  12   1         18.28         15.46         5.25 o                         
  11  12   1          5.91         11.07        11.07 o                         
 -11  13   1         22.23         22.14        11.07 o                         
 -10  13   1          4.66          0.00         4.57 o                         
  -9  13   1          1.47          2.45         4.38 o                         
  -8  13   1         20.33         15.90         5.32 o                         
  -7  13   1          0.37          1.60         4.68 o                         
  -6  13   1        157.23        155.84         9.41 o                         
  -5  13   1        146.02        132.09         6.23 o                         
  -4  13   1         18.14         13.78         2.48 o                         
  -3  13   1         31.28         38.47         2.82 o                         
  -2  13   1         22.83         30.08         2.65 o                         
  -1  13   1          0.32          1.44         1.85 o                         
   0  13   1        473.54        483.18         8.30 o                         
   1  13   1          0.15          1.16         1.73 o                         
   2  13   1        498.91        484.80        10.76 o                         
   3  13   1         62.97         65.86         3.92 o                         
   4  13   1        235.24        215.43         7.83 o                         
   5  13   1        944.86        906.96        20.24 o                         
   6  13   1         49.85         54.82         4.63 o                         
   7  13   1         27.18         20.47         5.54 o                         
   8  13   1         36.04         33.43         5.80 o                         
   9  13   1         22.63         18.35         5.54 o                         
  10  13   1          2.61          8.11         5.80 o                         
  11  13   1         10.87         34.91        13.63 o                         
 -11  14   1          3.00         -8.52        11.07 o                         
 -10  14   1         19.99         24.70        11.92 o                         
  -9  14   1          4.26          3.90         5.15 o                         
  -8  14   1          1.54          5.58         5.96 o                         
  -7  14   1         70.97         68.08         7.09 o                         
  -6  14   1         28.03         18.37         4.57 o                         
  -5  14   1         21.51         15.49         8.94 o                         
  -4  14   1        145.14        123.62         5.24 o                         
  -3  14   1         10.85         10.92         2.31 o                         
  -2  14   1        400.75        409.79         8.65 o                         
  -1  14   1         33.21         38.18         2.92 o                         
   0  14   1        501.71        503.38         9.91 o                         
   1  14   1         53.81         59.88         3.25 o                         
   2  14   1         47.90         52.85         3.69 o                         
   3  14   1          5.50         -0.47         2.51 o                         
   4  14   1        337.46        314.02         9.66 o                         
   5  14   1         16.73         18.65         3.83 o                         
   6  14   1         27.67         20.05         5.54 o                         
   7  14   1         25.11         23.98         5.54 o                         
   8  14   1        109.51        100.59         8.97 o                         
   9  14   1          1.34          6.30         5.67 o                         
  10  14   1          2.63         -6.81        11.07 o                         
 -10  15   1          1.97         -9.37         9.37 o                         
  -9  15   1          1.05        -11.50        11.50 o                         
  -8  15   1         96.82         86.42         8.35 o                         
  -7  15   1          0.17         -0.55         4.49 o                         
  -6  15   1        100.23        107.37        12.35 o                         
  -5  15   1         57.99         57.33         6.30 o                         
  -4  15   1          0.02         -2.50         2.50 o                         
  -3  15   1          8.52         10.70         2.29 o                         
  -2  15   1         19.27         22.42         2.50 o                         
  -1  15   1         97.39         94.70         4.13 o                         
   0  15   1        132.42        127.30         5.51 o                         
   1  15   1        313.04        309.17         8.60 o                         
   2  15   1         81.44         81.94         6.02 o                         
   3  15   1        145.24        136.23         6.13 o                         
   4  15   1         32.62         37.44         4.11 o                         
   5  15   1         32.82         35.58         4.16 o                         
   6  15   1          0.04          7.38         4.57 o                         
   7  15   1        537.82        459.54        17.39 o                         
   8  15   1         82.51         71.29         9.37 o                         
   9  15   1         11.72         12.08         5.91 o                         
  10  15   1          0.96          0.85        12.77 o                         
  -9  16   1          5.07         13.63        11.92 o                         
  -8  16   1          0.18          5.02         5.15 o                         
  -7  16   1        106.18        101.73         8.97 o                         
  -6  16   1          4.00         -4.49         4.49 o                         
  -5  16   1         12.78         10.27         5.96 o                         
  -4  16   1         35.73         40.66         4.16 o                         
  -3  16   1        112.35        120.72         4.81 o                         
  -2  16   1         46.54         48.70         3.85 o                         
  -1  16   1          7.61          5.16         2.84 o                         
   0  16   1        200.96        206.79         7.06 o                         
   1  16   1        105.90         95.12         7.29 o                         
   2  16   1         49.06         50.63        11.92 o                         
   3  16   1        121.42        122.18         6.30 o                         
   4  16   1          0.17          2.24         2.87 o                         
   5  16   1          2.55          2.24         3.14 o                         
   6  16   1        193.95        208.89        11.92 o                         
   7  16   1        295.35        273.56        13.69 o                         
   8  16   1          0.58          5.96         5.33 o                         
   9  16   1         80.86        102.19        17.88 o                         
  -9  17   1          0.00         -4.26        11.92 o                         
  -8  17   1          0.50          2.39         5.80 o                         
  -7  17   1         46.30         43.34         8.09 o                         
  -6  17   1          0.15         -4.57         4.57 o                         
  -5  17   1          1.51          2.10         4.49 o                         
  -4  17   1         16.63         14.19         4.57 o                         
  -3  17   1          4.89          1.68         3.09 o                         
  -2  17   1          0.55          0.57         2.66 o                         
  -1  17   1         13.96         11.71         3.10 o                         
   0  17   1          3.16         11.82         3.10 o                         
   1  17   1         47.59         50.20         5.45 o                         
   2  17   1          4.75         -0.05         3.88 o                         
   3  17   1         16.25         15.97         4.57 o                         
   4  17   1         31.74         36.78         4.42 o                         
   5  17   1         14.05         17.93         5.25 o                         
   6  17   1        149.70        126.74         9.41 o                         
   7  17   1          6.14          4.26         8.94 o                         
   8  17   1         24.46         21.77         8.52 o                         
  -8  18   1          3.74          7.66        13.63 o                         
  -7  18   1         50.43         61.43         7.99 o                         
  -6  18   1          7.47         -1.48         4.64 o                         
  -5  18   1         16.84         10.86         6.39 o                         
  -4  18   1         16.10         27.25        11.07 o                         
  -3  18   1         26.95         25.10         5.54 o                         
  -2  18   1          4.40          7.03         2.90 o                         
  -1  18   1         29.45         23.92         4.16 o                         
   0  18   1          0.24         -0.26         4.28 o                         
   1  18   1          0.00          2.40         4.49 o                         
   2  18   1          2.93         -2.61         3.88 o                         
   3  18   1         67.27         68.94         7.24 o                         
   4  18   1          5.97          6.20         8.09 o                         
   5  18   1          1.17         -9.37        10.22 o                         
   6  18   1         31.98         34.60        13.63 o                         
   7  18   1         12.84         23.73         8.09 o                         
   8  18   1          8.19         17.03        13.63 o                         
  -7  19   1          4.15         -5.11         5.40 o                         
  -6  19   1          2.45         -3.41        11.92 o                         
  -5  19   1         37.32         51.95        13.63 o                         
  -4  19   1          0.11         -4.26         9.37 o                         
  -3  19   1         77.83         80.05        14.48 o                         
  -2  19   1          2.03         -1.41         3.09 o                         
  -1  19   1          3.06          3.91         3.56 o                         
   0  19   1          0.05          0.20         5.11 o                         
   1  19   1          1.31         -0.30        11.07 o                         
   2  19   1         42.04         38.24         5.91 o                         
   3  19   1          1.16          0.90         4.68 o                         
   4  19   1          1.68          5.96        11.07 o                         
   5  19   1          7.33          5.96        11.92 o                         
   6  19   1          3.72         -2.55        12.77 o                         
   7  19   1          0.32         12.77        14.48 o                         
  -6  20   1          1.74        -11.92        11.92 o                         
  -5  20   1          4.78        -10.22        11.07 o                         
  -4  20   1         11.65         14.48        11.92 o                         
  -3  20   1         22.11         37.47        12.77 o                         
  -2  20   1         10.96          7.48         5.15 o                         
  -1  20   1          8.54          9.50         4.64 o                         
   0  20   1          0.22         -0.50         4.49 o                         
   1  20   1          2.51         -2.60         4.49 o                         
   2  20   1          4.06         -3.93         3.93 o                         
   3  20   1          4.12          4.94         6.81 o                         
   4  20   1          1.93         -1.70        10.22 o                         
   5  20   1          0.48         12.77        12.77 o                         
   6  20   1          3.73          8.52        13.63 o                         
  -5  21   1          0.07          6.81        12.77 o                         
  -4  21   1          0.80          5.11        11.92 o                         
  -3  21   1          8.58          0.85        11.07 o                         
  -2  21   1         17.93         10.22        11.07 o                         
   0  21   1          1.11          1.14         5.54 o                         
   1  21   1          5.46          5.11         8.52 o                         
   2  21   1          3.79          3.54         4.64 o                         
   3  21   1         17.55         16.18        11.92 o                         
   4  21   1          5.05          6.81        11.92 o                         
   5  21   1          1.65        -11.92        11.92 o                         
  -4  22   1         10.95          8.52        12.77 o                         
  -3  22   1          0.22         16.18        11.92 o                         
   1  22   1          6.96          8.52        11.07 o                         
   2  22   1          2.71          2.55        11.07 o                         
   3  22   1          7.45         34.06        13.63 o                         
   2  23   1          0.62         14.48        12.77 o                         
 -12   0   2         12.55         22.99         5.96 o                         
 -10   0   2          3.91          5.54         3.83 o                         
  -8   0   2          3.84          1.42         1.97 o                         
  -6   0   2        250.84        290.92        12.77 o                         
  -4   0   2        288.95        291.20         7.66 o                         
  -2   0   2       2137.10       2267.97        35.39 o                         
   0   0   2         20.99         20.55         1.78 o                         
   2   0   2        741.16        767.57        18.03 o                         
   4   0   2       3158.64       3196.50        72.59 o                         
   6   0   2        929.31        932.58        23.46 o                         
   8   0   2        403.68        434.12        13.63 o                         
  10   0   2         35.78         40.88         7.66 o                         
  12   0   2          0.78         -0.85         4.26 o                         
 -14   1   2          6.14         -5.96         5.96 o                         
 -13   1   2         47.20         51.95         8.52 o                         
 -12   1   2         19.25         16.51         3.37 o                         
 -11   1   2         62.08         46.11         3.68 o                         
 -10   1   2          5.56          5.16         1.99 o                         
  -9   1   2        122.74        122.04         3.58 o                         
  -8   1   2        114.52        101.55         3.47 o                         
  -7   1   2       3436.97       3835.71        56.28 o                         
  -6   1   2        454.25        412.59         7.45 o                         
  -5   1   2          4.64         12.29         1.47 o                         
  -4   1   2       1560.59        786.60        20.47 o                         
  -3   1   2       2660.93       2675.12        34.79 o                         
  -2   1   2       1472.24       1382.81        18.07 o                         
  -1   1   2         14.03         35.70         0.83 o                         
   0   1   2        312.94        393.31         5.98 o                         
   1   1   2       7158.75       6604.23       106.21 o                         
   2   1   2         75.74         73.28         3.22 o                         
   3   1   2       6572.50       6526.67       187.35 o                         
   4   1   2       1196.18       1183.70        19.98 o                         
   5   1   2       1382.14       1449.25        63.58 o                         
   6   1   2        246.21        199.67        47.68 o                         
   7   1   2         70.29         81.40         3.46 o                         
   8   1   2        207.92        228.44         6.27 o                         
   9   1   2        135.91        132.56         6.54 o                         
  10   1   2         51.35         60.05         4.06 o                         
  11   1   2         67.44         70.70         4.98 o                         
  12   1   2          1.65          2.55         3.27 o                         
  13   1   2          0.16          0.85         4.68 o                         
 -13   2   2         69.39         71.53         9.37 o                         
 -12   2   2         29.92         27.51         4.28 o                         
 -11   2   2        173.10        169.69         6.16 o                         
 -10   2   2        301.76        299.92         7.96 o                         
  -9   2   2         17.73         14.32         2.22 o                         
  -8   2   2        467.58        486.69         8.99 o                         
  -7   2   2        142.39        160.48         4.89 o                         
  -6   2   2        538.49        698.36        11.43 o                         
  -5   2   2       3648.38       3913.81        56.74 o                         
  -4   2   2       1677.87       1811.13        29.47 o                         
  -3   2   2       4674.53       4949.43        69.31 o                         
  -2   2   2          9.63         12.87         0.91 o                         
  -1   2   2         11.52          7.23         0.98 o                         
   0   2   2       1430.11       1349.56       215.21 o                         
   1   2   2       3715.74       3739.47        83.53 o                         
   2   2   2      10837.23      11011.51       243.57 o                         
   3   2   2        680.74        618.76        19.59 o                         
   4   2   2       1977.19       2020.68        59.39 o                         
   5   2   2        145.33        152.67         4.87 o                         
   6   2   2         75.19         78.32         6.02 o                         
   7   2   2         57.46         58.84         3.12 o                         
   8   2   2         15.38         17.70         2.50 o                         
   9   2   2        434.46        456.24        12.27 o                         
  10   2   2          1.33          3.08         2.50 o                         
  11   2   2        106.74         95.01         5.48 o                         
  12   2   2          4.68          2.13         3.83 o                         
  13   2   2         15.87          8.25         3.88 o                         
 -13   3   2         19.04         12.77         4.82 o                         
 -12   3   2        254.11        252.85        19.59 o                         
 -11   3   2         66.37         76.16         5.07 o                         
 -10   3   2         43.12         34.93         2.93 o                         
  -9   3   2        641.83        681.72        14.38 o                         
  -8   3   2        208.86        221.47         5.19 o                         
  -7   3   2        135.68        165.35         4.04 o                         
  -6   3   2         11.56          9.23         1.33 o                         
  -5   3   2       7127.40       7822.65       112.27 o                         
  -4   3   2        984.89       1064.33        17.70 o                         
  -3   3   2        418.11        433.29         6.49 o                         
  -2   3   2       1242.65       1456.02        17.53 o                         
  -1   3   2        832.01        770.00        11.41 o                         
   0   3   2       1304.85        872.21       396.83 o                         
   1   3   2          2.16          4.59         0.86 o                         
   2   3   2        212.43        236.93        11.50 o                         
   3   3   2          0.53          3.04         1.52 o                         
   4   3   2        204.39        244.07         6.10 o                         
   5   3   2         31.94         40.92         2.48 o                         
   6   3   2        329.09        300.92         7.96 o                         
   7   3   2          3.21          8.36         3.27 o                         
   8   3   2         10.11         15.22         3.24 o                         
   9   3   2          4.38          3.54         2.55 o                         
  10   3   2          7.63          6.68         2.85 o                         
  11   3   2          6.73          7.27         2.69 o                         
  12   3   2          3.35          4.88         3.27 o                         
 -13   4   2          0.06          0.43         4.22 o                         
 -12   4   2          1.11         -2.98         4.68 o                         
 -11   4   2         50.77         43.88         5.09 o                         
 -10   4   2          0.89          0.09         2.06 o                         
  -9   4   2        241.37        259.44         6.87 o                         
  -8   4   2        484.66        511.52         9.29 o                         
  -7   4   2          0.40          2.86         1.29 o                         
  -6   4   2        126.70        118.82         4.98 o                         
  -5   4   2       1022.73       1211.77        18.48 o                         
  -4   4   2        253.89        318.04         7.87 o                         
  -3   4   2       3059.43       3091.54        48.32 o                         
  -2   4   2          1.15          5.14         2.55 o                         
  -1   4   2       1928.40       1986.89        28.74 o                         
   0   4   2       1893.17       1879.71       127.01 o                         
   1   4   2         39.22         30.26         8.14 o                         
   2   4   2         33.91         41.84        12.77 o                         
   3   4   2        366.64        316.68         9.58 o                         
   4   4   2         13.95         22.41         1.90 o                         
   5   4   2         14.67         34.64        13.99 o                         
   6   4   2       1790.88       1806.88        35.35 o                         
   7   4   2        145.08        111.56        27.25 o                         
   8   4   2         51.23         44.30         3.87 o                         
   9   4   2          8.45          6.12         2.55 o                         
  10   4   2         15.21         11.21         5.45 o                         
  11   4   2          3.31          0.11         3.16 o                         
  12   4   2          1.13          0.85         3.88 o                         
 -14   5   2          5.44         19.59         9.37 o                         
 -13   5   2         31.35         28.69         5.42 o                         
 -12   5   2         14.73         20.08         6.39 o                         
 -11   5   2          1.15          5.11         3.61 o                         
 -10   5   2         16.20          5.34         3.27 o                         
  -9   5   2         55.16         66.99         3.80 o                         
  -8   5   2         24.97         29.26         2.70 o                         
  -7   5   2         12.71         12.09         1.86 o                         
  -6   5   2         45.30         30.05         3.20 o                         
  -5   5   2       5102.60       5271.42        74.83 o                         
  -4   5   2        247.73        364.44        10.31 o                         
  -3   5   2        183.07        198.16         5.78 o                         
  -2   5   2       1286.06       1403.04        22.80 o                         
  -1   5   2         26.14         32.18         1.12 o                         
   0   5   2       1002.73       1160.15        20.61 o                         
   1   5   2       1745.32        637.88       595.12 o                         
   2   5   2        781.82        834.51        16.79 o                         
   3   5   2       1516.93       1557.65        29.93 o                         
   4   5   2        675.99        676.76        14.15 o                         
   5   5   2       1209.70       1158.76        23.34 o                         
   6   5   2          1.13         -0.39         1.46 o                         
   7   5   2        309.99        323.13         9.07 o                         
   8   5   2         70.38         74.83         4.79 o                         
   9   5   2         58.05         64.14         4.69 o                         
  10   5   2         56.66         70.01         5.36 o                         
  11   5   2         35.83         37.63         4.72 o                         
  12   5   2         15.02          7.32         4.49 o                         
 -14   6   2          0.69         13.63         8.52 o                         
 -13   6   2          2.97         -1.70         5.96 o                         
 -12   6   2          6.85          1.77         3.88 o                         
 -11   6   2         22.85         21.80         4.71 o                         
 -10   6   2         60.57         49.63         5.96 o                         
  -9   6   2        213.18        175.87        10.14 o                         
  -8   6   2        104.85        109.20         4.15 o                         
  -7   6   2       1007.63        977.94        15.72 o                         
  -6   6   2        191.87        182.32         4.44 o                         
  -5   6   2       1009.76       1137.10        17.50 o                         
  -4   6   2        525.99        474.04        21.23 o                         
  -3   6   2      10818.50      11658.55       181.03 o                         
  -2   6   2         26.34         13.32         1.67 o                         
  -1   6   2        140.11        123.13        20.76 o                         
   0   6   2        411.00        386.91         8.33 o                         
   1   6   2       1003.03        930.55        16.14 o                         
   2   6   2       1205.57        903.51       227.42 o                         
   3   6   2        234.86        269.32         6.84 o                         
   4   6   2        137.13        133.58         4.27 o                         
   5   6   2         51.61         48.74         2.36 o                         
   6   6   2        414.03        466.60        11.55 o                         
   7   6   2        316.13        291.91         8.77 o                         
   8   6   2         76.53         64.69         4.36 o                         
   9   6   2          0.00          0.44         2.48 o                         
  10   6   2         13.94         11.98         4.71 o                         
  11   6   2        125.13        128.78         7.24 o                         
  12   6   2          1.21         -0.49         3.69 o                         
 -14   7   2          5.84         20.44        11.07 o                         
 -13   7   2          0.58         24.70         9.37 o                         
 -12   7   2          0.86         -0.85         4.22 o                         
 -11   7   2         32.97         28.95         5.09 o                         
 -10   7   2        160.13        144.23         8.72 o                         
  -9   7   2          1.28          0.23         3.27 o                         
  -8   7   2          2.17          9.52         2.59 o                         
  -7   7   2        269.10        272.18         6.50 o                         
  -6   7   2        165.59        183.25         6.64 o                         
  -5   7   2         11.05          8.96         1.22 o                         
  -4   7   2         21.48         38.43         3.65 o                         
  -3   7   2       6888.08       7594.92       107.55 o                         
  -2   7   2        635.95        733.63        11.65 o                         
  -1   7   2         11.06         21.22         2.72 o                         
   0   7   2       1838.34       1903.31        80.63 o                         
   1   7   2       1876.41       1891.66        35.55 o                         
   2   7   2       1221.02       1072.31       150.64 o                         
   3   7   2          1.71          6.39         2.46 o                         
   4   7   2        291.15        323.57         6.96 o                         
   5   7   2        264.32        251.78         6.03 o                         
   6   7   2          7.49         11.44         2.75 o                         
   7   7   2        116.08        125.42         5.74 o                         
   8   7   2         10.04         10.55         2.80 o                         
   9   7   2         34.17         35.33         8.09 o                         
  10   7   2          9.72          3.59         3.83 o                         
  11   7   2          8.34          8.41         4.68 o                         
  12   7   2          7.63          9.37         6.13 o                         
 -13   8   2          9.23         11.92         9.37 o                         
 -12   8   2          2.45         -0.21         7.66 o                         
 -11   8   2         31.89         21.38         4.82 o                         
 -10   8   2         10.97          9.76         3.88 o                         
  -9   8   2         14.05         18.64         4.49 o                         
  -8   8   2        151.48        126.31         5.86 o                         
  -7   8   2        109.70        105.63         5.23 o                         
  -6   8   2        145.79        142.25         6.15 o                         
  -5   8   2        112.19        107.99         3.61 o                         
  -4   8   2       1273.11       1474.31        22.32 o                         
  -3   8   2       1196.03       1274.99        19.55 o                         
  -2   8   2        946.64        791.75       113.39 o                         
  -1   8   2         15.99         11.43         1.34 o                         
   0   8   2         49.29         48.30         2.14 o                         
   1   8   2         59.77         53.40         3.46 o                         
   2   8   2          2.00          6.35         1.52 o                         
   3   8   2          0.00         -0.85         1.47 o                         
   4   8   2        515.03        512.04        10.13 o                         
   5   8   2        855.43        920.41        19.75 o                         
   6   8   2          0.50          4.77         2.51 o                         
   7   8   2         86.01         94.42         9.01 o                         
   8   8   2         34.69         31.81         4.49 o                         
   9   8   2          2.73         -1.34         3.72 o                         
  10   8   2         65.99         65.19         6.75 o                         
  11   8   2         16.92         11.50         5.03 o                         
  12   8   2         14.33         22.51         6.75 o                         
 -13   9   2          0.45         -1.70         9.37 o                         
 -12   9   2         34.58         56.20        11.92 o                         
 -11   9   2         44.24         42.55         6.13 o                         
 -10   9   2         34.82         37.46         4.63 o                         
  -9   9   2         88.89         76.40         6.91 o                         
  -8   9   2         28.89         33.49         4.49 o                         
  -7   9   2         33.58         42.41         3.69 o                         
  -6   9   2         99.10         87.25         3.63 o                         
  -5   9   2         17.60         23.47         2.14 o                         
  -4   9   2        675.87        662.22        10.39 o                         
  -3   9   2        969.53       1008.72        15.98 o                         
  -2   9   2        480.31        536.56        10.52 o                         
  -1   9   2         72.62         53.35         2.09 o                         
   0   9   2          6.49         12.39         1.14 o                         
   1   9   2         41.35         47.16         3.54 o                         
   2   9   2         61.13         49.75         2.95 o                         
   3   9   2         14.48         11.49         3.94 o                         
   4   9   2        113.09         91.49        21.40 o                         
   5   9   2        155.02        149.82         6.02 o                         
   6   9   2         22.83         18.41         3.33 o                         
   7   9   2         52.10         60.56         4.42 o                         
   8   9   2         20.44         21.01         3.33 o                         
   9   9   2         31.00         28.35         5.96 o                         
  10   9   2         25.77         21.30         5.03 o                         
  11   9   2          0.03         -1.22         3.88 o                         
  12   9   2         61.11         63.87        13.63 o                         
  13   9   2          0.79         -5.96        11.07 o                         
 -12  10   2          0.13          5.11         9.37 o                         
 -11  10   2          7.11          2.60         5.11 o                         
 -10  10   2          6.59         11.71         4.38 o                         
  -9  10   2          9.46         14.28         9.37 o                         
  -8  10   2        276.12        247.45        11.03 o                         
  -7  10   2        262.48        239.80         7.21 o                         
  -6  10   2        193.41        192.36         6.97 o                         
  -5  10   2          0.11          6.38         1.87 o                         
  -4  10   2        449.09        482.50         8.91 o                         
  -3  10   2        146.60        128.89         4.72 o                         
  -2  10   2        845.74        863.27        15.93 o                         
  -1  10   2       1218.43       1276.60        17.93 o                         
   0  10   2        256.93        266.59         6.92 o                         
   1  10   2        119.47        121.72         4.92 o                         
   2  10   2        723.87        743.01        16.06 o                         
   3  10   2        133.57        135.73         4.92 o                         
   4  10   2        392.83        337.87        53.64 o                         
   5  10   2        240.45        224.53         7.67 o                         
   6  10   2        142.61        121.19         6.36 o                         
   7  10   2         53.53         66.79         7.14 o                         
   8  10   2          0.00          0.18         3.83 o                         
   9  10   2         39.74         34.06         5.67 o                         
  10  10   2         20.86         18.29         5.15 o                         
  11  10   2         13.46         12.09         9.37 o                         
  12  10   2          3.67          2.55        11.07 o                         
 -12  11   2          0.67         -4.26         9.37 o                         
 -11  11   2          0.31         -0.85         4.38 o                         
 -10  11   2          4.93          4.90         5.96 o                         
  -9  11   2         39.53         36.07         5.51 o                         
  -8  11   2        253.58        278.77        12.07 o                         
  -7  11   2        138.60        132.26         8.18 o                         
  -6  11   2         24.47         18.78         6.83 o                         
  -5  11   2        948.30        986.39        18.41 o                         
  -4  11   2         34.75         42.54         3.50 o                         
  -3  11   2          0.01          0.23         1.51 o                         
  -2  11   2        453.97        536.46        11.04 o                         
  -1  11   2       1426.08       1489.02        20.92 o                         
   0  11   2          0.00          0.73         0.76 o                         
   1  11   2        878.91        841.32        15.85 o                         
   2  11   2        295.58        293.52         7.33 o                         
   3  11   2          8.46          7.69         1.71 o                         
   4  11   2        306.20        273.26        17.44 o                         
   5  11   2          4.71          7.83         4.17 o                         
   6  11   2        580.06        508.13        13.27 o                         
   7  11   2         22.20         27.86         3.75 o                         
   8  11   2          0.01         -3.81         3.81 o                         
   9  11   2          1.51         -3.51         4.68 o                         
  10  11   2         45.59         46.65         6.57 o                         
  11  11   2          0.02        -10.22        10.22 o                         
  12  11   2          0.16          0.00        11.07 o                         
 -12  12   2          2.34         -5.96        10.22 o                         
 -11  12   2         29.54         33.21        11.92 o                         
 -10  12   2         14.93         15.66         5.03 o                         
  -9  12   2         50.79         48.30         6.30 o                         
  -8  12   2          0.02          4.26         4.26 o                         
  -7  12   2         26.02         27.12         5.03 o                         
  -6  12   2          0.19         -0.41         2.75 o                         
  -5  12   2          6.13          7.49         2.46 o                         
  -4  12   2          0.05          1.19         2.50 o                         
  -3  12   2         15.26         14.71         2.03 o                         
  -2  12   2          0.87         -0.34         1.50 o                         
  -1  12   2        244.48        252.53         5.17 o                         
   0  12   2         10.77         13.14         2.60 o                         
   1  12   2         69.37         72.59         3.70 o                         
   2  12   2         31.09         36.37         3.02 o                         
   3  12   2        558.40        536.53        11.37 o                         
   4  12   2        155.83        135.06         6.02 o                         
   5  12   2        350.98        359.88        10.58 o                         
   6  12   2         65.77         71.49         5.07 o                         
   7  12   2         89.26         92.18         5.65 o                         
   8  12   2          8.07         13.63         4.57 o                         
   9  12   2         15.13          9.98         5.03 o                         
  10  12   2          2.00         11.28         6.39 o                         
  11  12   2          1.31        -10.22        10.22 o                         
 -11  13   2          0.14          3.41        10.22 o                         
 -10  13   2          2.65         -2.81         4.88 o                         
  -9  13   2         51.69         54.01         6.93 o                         
  -8  13   2          6.47         11.39         7.24 o                         
  -7  13   2        118.96        112.27        14.05 o                         
  -6  13   2        390.90        433.86        15.52 o                         
  -5  13   2         18.13         20.69         4.07 o                         
  -4  13   2        103.56         85.02         3.76 o                         
  -3  13   2        115.52        111.40         4.44 o                         
  -2  13   2         30.46         34.95         2.81 o                         
  -1  13   2          1.83          2.40         1.92 o                         
   0  13   2        113.94        100.18         4.71 o                         
   1  13   2        100.60        112.48         4.54 o                         
   2  13   2        383.76        365.50         8.85 o                         
   3  13   2        136.94        134.29         6.13 o                         
   4  13   2        411.24        392.20        11.26 o                         
   5  13   2         89.89         85.29         5.45 o                         
   6  13   2         60.71         46.79         4.47 o                         
   7  13   2          0.83          2.25         3.93 o                         
   8  13   2          7.48          1.70         4.57 o                         
   9  13   2          0.25          1.42         4.57 o                         
  10  13   2         11.66         14.48        11.07 o                         
  11  13   2         12.37         11.07        11.92 o                         
 -11  14   2         41.32         56.20        14.48 o                         
 -10  14   2          0.86          1.70        10.22 o                         
  -9  14   2         26.91         17.88         5.15 o                         
  -8  14   2         52.87         59.55         8.52 o                         
  -7  14   2         12.42         12.68         5.03 o                         
  -6  14   2         27.14         35.31         5.96 o                         
  -5  14   2         29.85         34.91         4.61 o                         
  -4  14   2          8.03          7.54         2.06 o                         
  -3  14   2        129.05        127.99         4.56 o                         
  -2  14   2          0.01         -1.66         1.66 o                         
  -1  14   2        164.78        156.67         4.88 o                         
   0  14   2          4.16          5.91         2.46 o                         
   1  14   2        722.48        689.91        14.08 o                         
   2  14   2         34.94         33.33         3.28 o                         
   3  14   2         57.97         50.86         4.47 o                         
   4  14   2        277.55        244.99         8.57 o                         
   5  14   2         83.47        111.67         6.30 o                         
   6  14   2         19.92         13.97         3.41 o                         
   7  14   2         54.26         51.02         6.45 o                         
   8  14   2          4.91         10.94         5.25 o                         
   9  14   2          1.84         11.58         5.67 o                         
  10  14   2          0.03        -11.07        11.07 o                         
 -10  15   2          7.57         -5.96        10.22 o                         
  -9  15   2         13.55         12.43         5.67 o                         
  -8  15   2          0.00         -3.76         4.49 o                         
  -7  15   2         96.68         92.29         8.18 o                         
  -6  15   2          5.25          5.85         3.88 o                         
  -5  15   2          4.33          2.27         4.68 o                         
  -4  15   2          1.56          1.25         1.89 o                         
  -3  15   2         76.56         81.35         3.98 o                         
  -2  15   2         27.69         27.79         2.75 o                         
  -1  15   2         60.24         64.30         3.69 o                         
   0  15   2          0.15          3.18         3.41 o                         
   1  15   2        193.34        201.57         8.10 o                         
   2  15   2        284.16        279.96         8.93 o                         
   3  15   2          0.79          1.19         2.84 o                         
   4  15   2        454.18        390.32        11.54 o                         
   5  15   2        243.22        226.61         8.48 o                         
   6  15   2          4.57          6.24         4.57 o                         
   7  15   2         66.25         66.31         7.86 o                         
   8  15   2         24.20         15.63         5.25 o                         
   9  15   2         17.98         14.05         6.57 o                         
  10  15   2          8.97          2.55        13.63 o                         
  -9  16   2          9.50          5.96        11.07 o                         
  -8  16   2          8.48          9.37         5.25 o                         
  -7  16   2          0.73         -3.51         4.68 o                         
  -6  16   2         40.20         32.63         5.67 o                         
  -5  16   2         11.23         10.22         4.38 o                         
  -4  16   2         20.75         12.10         3.37 o                         
  -3  16   2          3.48          3.76         2.21 o                         
  -2  16   2         95.71         88.20         4.25 o                         
  -1  16   2         15.57         17.48         3.10 o                         
   0  16   2        253.33        233.21         9.14 o                         
   1  16   2         54.89         58.90         5.45 o                         
   2  16   2         47.44         46.60         5.80 o                         
   3  16   2         58.63         66.76         7.09 o                         
   4  16   2          1.26          2.90         3.41 o                         
   5  16   2         13.74         14.03         3.66 o                         
   6  16   2         43.16         27.98        11.92 o                         
   7  16   2         99.77        104.15         9.60 o                         
   8  16   2          0.78          1.70         6.39 o                         
   9  16   2          4.64         22.14        13.63 o                         
  -9  17   2         14.50         20.44        12.77 o                         
  -8  17   2         75.04         87.18         8.64 o                         
  -7  17   2          6.67         10.75         5.80 o                         
  -6  17   2         10.57          1.99         4.57 o                         
  -5  17   2         42.50         40.22         6.30 o                         
  -4  17   2         58.08         72.50        10.22 o                         
  -3  17   2         32.38         39.05         3.29 o                         
  -2  17   2          4.11         10.34         3.09 o                         
  -1  17   2          3.42          5.96         3.48 o                         
   0  17   2          2.38         10.22         4.01 o                         
   1  17   2          9.56          8.57         4.49 o                         
   2  17   2         83.68         62.48         8.52 o                         
   3  17   2         70.80         60.34         7.09 o                         
   4  17   2          0.48         -2.25         6.81 o                         
   5  17   2          2.69         -0.95         4.49 o                         
   6  17   2          4.02          3.15         4.70 o                         
   7  17   2          0.00         -1.14         5.33 o                         
   8  17   2          1.65         -1.32         5.91 o                         
  -8  18   2          0.27         11.92        12.77 o                         
  -7  18   2        102.90        102.76        17.46 o                         
  -6  18   2          9.67         -1.97         5.15 o                         
  -5  18   2          2.33         -8.52         8.52 o                         
  -4  18   2         56.90         67.99        11.07 o                         
  -3  18   2          0.00         -0.21         5.11 o                         
  -2  18   2          4.58          7.05         2.86 o                         
  -1  18   2         15.49         14.54         4.33 o                         
   0  18   2         28.67         21.51         7.24 o                         
   1  18   2         41.34         29.95        12.35 o                         
   2  18   2        271.35        261.29        12.47 o                         
   3  18   2         46.18         55.76         6.93 o                         
   4  18   2          1.63          1.70         4.64 o                         
   5  18   2          2.49          8.52        11.92 o                         
   6  18   2          2.22          1.70        11.92 o                         
   7  18   2          0.03         -0.28         5.33 o                         
  -7  19   2          8.23         10.50         6.09 o                         
  -6  19   2         19.02         24.17         6.45 o                         
  -5  19   2          1.12         -0.85        11.07 o                         
  -4  19   2          7.21          1.70        11.07 o                         
  -3  19   2         28.02         39.46         6.81 o                         
  -2  19   2          1.26          4.06         8.58 o                         
  -1  19   2          8.27          7.30         4.33 o                         
   0  19   2          2.05          1.95         6.39 o                         
   1  19   2          4.82          9.65         5.54 o                         
   2  19   2         26.02         47.99         9.37 o                         
   3  19   2        108.46         94.98         9.79 o                         
   4  19   2          2.39          0.85        10.22 o                         
   5  19   2          1.42         -3.41        10.22 o                         
   6  19   2          0.39          2.55        12.77 o                         
  -6  20   2         15.85         45.98        14.48 o                         
  -5  20   2         11.39         11.07        11.92 o                         
  -4  20   2          0.02         -4.26        11.07 o                         
  -3  20   2          1.21          1.70        11.07 o                         
  -2  20   2          0.32          6.41         5.15 o                         
  -1  20   2         19.24         17.51        13.63 o                         
   0  20   2          2.01          3.91         5.54 o                         
   1  20   2         12.66         10.09         5.25 o                         
   2  20   2          3.75          1.93         8.94 o                         
   3  20   2          8.87         14.59         5.54 o                         
   4  20   2          0.34         -3.41        11.92 o                         
   5  20   2         25.68         12.77        12.77 o                         
  -5  21   2         15.35         21.29        13.63 o                         
  -4  21   2          1.58         15.33        11.92 o                         
  -3  21   2          5.42         -2.55        11.07 o                         
   0  21   2         25.17         24.70        11.07 o                         
   1  21   2          5.06         15.33         5.33 o                         
   2  21   2          0.11          2.30         5.25 o                         
   3  21   2          0.48        -11.07        11.07 o                         
   4  21   2          1.37         22.14        12.77 o                         
  -4  22   2          2.28          0.85        12.77 o                         
  -3  22   2         82.42         81.75        16.18 o                         
   1  22   2          5.46         14.48        11.92 o                         
   2  22   2          8.41         12.77        12.77 o                         
   3  22   2          6.55         -7.66        11.92 o                         
   1  23   2         21.81         36.62        12.77 o                         
 -13   0   3          0.15          4.26         5.11 o                         
 -11   0   3        162.23        163.33         8.37 o                         
  -9   0   3         14.87         15.47         2.59 o                         
  -7   0   3         14.19          5.00         5.54 o                         
  -5   0   3        351.48        352.18        10.18 o                         
  -3   0   3        111.18        154.86         6.27 o                         
  -1   0   3        665.44        716.39        13.35 o                         
   1   0   3        568.93        672.32        16.22 o                         
   3   0   3        123.83        142.23         5.42 o                         
   5   0   3        121.57        134.57         6.02 o                         
   7   0   3        352.04        370.77        12.04 o                         
   9   0   3       1258.94       1336.12        47.69 o                         
  11   0   3        205.44        200.12        15.33 o                         
  13   0   3          3.71         11.92         5.96 o                         
 -13   1   3          0.89          0.00         5.96 o                         
 -12   1   3         38.09         51.34         4.03 o                         
 -11   1   3        186.82        196.33         6.46 o                         
 -10   1   3         22.46         21.41         2.58 o                         
  -9   1   3          9.80          8.33         1.88 o                         
  -8   1   3         53.50         55.71         2.76 o                         
  -7   1   3          0.39         -1.03         1.34 o                         
  -6   1   3        563.29        589.75        11.47 o                         
  -5   1   3        503.98        536.24         8.88 o                         
  -4   1   3       2977.43       2940.35        72.17 o                         
  -3   1   3        834.14        716.30         9.55 o                         
  -2   1   3       1592.76       1649.95        18.42 o                         
  -1   1   3       1943.06       2156.06        27.39 o                         
   0   1   3        384.47        408.81         6.51 o                         
   1   1   3      10021.64      10231.38       188.15 o                         
   2   1   3        265.79        292.48         6.67 o                         
   3   1   3         22.80         18.05         1.56 o                         
   4   1   3        710.38        761.43        13.51 o                         
   5   1   3          4.66          6.39         1.70 o                         
   6   1   3        143.63        135.40         5.65 o                         
   7   1   3          8.76          7.03         2.13 o                         
   8   1   3        221.09        262.32         7.34 o                         
   9   1   3        102.51        127.83         9.81 o                         
  10   1   3          2.07         16.46         4.49 o                         
  11   1   3         71.43         77.09         5.51 o                         
  12   1   3          1.76          4.68         3.01 o                         
  13   1   3          0.03         -2.55         4.26 o                         
 -14   2   3         25.02         30.66         7.66 o                         
 -13   2   3        159.64        170.90         9.92 o                         
 -12   2   3         43.71         34.08         5.32 o                         
 -11   2   3        187.95        183.49         6.64 o                         
 -10   2   3         39.93         42.50         3.19 o                         
  -9   2   3         10.56         14.44         2.22 o                         
  -8   2   3         34.43         38.47         2.74 o                         
  -7   2   3         30.86         33.89         1.84 o                         
  -6   2   3       1456.25       1520.48        20.57 o                         
  -5   2   3          1.84          1.33         1.21 o                         
  -4   2   3        643.66        753.03        15.73 o                         
  -3   2   3        138.44        147.93         4.55 o                         
  -2   2   3        357.51        442.26         5.76 o                         
  -1   2   3        410.01        437.57         8.46 o                         
   0   2   3       9741.90       9747.79       179.31 o                         
   1   2   3        340.99        342.35         9.20 o                         
   2   2   3         18.49         15.49         2.97 o                         
   3   2   3          0.12          8.52         5.62 o                         
   4   2   3       1159.45       1146.48        22.76 o                         
   5   2   3         16.41         27.13         2.06 o                         
   6   2   3       1025.59       1059.21        18.82 o                         
   7   2   3          1.44          0.00         2.13 o                         
   8   2   3        888.90        911.21        20.11 o                         
   9   2   3        581.11        619.46        15.40 o                         
  10   2   3        614.78        696.05        20.45 o                         
  11   2   3         93.47         97.83         9.79 o                         
  12   2   3        119.37        130.33         9.42 o                         
  13   2   3         13.71         26.40         6.81 o                         
 -13   3   3         27.23         27.74         5.42 o                         
 -12   3   3         99.80         83.73         7.66 o                         
 -11   3   3         50.66         54.01         3.96 o                         
 -10   3   3          1.33          3.11         2.22 o                         
  -9   3   3         79.28         64.53         3.52 o                         
  -8   3   3        479.90        489.19        10.36 o                         
  -7   3   3         43.03         35.71         1.99 o                         
  -6   3   3       1573.28       1638.26        24.71 o                         
  -5   3   3        137.11        125.38         5.52 o                         
  -4   3   3        194.57        181.00         9.41 o                         
  -3   3   3          1.35         13.16         1.71 o                         
  -2   3   3       6690.42       7049.06        99.18 o                         
  -1   3   3         15.80         16.70         1.72 o                         
   0   3   3        188.10        247.33        13.13 o                         
   1   3   3        190.66        211.10         9.66 o                         
   2   3   3       1648.35       1652.21        38.41 o                         
   3   3   3          7.98         15.19         2.66 o                         
   4   3   3        232.14        283.05         6.97 o                         
   5   3   3        522.81        538.61        16.15 o                         
   6   3   3        180.60        177.35         5.82 o                         
   7   3   3       1019.46       1049.46        19.14 o                         
   8   3   3        229.42        243.78         8.65 o                         
   9   3   3        756.32        761.17        18.01 o                         
  10   3   3          6.81          9.49         2.81 o                         
  11   3   3         20.10         22.43         5.54 o                         
  12   3   3         31.80         38.48         4.37 o                         
 -14   4   3          1.65          0.00         5.96 o                         
 -13   4   3          0.61          5.11         4.22 o                         
 -12   4   3          0.77         -1.78         5.54 o                         
 -11   4   3         56.51         48.42         5.70 o                         
 -10   4   3         56.34         65.36         4.14 o                         
  -9   4   3        450.41        420.85         9.74 o                         
  -8   4   3         78.92         92.59         4.61 o                         
  -7   4   3         17.60         19.39         1.73 o                         
  -6   4   3        465.99        468.08         9.57 o                         
  -5   4   3        224.35        270.36         4.84 o                         
  -4   4   3         47.18         57.15         3.81 o                         
  -3   4   3         98.85         99.62         5.01 o                         
  -2   4   3        236.85        286.08         8.95 o                         
  -1   4   3        650.77        575.87         9.98 o                         
   0   4   3       1949.70        226.89      1076.81 o                         
   1   4   3       1713.21       1785.54        33.97 o                         
   2   4   3        188.91        155.75         6.13 o                         
   3   4   3        581.64        647.42        16.73 o                         
   4   4   3        346.57        367.75        11.39 o                         
   5   4   3          5.25          7.36         1.46 o                         
   6   4   3         24.55         19.90         3.46 o                         
   7   4   3        266.12        266.88        10.42 o                         
   8   4   3        489.23        515.94        15.88 o                         
   9   4   3        227.00        200.44         8.33 o                         
  10   4   3          5.73          8.45         2.83 o                         
  11   4   3        235.02        242.10        11.39 o                         
  12   4   3         18.16         21.32         8.52 o                         
 -14   5   3          6.36          2.55         6.81 o                         
 -13   5   3         11.75          9.99         4.49 o                         
 -12   5   3          0.76         -1.28         3.61 o                         
 -11   5   3         59.03         43.40         7.24 o                         
 -10   5   3         23.77         16.52         3.53 o                         
  -9   5   3        609.36        581.33        12.27 o                         
  -8   5   3        767.06        774.35        15.06 o                         
  -7   5   3        179.61        181.36         4.30 o                         
  -6   5   3         92.18        106.26         2.76 o                         
  -5   5   3        129.37        108.57         6.26 o                         
  -4   5   3         36.57         33.06         2.83 o                         
  -3   5   3       2139.03       2172.69        28.33 o                         
  -2   5   3       1687.13       1420.29        44.49 o                         
  -1   5   3        168.57        125.10       108.15 o                         
   0   5   3        435.70        194.90       182.66 o                         
   1   5   3       1502.46       1438.94       105.23 o                         
   2   5   3        645.96        697.30        17.94 o                         
   3   5   3        758.68        768.29        19.76 o                         
   4   5   3        730.29        807.77        21.05 o                         
   5   5   3          9.69          3.41         2.83 o                         
   6   5   3         80.30         97.14         7.24 o                         
   7   5   3        439.00        402.58        13.46 o                         
   8   5   3        189.87        171.74         9.79 o                         
   9   5   3         61.86         66.68         4.39 o                         
  10   5   3          9.84         13.53         3.53 o                         
  11   5   3         74.00         70.27         6.01 o                         
  12   5   3         41.50         52.44         6.81 o                         
 -14   6   3          0.23         -0.85         6.81 o                         
 -13   6   3          1.69         -0.85         5.96 o                         
 -12   6   3         33.76         30.55         5.09 o                         
 -11   6   3         40.83         42.50         5.42 o                         
 -10   6   3        299.54        272.97        11.39 o                         
  -9   6   3        234.90        223.86         7.78 o                         
  -8   6   3          2.20          2.95         2.26 o                         
  -7   6   3          8.97          7.79         1.69 o                         
  -6   6   3       1276.93       1308.36        25.02 o                         
  -5   6   3        488.47        532.41         8.26 o                         
  -4   6   3          9.09         13.06         0.95 o                         
  -3   6   3         60.62         67.20         1.97 o                         
  -2   6   3       2978.14       3210.71        52.59 o                         
  -1   6   3         62.06         73.87         4.36 o                         
   0   6   3        194.28        173.30         5.07 o                         
   1   6   3       1775.70       1849.91        42.64 o                         
   2   6   3        253.51        242.80         6.24 o                         
   3   6   3         12.16         15.57         2.83 o                         
   4   6   3        287.57        289.94        10.03 o                         
   5   6   3         42.65         32.41         4.09 o                         
   6   6   3        397.94        435.29        14.06 o                         
   7   6   3       1520.15       1457.58        36.85 o                         
   8   6   3        551.03        503.44        13.03 o                         
   9   6   3         10.25          7.88         3.01 o                         
  10   6   3         26.13         21.97         3.80 o                         
  11   6   3          9.45          7.21         4.05 o                         
  12   6   3        176.98        223.96        17.03 o                         
 -13   7   3          4.77          0.00         5.96 o                         
 -12   7   3          1.88          4.68         4.22 o                         
 -11   7   3         29.36         23.61         4.82 o                         
 -10   7   3         81.33         46.91         5.70 o                         
  -9   7   3         20.08         28.62         3.58 o                         
  -8   7   3         55.72         45.98         3.87 o                         
  -7   7   3        191.84        187.55         6.67 o                         
  -6   7   3        828.35        876.29        17.15 o                         
  -5   7   3        476.16        443.43        15.06 o                         
  -4   7   3        348.92        384.20         6.94 o                         
  -3   7   3        530.49        552.35         9.91 o                         
  -2   7   3       3165.16       3516.88        57.54 o                         
  -1   7   3        463.66        501.61         9.56 o                         
   0   7   3         14.45          3.75         1.70 o                         
   1   7   3        428.88        435.39        14.11 o                         
   2   7   3        195.20        228.36        10.61 o                         
   3   7   3          6.84         11.96         4.42 o                         
   4   7   3         27.12         33.02         4.09 o                         
   5   7   3        481.85        464.04        14.30 o                         
   6   7   3       1067.67       1038.57        32.36 o                         
   7   7   3        902.28        865.30        19.47 o                         
   8   7   3        188.28        178.92         7.39 o                         
   9   7   3          0.30         -2.51         2.51 o                         
  10   7   3          3.41          2.90         4.25 o                         
  11   7   3          1.79          0.24         3.58 o                         
 -13   8   3          5.82          7.38         5.32 o                         
 -12   8   3          0.82         -1.31         3.88 o                         
 -11   8   3         29.84         23.77         5.09 o                         
 -10   8   3         14.67         13.63         4.22 o                         
  -9   8   3          2.17         -1.28         3.01 o                         
  -8   8   3         15.08         20.32         3.25 o                         
  -7   8   3         52.82         64.56         4.37 o                         
  -6   8   3         37.80         52.72         2.83 o                         
  -5   8   3        300.47        313.64        33.97 o                         
  -4   8   3        147.46        140.18         3.57 o                         
  -3   8   3       1302.49       1307.74        19.92 o                         
  -2   8   3        519.12        531.53         9.12 o                         
  -1   8   3         15.52          6.36         2.17 o                         
   0   8   3        377.90        384.83         9.18 o                         
   1   8   3         19.64         19.73         2.43 o                         
   2   8   3         36.62         28.85         7.16 o                         
   3   8   3         15.25         19.30         2.34 o                         
   4   8   3        317.89        323.96         9.12 o                         
   5   8   3         14.39         18.24         2.80 o                         
   6   8   3        614.65        632.93        15.81 o                         
   7   8   3          7.65         10.48         3.01 o                         
   8   8   3          7.16          6.32         3.01 o                         
   9   8   3         12.67         29.84         5.15 o                         
  10   8   3          0.39         -0.57         3.81 o                         
  11   8   3          7.64         12.30         3.80 o                         
  12   8   3          2.31         -9.37         9.37 o                         
 -13   9   3          1.28         12.77         9.37 o                         
 -12   9   3          2.91          6.77         9.79 o                         
 -11   9   3          0.18         -0.85         4.26 o                         
 -10   9   3         13.42          9.79         4.22 o                         
  -9   9   3        213.09        177.73         9.03 o                         
  -8   9   3        209.64        189.06         7.34 o                         
  -7   9   3        566.75        567.70        14.21 o                         
  -6   9   3        351.80        343.56         9.66 o                         
  -5   9   3         64.04         49.89         2.54 o                         
  -4   9   3        165.46        194.16         4.61 o                         
  -3   9   3        435.97        461.18         8.27 o                         
  -2   9   3          3.27          6.36         2.42 o                         
  -1   9   3         94.48         74.12         3.15 o                         
   0   9   3        251.27        290.68         7.62 o                         
   1   9   3         20.89         28.62         2.61 o                         
   2   9   3         13.00         13.54         2.70 o                         
   3   9   3         14.50          7.20         4.07 o                         
   4   9   3          0.01          4.09         2.27 o                         
   5   9   3       1075.36       1081.14        23.10 o                         
   6   9   3        655.70        634.16        15.43 o                         
   7   9   3         28.35         30.98         3.78 o                         
   8   9   3        258.63        260.70         8.88 o                         
   9   9   3          0.08          0.28         3.81 o                         
  10   9   3          1.36         -3.12         3.81 o                         
  11   9   3          4.93         12.56         5.25 o                         
  12   9   3          5.11         11.92        11.07 o                         
 -12  10   3          2.15          4.26         9.37 o                         
 -11  10   3         70.69         80.16         6.47 o                         
 -10  10   3        104.88        125.53         8.11 o                         
  -9  10   3          0.29          1.55         3.27 o                         
  -8  10   3        121.95        105.21         7.23 o                         
  -7  10   3         28.92         45.08         4.08 o                         
  -6  10   3         51.77         49.36         5.03 o                         
  -5  10   3        160.99        174.93         4.46 o                         
  -4  10   3          0.89         -1.32         1.32 o                         
  -3  10   3         79.94         83.71         4.40 o                         
  -2  10   3        503.50        523.99        12.05 o                         
  -1  10   3         83.09         75.64         3.42 o                         
   0  10   3        176.01        181.64         6.84 o                         
   1  10   3         12.18          8.00         1.78 o                         
   2  10   3        411.57        410.50        19.04 o                         
   3  10   3         46.14         46.42        10.57 o                         
   4  10   3          0.08          1.32         2.30 o                         
   5  10   3       1040.30        975.92        21.61 o                         
   6  10   3        335.17        287.72        11.07 o                         
   7  10   3         29.09         21.35         3.58 o                         
   8  10   3        153.40        134.75         6.47 o                         
   9  10   3         27.37         23.41         5.25 o                         
  10  10   3         50.29         59.19         7.22 o                         
  11  10   3          9.10          9.37        11.07 o                         
  12  10   3          4.28         -3.41        11.07 o                         
 -12  11   3          0.05          1.70        10.22 o                         
 -11  11   3          6.30         10.83         5.03 o                         
 -10  11   3         19.56         14.62         8.94 o                         
  -9  11   3         10.99          6.60         3.27 o                         
  -8  11   3        238.65        205.68         9.94 o                         
  -7  11   3          8.40         10.56         2.71 o                         
  -6  11   3         42.83         37.97         3.48 o                         
  -5  11   3          4.42          5.27         1.65 o                         
  -4  11   3        180.96        192.55         5.05 o                         
  -3  11   3         42.51         50.46         2.86 o                         
  -2  11   3        444.23        456.05        11.05 o                         
  -1  11   3        632.66        647.67        11.28 o                         
   0  11   3        149.84        157.46         6.56 o                         
   1  11   3         10.18         10.71         1.87 o                         
   2  11   3        509.02        518.68        12.58 o                         
   3  11   3        195.12        217.05         7.25 o                         
   4  11   3        697.84        711.55        17.18 o                         
   5  11   3         11.96         25.84         3.58 o                         
   6  11   3        545.26        535.17        13.97 o                         
   7  11   3         62.06         68.95         5.14 o                         
   8  11   3         50.55         40.44         6.81 o                         
   9  11   3         36.08         23.38         6.39 o                         
  10  11   3         57.05         53.95        14.05 o                         
  11  11   3         27.66         22.99        12.77 o                         
  12  11   3          9.70          0.85        11.92 o                         
 -12  12   3         11.02         22.14        11.07 o                         
 -11  12   3          5.27         11.07         9.37 o                         
 -10  12   3          0.03         -3.09         4.38 o                         
  -9  12   3         28.27         15.88         4.88 o                         
  -8  12   3         43.17         52.80         6.13 o                         
  -7  12   3         59.89         56.45         6.13 o                         
  -6  12   3          0.79          1.78         4.60 o                         
  -5  12   3          6.79          5.43         2.34 o                         
  -4  12   3          8.66          7.36         1.79 o                         
  -3  12   3         93.57         97.85         4.78 o                         
  -2  12   3          1.32          2.50         1.79 o                         
  -1  12   3         43.93         48.55         3.44 o                         
   0  12   3          5.08         12.08         2.03 o                         
   1  12   3         49.18         64.76         4.29 o                         
   2  12   3          9.96          9.10         2.66 o                         
   3  12   3          0.03          1.87         2.33 o                         
   4  12   3        647.80        669.94        16.16 o                         
   5  12   3        203.54        252.19         8.77 o                         
   6  12   3        240.98        211.54         8.14 o                         
   7  12   3          0.48          5.67         3.09 o                         
   8  12   3          4.28          5.22         5.54 o                         
   9  12   3          0.00          0.85         4.57 o                         
  10  12   3         15.81         16.64         5.91 o                         
  11  12   3          2.58         -5.11        11.92 o                         
 -11  13   3         14.46         18.73        11.07 o                         
 -10  13   3          7.13          6.86         5.03 o                         
  -9  13   3          4.05          4.26         4.88 o                         
  -8  13   3          0.88         -3.72         3.72 o                         
  -7  13   3         33.75         24.66         5.32 o                         
  -6  13   3         62.07         58.79         7.84 o                         
  -5  13   3         17.15         17.95         2.87 o                         
  -4  13   3          2.14          0.69         1.98 o                         
  -3  13   3         52.55         64.87         3.38 o                         
  -2  13   3          0.09          1.92         1.82 o                         
  -1  13   3         32.61         18.52         2.79 o                         
   0  13   3        321.30        320.53        10.21 o                         
   1  13   3        108.30        106.10         4.54 o                         
   2  13   3         26.03         17.25         2.87 o                         
   3  13   3         57.58         53.26         4.20 o                         
   4  13   3         41.48         37.64         4.38 o                         
   5  13   3        230.92        266.29         8.98 o                         
   6  13   3         24.67         17.56         3.74 o                         
   7  13   3          0.93          0.60         2.87 o                         
   8  13   3         18.21         23.15         5.25 o                         
   9  13   3          0.62          1.48         4.64 o                         
  10  13   3         14.86         12.77        11.92 o                         
  11  13   3          2.64          4.26        12.77 o                         
 -11  14   3         21.91         35.77        12.77 o                         
 -10  14   3          1.81         -8.52         8.52 o                         
  -9  14   3         16.31         11.70         8.94 o                         
  -8  14   3          8.56          0.96         4.38 o                         
  -7  14   3         36.33         28.61         5.96 o                         
  -6  14   3        252.50        232.64        10.84 o                         
  -5  14   3          0.52          2.47         2.48 o                         
  -4  14   3          0.55         -2.02         2.02 o                         
  -3  14   3          0.02          0.29         1.72 o                         
  -2  14   3         62.94         74.74         4.39 o                         
  -1  14   3         93.94         83.14         6.15 o                         
   0  14   3         25.05         28.58         3.97 o                         
   1  14   3          9.24          9.51         3.37 o                         
   2  14   3         25.02         31.27         3.63 o                         
   3  14   3        134.36        128.88         6.02 o                         
   4  14   3        453.11        410.99        11.76 o                         
   5  14   3        118.82        123.16         6.47 o                         
   6  14   3         14.43         17.99         3.58 o                         
   7  14   3         16.43         20.90         5.25 o                         
   8  14   3         58.31         56.80         7.24 o                         
   9  14   3          0.47          3.16        11.50 o                         
  10  14   3          8.45         -1.70        11.92 o                         
 -10  15   3          1.57         -1.70        10.22 o                         
  -9  15   3         12.11         10.05         5.25 o                         
  -8  15   3          6.25          4.64         9.37 o                         
  -7  15   3          9.04          3.73         4.38 o                         
  -6  15   3          4.66          0.00         4.38 o                         
  -5  15   3          0.71          0.62         2.56 o                         
  -4  15   3         58.82         46.16         4.79 o                         
  -3  15   3         14.87          7.51         2.31 o                         
  -2  15   3          3.27          1.92         2.63 o                         
  -1  15   3         54.60         57.24         4.23 o                         
   0  15   3        177.20        179.34         7.74 o                         
   1  15   3         40.31         44.82         5.80 o                         
   2  15   3        163.61        171.94         9.77 o                         
   3  15   3          0.00          7.45         3.09 o                         
   4  15   3        524.39        487.03        13.37 o                         
   5  15   3          9.05         12.24         3.43 o                         
   6  15   3         20.10         17.27         3.66 o                         
   7  15   3          3.52         10.09         5.25 o                         
   8  15   3          0.19         -6.39         6.39 o                         
   9  15   3         44.82         54.50        15.33 o                         
  -9  16   3         13.67         23.84        11.92 o                         
  -8  16   3         14.25         12.33         5.51 o                         
  -7  16   3         71.51         66.84         7.37 o                         
  -6  16   3          8.81          8.94         5.03 o                         
  -5  16   3         22.86         14.43         4.88 o                         
  -4  16   3          3.58          6.57         2.72 o                         
  -3  16   3          2.72          3.10         2.62 o                         
  -2  16   3         67.23         73.12         5.29 o                         
  -1  16   3          6.67          3.00         2.66 o                         
   0  16   3          9.82          2.11         3.35 o                         
   1  16   3          0.06          1.99         3.81 o                         
   2  16   3        106.64        124.08        14.05 o                         
   3  16   3        200.10        220.82        11.02 o                         
   4  16   3         31.89         30.82         4.20 o                         
   5  16   3          3.45         -2.28         4.08 o                         
   6  16   3          0.09         -3.97         3.97 o                         
   7  16   3          8.74          3.17         8.52 o                         
   8  16   3          8.54          4.57         5.91 o                         
   9  16   3          1.30         -3.41        13.63 o                         
  -9  17   3          6.45         21.29        12.77 o                         
  -8  17   3         41.80         37.53         6.57 o                         
  -7  17   3         12.16         14.82         5.67 o                         
  -6  17   3          4.41         17.37         5.67 o                         
  -5  17   3          1.45         -1.90         5.11 o                         
  -4  17   3          5.79          5.71         4.16 o                         
  -3  17   3         14.40         13.88         3.13 o                         
  -2  17   3         87.55         81.65         9.81 o                         
  -1  17   3          7.08         10.17         3.97 o                         
   0  17   3          6.06          5.11         4.38 o                         
   1  17   3        213.15        172.74         9.92 o                         
   2  17   3         60.63         69.27         7.09 o                         
   3  17   3         43.42         70.57         7.22 o                         
   4  17   3         19.44         31.36         5.91 o                         
   5  17   3          0.04         -0.04         4.64 o                         
   6  17   3          0.41          0.60         4.70 o                         
   7  17   3          6.41          5.96         5.33 o                         
   8  17   3          0.17        -11.92        11.92 o                         
  -8  18   3          3.19          0.85        11.92 o                         
  -7  18   3          6.18          7.10         5.33 o                         
  -6  18   3          3.46          1.25         5.15 o                         
  -5  18   3         10.88         15.16         5.25 o                         
  -4  18   3          9.68          8.10         4.11 o                         
  -3  18   3          4.05          5.11         3.93 o                         
  -2  18   3          1.50          6.60         3.87 o                         
  -1  18   3         19.81         16.43         5.08 o                         
   0  18   3          1.21         10.12         4.49 o                         
   1  18   3         65.71         67.40         7.55 o                         
   2  18   3         57.93         60.84         7.22 o                         
   3  18   3         26.95         31.53         6.39 o                         
   4  18   3         13.56         10.86         6.39 o                         
   5  18   3         14.37         17.03        11.92 o                         
   6  18   3         37.17         13.63        13.63 o                         
   7  18   3         33.78         45.13        15.33 o                         
  -7  19   3          2.50         -0.39         5.91 o                         
  -6  19   3         28.31         20.08         8.94 o                         
  -5  19   3         44.78         45.98        13.63 o                         
  -4  19   3         40.10         39.29         6.45 o                         
  -3  19   3          0.42          1.70         4.57 o                         
  -2  19   3         56.59         70.15         6.63 o                         
  -1  19   3         11.25         10.88         5.03 o                         
   0  19   3        147.13        163.70        10.22 o                         
   1  19   3         58.62         77.86         8.09 o                         
   2  19   3        345.50        329.56        29.38 o                         
   3  19   3          0.00          2.81         8.94 o                         
   4  19   3          1.43          0.36         5.96 o                         
   5  19   3          4.44          0.00        11.07 o                         
   6  19   3          8.54          6.81        13.63 o                         
  -6  20   3          0.57        -10.22        11.92 o                         
  -5  20   3          7.76         13.63        11.92 o                         
  -4  20   3         53.72         29.81        12.77 o                         
  -3  20   3         27.88         29.81        12.77 o                         
  -2  20   3          4.56          5.96         5.96 o                         
  -1  20   3         16.91         33.01         7.66 o                         
   0  20   3         49.77         67.92         7.72 o                         
   1  20   3         61.22         78.37         8.50 o                         
   2  20   3         17.45          9.11         5.25 o                         
   3  20   3         18.88          5.02         9.37 o                         
   4  20   3          7.94          7.66        12.77 o                         
   5  20   3          0.01         -7.66        12.77 o                         
  -5  21   3         39.24         48.54        15.33 o                         
  -4  21   3         19.56         21.29        12.77 o                         
  -3  21   3          1.99          5.96        11.07 o                         
  -1  21   3          2.29         15.33        10.22 o                         
   0  21   3         59.23         84.31        14.48 o                         
   1  21   3         24.11         37.47        12.77 o                         
   2  21   3          0.25          1.70        11.07 o                         
   3  21   3          1.09          0.00        11.92 o                         
   4  21   3         28.66         29.81        14.48 o                         
  -4  22   3         12.50          5.11        13.63 o                         
   0  22   3        107.20        149.88        18.73 o                         
   1  22   3          9.02         28.95        11.92 o                         
   2  22   3         14.43         17.88        11.92 o                         
   1  23   3          9.88         22.14        11.92 o                         
 -12   0   4          1.29          0.08         3.83 o                         
 -10   0   4         16.86         23.49         3.88 o                         
  -8   0   4        239.08        238.94         8.97 o                         
  -6   0   4        116.27        106.41        10.64 o                         
  -4   0   4       2608.75       2547.32        40.23 o                         
  -2   0   4       3071.81       3253.62        50.98 o                         
   0   0   4       5234.86       5337.31       118.68 o                         
   4   0   4       2704.80       2760.82        63.35 o                         
   6   0   4        293.29        324.07        10.84 o                         
   8   0   4        125.49        127.46         8.52 o                         
  10   0   4        446.77        474.33        22.99 o                         
  12   0   4         10.32         17.88         5.11 o                         
 -13   1   4          6.96          8.94         6.39 o                         
 -12   1   4          1.77          1.01         2.64 o                         
 -11   1   4         27.30         24.71         3.17 o                         
 -10   1   4         43.08         43.51         3.33 o                         
  -9   1   4          0.17         -1.79         1.79 o                         
  -8   1   4          0.24          1.49         1.42 o                         
  -7   1   4          2.64          5.32         1.62 o                         
  -6   1   4        201.32        217.29         4.46 o                         
  -5   1   4          1.56          0.43         0.65 o                         
  -4   1   4         75.30         76.05         1.85 o                         
  -3   1   4        502.36        481.99         6.59 o                         
  -2   1   4       1484.76       1455.78        20.56 o                         
  -1   1   4        584.94        630.88         9.75 o                         
   0   1   4        987.04        883.77        14.95 o                         
   1   1   4        526.65        529.21        13.77 o                         
   2   1   4       1035.68        925.97        23.48 o                         
   3   1   4       1359.91       1489.19        24.75 o                         
   4   1   4        296.62        380.62         7.87 o                         
   5   1   4         30.83         28.44         2.31 o                         
   6   1   4        247.28        268.14         7.01 o                         
   7   1   4          5.89          2.39         2.78 o                         
   8   1   4         77.52         76.49         5.07 o                         
   9   1   4       1311.85       1350.69        34.32 o                         
  10   1   4        618.66        633.98        19.56 o                         
  11   1   4        556.99        596.44        19.56 o                         
  12   1   4          9.61         12.17         4.09 o                         
 -14   2   4          1.84          9.37         5.96 o                         
 -13   2   4         28.60         37.73         9.79 o                         
 -12   2   4          1.09         -1.42         2.95 o                         
 -11   2   4         21.94         18.71         2.93 o                         
 -10   2   4          4.51         10.54         2.42 o                         
  -9   2   4          0.15          0.04         1.79 o                         
  -8   2   4        130.48        122.77         5.04 o                         
  -7   2   4        166.67        194.66         4.46 o                         
  -6   2   4        193.00        207.08         3.77 o                         
  -5   2   4         84.48         71.86         2.98 o                         
  -4   2   4        349.67        377.95         7.05 o                         
  -3   2   4        462.91        360.96        19.36 o                         
  -2   2   4        309.85        313.40        12.54 o                         
  -1   2   4        680.81        678.35        11.65 o                         
   0   2   4       1078.29       1123.84        18.67 o                         
   1   2   4        724.30        745.93        15.19 o                         
   2   2   4        445.87        466.34        10.94 o                         
   3   2   4         60.00         77.78        14.38 o                         
   4   2   4        414.68        494.10         9.63 o                         
   5   2   4        715.89        714.49        13.36 o                         
   6   2   4        179.18        198.96         5.71 o                         
   7   2   4         88.72         91.48         4.67 o                         
   8   2   4        553.93        569.56        14.42 o                         
   9   2   4        287.74        295.49         9.96 o                         
  10   2   4         26.57         22.08         5.09 o                         
  11   2   4        126.95        139.61         9.63 o                         
  12   2   4         23.03         23.55         4.88 o                         
 -14   3   4          0.11         -5.96         5.96 o                         
 -13   3   4          3.62          4.68         4.22 o                         
 -12   3   4         11.02         12.43         5.11 o                         
 -11   3   4          5.52          2.45         2.75 o                         
 -10   3   4         16.34         19.19         2.64 o                         
  -9   3   4         44.22         48.05         3.15 o                         
  -8   3   4        228.39        261.72         8.85 o                         
  -7   3   4         66.91         64.04         2.30 o                         
  -6   3   4         31.05         31.94         2.14 o                         
  -5   3   4        746.47        781.75        14.41 o                         
  -4   3   4        333.81        256.38        78.47 o                         
  -3   3   4       2060.07       2184.63        32.09 o                         
  -2   3   4       1537.33       1508.66        35.04 o                         
  -1   3   4        325.11        322.39        10.32 o                         
   0   3   4       3081.94       2965.11        83.03 o                         
   1   3   4       4709.46       4962.60       117.40 o                         
   2   3   4       4078.13       4351.01        98.05 o                         
   3   3   4        660.86        664.46        17.69 o                         
   4   3   4        499.52        552.87        12.21 o                         
   5   3   4        224.04        267.13         7.84 o                         
   6   3   4         25.84         20.42         2.55 o                         
   7   3   4       1468.57       1470.12        29.75 o                         
   8   3   4         22.11         23.04         4.08 o                         
   9   3   4        272.18        253.23         9.32 o                         
  10   3   4          2.67          6.81         4.22 o                         
  11   3   4         70.98         68.87         6.75 o                         
  12   3   4          1.70          4.09         4.49 o                         
 -14   4   4          0.98         -0.85         5.96 o                         
 -13   4   4         18.16         14.05         4.82 o                         
 -12   4   4         25.68         19.52         4.82 o                         
 -11   4   4         20.07         25.86         3.75 o                         
 -10   4   4          4.80         12.35         3.09 o                         
  -9   4   4        208.95        220.96         6.32 o                         
  -8   4   4        101.58        101.50         4.06 o                         
  -7   4   4        136.91        153.25         4.58 o                         
  -6   4   4        288.30        276.71         6.32 o                         
  -5   4   4        108.17        110.63         4.69 o                         
  -4   4   4       1628.82       1696.66        25.42 o                         
  -3   4   4        125.66         97.71        15.11 o                         
  -2   4   4       1065.08       1068.95        62.93 o                         
  -1   4   4         35.11          1.70         0.85 o                         
   0   4   4         44.78         34.06         5.11 o                         
   1   4   4       1506.13       1608.62        57.06 o                         
   2   4   4        360.86        398.07        11.39 o                         
   3   4   4        144.32        109.24         5.67 o                         
   4   4   4        272.83        278.93         9.58 o                         
   5   4   4        928.33        990.21        25.81 o                         
   6   4   4          3.64          4.54         3.46 o                         
   7   4   4        376.63        360.67        10.56 o                         
   8   4   4       1629.03       1566.60        32.05 o                         
   9   4   4        131.45        123.42         6.97 o                         
  10   4   4          6.56          8.23         3.78 o                         
  11   4   4        322.12        338.39        14.06 o                         
  12   4   4         21.08         21.66         5.32 o                         
 -14   5   4          0.29          4.26         5.96 o                         
 -13   5   4          0.51          2.13         4.22 o                         
 -12   5   4          7.70         11.75         4.49 o                         
 -11   5   4         62.56         63.03         8.94 o                         
 -10   5   4         21.23         22.29         3.58 o                         
  -9   5   4         81.59         78.06         4.87 o                         
  -8   5   4          9.28          4.87         1.77 o                         
  -7   5   4          0.01         -1.22         1.22 o                         
  -6   5   4         15.38         12.97         2.53 o                         
  -5   5   4        190.17        207.02         4.89 o                         
  -4   5   4          4.58          1.78         1.80 o                         
  -3   5   4        247.27        288.16         4.65 o                         
  -2   5   4       1219.89       1252.62        18.77 o                         
  -1   5   4        293.57        285.44         6.09 o                         
   0   5   4         10.32         13.75         5.05 o                         
   1   5   4       1835.92       1955.52        37.56 o                         
   2   5   4        702.09        621.63        17.03 o                         
   3   5   4          6.57         10.99         3.41 o                         
   4   5   4        319.18        322.64        17.46 o                         
   5   5   4        328.00        321.06        12.35 o                         
   6   5   4         63.73         65.56         5.51 o                         
   7   5   4         58.96         62.91         6.13 o                         
   8   5   4        230.74        213.22         8.24 o                         
   9   5   4         65.95         73.01         5.68 o                         
  10   5   4        198.40        194.94         9.34 o                         
  11   5   4         68.21         63.52         6.54 o                         
  12   5   4         49.18         35.77         9.37 o                         
 -14   6   4          0.64          5.11         6.81 o                         
 -13   6   4          0.51          0.00         5.96 o                         
 -12   6   4         47.26         59.72         6.62 o                         
 -11   6   4          0.14         -3.41         3.41 o                         
 -10   6   4          2.78         -2.34         2.75 o                         
  -9   6   4        127.28        115.84         5.86 o                         
  -8   6   4         15.78         11.62         3.54 o                         
  -7   6   4        110.39         99.78         4.30 o                         
  -6   6   4         47.52         37.41         2.98 o                         
  -5   6   4        303.95        313.02         8.37 o                         
  -4   6   4          6.01          6.11         1.06 o                         
  -3   6   4         31.02         34.75         1.70 o                         
  -2   6   4        453.96        466.86         9.27 o                         
  -1   6   4        534.85        567.40        10.75 o                         
   0   6   4       1935.72       1747.00       305.71 o                         
   1   6   4       1469.96       1342.66        26.73 o                         
   2   6   4       1148.48       1290.08        42.15 o                         
   3   6   4        336.57        362.62        11.86 o                         
   4   6   4         20.58         22.64         4.26 o                         
   5   6   4          1.50         -0.57         3.05 o                         
   6   6   4        370.89        382.67        13.46 o                         
   7   6   4        319.80        343.84        12.69 o                         
   8   6   4         65.15         79.24         7.24 o                         
   9   6   4        161.59        175.76         6.62 o                         
  10   6   4         60.10         73.64         5.90 o                         
  11   6   4         95.75        112.75         8.59 o                         
 -13   7   4         24.13         23.84         8.52 o                         
 -12   7   4         20.04         22.31         4.82 o                         
 -11   7   4          0.62         -3.27         3.27 o                         
 -10   7   4         25.75         30.64         4.08 o                         
  -9   7   4        210.59        213.57         7.84 o                         
  -8   7   4          3.07          1.99         2.46 o                         
  -7   7   4         14.91          9.80         2.36 o                         
  -6   7   4        211.00         99.63         6.81 o                         
  -5   7   4        491.55        472.73        11.38 o                         
  -4   7   4        114.03         94.55         2.83 o                         
  -3   7   4        394.17        404.95         8.57 o                         
  -2   7   4       1837.12       2030.05        34.16 o                         
  -1   7   4       6150.63       6550.04       105.85 o                         
   0   7   4       2787.18       2859.53       172.43 o                         
   1   7   4        241.67        313.94         9.32 o                         
   2   7   4         78.56         70.95         3.53 o                         
   3   7   4          0.60          3.25         2.96 o                         
   4   7   4          4.79          7.95         3.05 o                         
   5   7   4        847.69        877.96        23.88 o                         
   6   7   4        624.95        585.11        18.18 o                         
   7   7   4       1405.33       1316.34        34.31 o                         
   8   7   4          3.07          5.43         3.01 o                         
   9   7   4          3.05          2.52         3.01 o                         
  10   7   4          0.73          1.16         3.05 o                         
  11   7   4         27.81         30.88         5.07 o                         
 -13   8   4          0.09         -3.41         5.96 o                         
 -12   8   4          5.16          0.24         7.24 o                         
 -11   8   4        167.16        165.80         9.32 o                         
 -10   8   4         14.11         14.90         4.22 o                         
  -9   8   4          0.97         -2.36         2.36 o                         
  -8   8   4        161.22        180.10         7.04 o                         
  -7   8   4         18.75         20.52         2.95 o                         
  -6   8   4          5.63          1.67         1.84 o                         
  -5   8   4          8.04          5.80         1.69 o                         
  -4   8   4          7.32         10.49         1.79 o                         
  -3   8   4        158.99        157.05         4.86 o                         
  -2   8   4          0.45          3.35         1.95 o                         
  -1   8   4       2531.87       2675.55        52.71 o                         
   0   8   4         83.84         40.07        19.16 o                         
   1   8   4         95.48         89.47         4.19 o                         
   2   8   4        253.56        220.23         6.58 o                         
   3   8   4        198.44        199.82         8.97 o                         
   4   8   4         98.02         97.41         8.52 o                         
   5   8   4        160.08        164.12         8.35 o                         
   6   8   4        664.19        668.43        19.84 o                         
   7   8   4         31.22         23.77         3.58 o                         
   8   8   4        192.37        204.14         9.38 o                         
   9   8   4          0.60          0.68         2.84 o                         
  10   8   4         13.34         18.73         5.15 o                         
  11   8   4         67.38         75.68         6.41 o                         
 -13   9   4          2.04         -2.55         6.81 o                         
 -12   9   4          0.03          0.85         5.96 o                         
 -11   9   4          8.81         13.06         4.49 o                         
 -10   9   4          2.42          0.43         4.68 o                         
  -9   9   4         56.40         50.17         5.70 o                         
  -8   9   4          0.26          1.31         2.26 o                         
  -7   9   4        152.11        108.29         5.36 o                         
  -6   9   4         10.61          7.36         1.99 o                         
  -5   9   4          4.98          2.73         1.79 o                         
  -4   9   4         53.72         45.89         2.93 o                         
  -3   9   4        533.97        575.68        11.54 o                         
  -2   9   4        517.77        485.85         8.52 o                         
  -1   9   4        947.33       1043.28        18.77 o                         
   0   9   4        417.87        346.95        37.62 o                         
   1   9   4        981.71       1027.02        21.73 o                         
   2   9   4        231.23        178.42        86.41 o                         
   3   9   4         44.32         34.74         8.52 o                         
   4   9   4        409.52        433.69        14.31 o                         
   5   9   4        415.54        406.42        13.80 o                         
   6   9   4        237.47        225.77         8.06 o                         
   7   9   4        177.09        160.68         6.89 o                         
   8   9   4         73.49         67.02         5.14 o                         
   9   9   4          0.68          1.14         3.81 o                         
  10   9   4         12.70         21.98         5.80 o                         
  11   9   4          4.97         22.99        11.07 o                         
 -12  10   4          0.04         -5.11         5.11 o                         
 -11  10   4         11.47          9.37         4.22 o                         
 -10  10   4          2.91          0.00         3.61 o                         
  -9  10   4         89.57         66.75         6.30 o                         
  -8  10   4          0.00          1.10         2.59 o                         
  -7  10   4          0.09         -0.85         2.46 o                         
  -6  10   4         11.19          5.02         2.06 o                         
  -5  10   4         76.51         83.98         3.99 o                         
  -4  10   4        419.83        406.12         9.33 o                         
  -3  10   4        433.36        427.33         9.59 o                         
  -2  10   4        148.86        163.78         7.72 o                         
  -1  10   4         61.47         61.01         3.02 o                         
   0  10   4        521.23        522.24        12.66 o                         
   1  10   4        191.51        191.06        11.57 o                         
   2  10   4         44.04         35.29         8.99 o                         
   3  10   4          0.02         -0.30         1.96 o                         
   4  10   4        326.16        339.77         9.73 o                         
   5  10   4        865.40        879.25        19.95 o                         
   6  10   4          0.15         -2.51         2.51 o                         
   7  10   4        100.06        119.27         6.23 o                         
   8  10   4          0.09          1.09         3.05 o                         
   9  10   4         34.67         45.34         6.45 o                         
  10  10   4         17.09         16.38         5.80 o                         
  11  10   4         17.29         16.18        11.92 o                         
  12  10   4         13.33         26.40        12.77 o                         
 -12  11   4          0.03         12.77         9.37 o                         
 -11  11   4         19.90         20.22         4.56 o                         
 -10  11   4          2.44          0.85         5.96 o                         
  -9  11   4         15.69         18.96         4.49 o                         
  -8  11   4          2.72         -0.85         3.61 o                         
  -7  11   4         75.90         76.28        10.55 o                         
  -6  11   4        474.73        474.06        10.83 o                         
  -5  11   4          0.65          3.08         1.94 o                         
  -4  11   4          1.23          2.43         2.06 o                         
  -3  11   4        612.29        617.61        12.80 o                         
  -2  11   4         69.85         76.59         5.61 o                         
  -1  11   4        203.53        232.46         6.02 o                         
   0  11   4          1.06          1.64         1.43 o                         
   1  11   4          1.09          1.87         2.14 o                         
   2  11   4         39.15         44.72         4.51 o                         
   3  11   4        352.54        390.58        10.58 o                         
   4  11   4        641.94        634.79        15.56 o                         
   5  11   4        213.06        192.73         7.76 o                         
   6  11   4         35.92         37.95         4.16 o                         
   7  11   4         67.34         72.90         5.45 o                         
   8  11   4         40.72         40.79         4.47 o                         
   9  11   4          0.41          2.96         4.88 o                         
  10  11   4         15.66         15.61         5.33 o                         
  11  11   4         12.07         19.59        11.92 o                         
  12  11   4          1.88          7.66        11.92 o                         
 -11  12   4          0.08         -8.52         8.52 o                         
 -10  12   4         38.78         44.45        12.35 o                         
  -9  12   4          6.04          4.35         3.78 o                         
  -8  12   4         14.67         20.43         3.97 o                         
  -7  12   4         76.58         70.69         4.73 o                         
  -6  12   4         14.80         17.77         2.71 o                         
  -5  12   4          5.39         11.82         3.93 o                         
  -4  12   4          0.13         -1.30         2.23 o                         
  -3  12   4        870.10        909.97        17.67 o                         
  -2  12   4          7.83          8.66         2.32 o                         
  -1  12   4        204.38        215.47         6.45 o                         
   0  12   4         41.33         38.01         3.35 o                         
   1  12   4        213.52        197.63         5.86 o                         
   2  12   4         48.92         56.03         4.78 o                         
   3  12   4         75.99         72.28         4.87 o                         
   4  12   4        538.87        579.93        18.87 o                         
   5  12   4          0.26          0.88         2.87 o                         
   6  12   4         53.72         39.34         5.46 o                         
   7  12   4        223.51        205.43         8.41 o                         
   8  12   4          1.14         -1.42         4.57 o                         
   9  12   4          0.02          1.08         4.64 o                         
  10  12   4         76.87         86.01        16.18 o                         
  11  12   4          0.49         -1.70        11.92 o                         
 -11  13   4          0.19          8.52        10.22 o                         
 -10  13   4          3.03         -3.50         5.03 o                         
  -9  13   4          0.00          3.73         4.38 o                         
  -8  13   4         32.40         19.14         4.88 o                         
  -7  13   4          5.90          5.54         4.38 o                         
  -6  13   4         58.88         41.36         3.93 o                         
  -5  13   4         81.38         58.03         4.10 o                         
  -4  13   4         48.98         39.80         3.39 o                         
  -3  13   4         29.04         24.32         3.01 o                         
  -2  13   4        112.84        107.55         4.95 o                         
  -1  13   4         38.23         27.66         3.09 o                         
   0  13   4         70.49         67.69         5.23 o                         
   1  13   4          0.18          0.85         1.89 o                         
   2  13   4        122.90        127.24         5.83 o                         
   3  13   4         37.58         33.91         6.59 o                         
   4  13   4         84.70        108.30         6.86 o                         
   5  13   4        103.99        100.18         5.72 o                         
   6  13   4          4.46          0.81         2.71 o                         
   7  13   4          0.71         -0.85         3.12 o                         
   8  13   4         53.02         52.29         9.37 o                         
   9  13   4          0.06          1.62         5.54 o                         
  10  13   4         27.88         28.10        13.63 o                         
 -10  14   4          2.33          5.96        10.22 o                         
  -9  14   4          8.47         -2.81         4.88 o                         
  -8  14   4         23.14         19.89         5.51 o                         
  -7  14   4         13.26          4.36         4.38 o                         
  -6  14   4         23.39         17.98         3.59 o                         
  -5  14   4          1.19          2.04         2.59 o                         
  -4  14   4        322.72        303.16         8.39 o                         
  -3  14   4          0.56         -2.26         2.29 o                         
  -2  14   4        110.20        113.88         5.16 o                         
  -1  14   4         10.84         11.96         2.79 o                         
   0  14   4          5.54          2.15         3.32 o                         
   1  14   4         23.98         18.21         4.49 o                         
   2  14   4         27.49         25.04         3.66 o                         
   3  14   4        487.21        500.16        19.94 o                         
   4  14   4          0.89         -3.09         3.09 o                         
   5  14   4        121.08        136.42         6.81 o                         
   6  14   4          0.06          0.85         3.21 o                         
   7  14   4         35.72         36.76         4.73 o                         
   8  14   4         34.53         28.71         6.09 o                         
   9  14   4          0.27         -3.11         8.09 o                         
  10  14   4          0.26         10.22        12.77 o                         
 -10  15   4          2.69         -8.52         8.52 o                         
  -9  15   4          0.88          4.57         5.15 o                         
  -8  15   4          0.11          2.45         4.68 o                         
  -7  15   4         29.84         17.03         5.03 o                         
  -6  15   4          5.59          6.36         4.88 o                         
  -5  15   4         86.44         81.94         5.78 o                         
  -4  15   4          1.38          3.65         2.87 o                         
  -3  15   4         17.53         11.10         2.75 o                         
  -2  15   4         84.28         69.06         4.46 o                         
  -1  15   4         45.01         46.12         4.85 o                         
   0  15   4         19.26         15.69         3.87 o                         
   1  15   4         11.83         17.55         4.57 o                         
   2  15   4        470.22        507.14        17.59 o                         
   3  15   4        104.48        103.86         6.02 o                         
   4  15   4          0.65          1.71         3.09 o                         
   5  15   4          1.84         -0.19         3.12 o                         
   6  15   4          0.38          0.34         3.41 o                         
   7  15   4          8.66          2.55         4.57 o                         
   8  15   4          2.54         -1.87         4.70 o                         
   9  15   4          2.73         -4.26        12.77 o                         
  -9  16   4          5.58          3.41        11.07 o                         
  -8  16   4          1.96         -4.49         4.49 o                         
  -7  16   4          1.49         -2.51         5.03 o                         
  -6  16   4         58.77         35.23         6.30 o                         
  -5  16   4         31.83         34.61         3.88 o                         
  -4  16   4          8.63          9.08         2.90 o                         
  -3  16   4         43.13         46.65         5.41 o                         
  -2  16   4          6.61         11.44         3.10 o                         
  -1  16   4         20.56         20.35         4.33 o                         
   0  16   4         57.58         47.42         8.94 o                         
   1  16   4          9.15         12.41         5.54 o                         
   2  16   4         96.19        127.77         8.97 o                         
   3  16   4         97.64        112.03        10.22 o                         
   4  16   4         10.04         17.15         9.37 o                         
   5  16   4         29.80         26.27         6.05 o                         
   6  16   4         26.62         14.14         3.97 o                         
   7  16   4          5.97         16.46         5.33 o                         
   8  16   4         18.45         25.62         8.09 o                         
  -9  17   4          5.38         16.18        11.07 o                         
  -8  17   4          8.38         -5.15         5.15 o                         
  -7  17   4          0.85          0.90         5.15 o                         
  -6  17   4         12.60          3.36         5.15 o                         
  -5  17   4          9.01          3.01         3.37 o                         
  -4  17   4        164.11        144.63         6.58 o                         
  -3  17   4         12.95          7.09         3.05 o                         
  -2  17   4         21.78         16.10         3.26 o                         
  -1  17   4         18.46         10.22         5.62 o                         
   0  17   4        173.41        156.32         9.77 o                         
   1  17   4         11.04          9.65         4.57 o                         
   2  17   4          0.25          3.41         4.57 o                         
   3  17   4        168.86        177.98        10.55 o                         
   4  17   4          9.08         16.09         9.79 o                         
   5  17   4          8.00          4.90         6.39 o                         
   6  17   4          5.85         -1.70         8.09 o                         
   7  17   4         16.69         16.46         6.09 o                         
   8  17   4          0.24          8.52        13.63 o                         
  -8  18   4         10.60         10.22        11.92 o                         
  -7  18   4         22.65         31.44         7.66 o                         
  -6  18   4         48.12         36.71         6.57 o                         
  -5  18   4         73.88         53.33         5.45 o                         
  -4  18   4          3.55          8.16         3.11 o                         
  -3  18   4          0.41          2.71         3.75 o                         
  -2  18   4          6.79          8.19         5.54 o                         
  -1  18   4          0.26          5.71         8.09 o                         
   0  18   4         11.44         14.79         5.15 o                         
   1  18   4         89.94         87.89         8.50 o                         
   2  18   4          2.03          5.47         5.15 o                         
   3  18   4         25.28         37.85        14.48 o                         
   4  18   4          0.05         -0.28         5.96 o                         
   5  18   4          7.89          3.92         5.11 o                         
   6  18   4         48.87         48.54        14.48 o                         
   7  18   4          6.81          6.81        13.63 o                         
  -7  19   4          3.28         -6.81        11.92 o                         
  -6  19   4          7.23          0.20         5.80 o                         
  -5  19   4          1.51         -0.30         5.25 o                         
  -4  19   4         28.18         23.84        11.92 o                         
  -3  19   4         29.57         43.15         7.36 o                         
  -2  19   4          0.66         -1.22        10.22 o                         
  -1  19   4         22.97         31.71         6.30 o                         
   0  19   4        158.16        180.88        11.25 o                         
   1  19   4         11.21          5.56         4.64 o                         
   2  19   4          9.90          5.96         8.94 o                         
   3  19   4         14.12         13.06         5.33 o                         
   4  19   4          0.06          2.15         4.64 o                         
   5  19   4          5.79          0.00        11.07 o                         
   6  19   4          5.31         11.07        12.77 o                         
  -6  20   4         59.32         40.88        14.48 o                         
  -5  20   4          1.97          0.85        11.07 o                         
  -4  20   4          1.41          3.41        11.07 o                         
  -2  20   4         30.56         40.02        10.22 o                         
  -1  20   4         59.28         47.56         7.09 o                         
   0  20   4         17.96         40.99         7.09 o                         
   1  20   4         80.91         84.05         8.50 o                         
   2  20   4          0.02          7.95         6.81 o                         
   3  20   4          0.00          2.98         4.70 o                         
   4  20   4          0.39          0.39         5.96 o                         
   5  20   4          1.13         11.92        12.77 o                         
  -5  21   4         15.64          3.41        12.77 o                         
  -4  21   4          0.18        -11.07        11.07 o                         
  -2  21   4         24.56         38.32        11.07 o                         
  -1  21   4          3.79         10.22         9.37 o                         
   0  21   4         56.11         39.17        12.77 o                         
   1  21   4         43.42         54.50        13.63 o                         
   2  21   4         50.31         36.62        13.63 o                         
   3  21   4          0.00         14.48        12.77 o                         
  -1  22   4         18.42         53.65        13.63 o                         
   0  22   4         15.29         42.58        12.77 o                         
   1  22   4         16.30         16.18        11.92 o                         
   2  22   4          8.77         17.03        12.77 o                         
   0  23   4          0.70         19.59        11.07 o                         
 -13   0   5         17.77         20.44         7.66 o                         
 -11   0   5         86.05         94.23         6.91 o                         
  -9   0   5         65.73         66.32         5.32 o                         
  -7   0   5        816.26        837.13        22.79 o                         
  -5   0   5        257.56        228.96         5.74 o                         
  -3   0   5         99.15         79.20         2.38 o                         
  -1   0   5         16.08          8.11         1.81 o                         
   1   0   5      25942.71      26705.35       888.19 o                         
   3   0   5       1239.21       1149.22        67.27 o                         
   5   0   5        959.64       1174.75        29.49 o                         
   7   0   5         94.39         87.55         6.91 o                         
   9   0   5       2967.88       2975.40        97.08 o                         
  11   0   5          3.54          0.00         6.81 o                         
 -13   1   5          1.59          1.48         3.25 o                         
 -12   1   5          1.04          1.96         3.09 o                         
 -11   1   5         31.67         31.27         3.33 o                         
 -10   1   5        207.95        208.03         6.51 o                         
  -9   1   5          0.33         -1.23         1.88 o                         
  -8   1   5          1.43          1.18         1.88 o                         
  -7   1   5         56.95         57.48         3.15 o                         
  -6   1   5         14.11         21.63         1.51 o                         
  -5   1   5        694.38        690.19         9.93 o                         
  -4   1   5         18.74         25.80         1.03 o                         
  -3   1   5        686.77        704.34         9.59 o                         
  -2   1   5         52.30         41.30         1.69 o                         
  -1   1   5       5215.37       5456.08        86.11 o                         
   0   1   5        359.00        344.15        21.48 o                         
   1   1   5        950.93        735.02       152.52 o                         
   2   1   5       7617.45       7943.14       147.08 o                         
   3   1   5      14876.02      16086.66       295.98 o                         
   4   1   5       1867.79       2000.35        33.25 o                         
   5   1   5        354.56        337.64         7.87 o                         
   6   1   5         83.99        104.62         4.65 o                         
   7   1   5        298.98        307.03         9.50 o                         
   8   1   5        114.96        108.79         6.39 o                         
   9   1   5        239.31        245.98        11.13 o                         
  10   1   5         61.65         64.23         6.91 o                         
  11   1   5         12.41          5.54         4.82 o                         
  12   1   5          0.25          0.00         6.81 o                         
 -14   2   5          5.51          2.73         4.49 o                         
 -13   2   5          4.68          3.47         4.68 o                         
 -12   2   5          1.06          2.68         3.09 o                         
 -11   2   5         11.04         10.32         2.74 o                         
 -10   2   5         96.65        101.85         4.75 o                         
  -9   2   5         60.78         57.51         3.46 o                         
  -8   2   5          0.02         -1.21         1.62 o                         
  -7   2   5         20.89         18.34         1.28 o                         
  -6   2   5         17.84         15.70         2.70 o                         
  -5   2   5        304.58        350.30         8.83 o                         
  -4   2   5        134.14        112.78         2.86 o                         
  -3   2   5       1209.36       1413.59        18.72 o                         
  -2   2   5         20.35         30.24         1.40 o                         
  -1   2   5        308.12        283.38         5.82 o                         
   0   2   5       1104.48       1060.30        21.06 o                         
   1   2   5         24.90         32.45         3.05 o                         
   2   2   5        351.64        406.46         9.45 o                         
   3   2   5        235.84        250.45        46.75 o                         
   4   2   5        209.49        192.60         5.26 o                         
   5   2   5        800.06        849.03        15.61 o                         
   6   2   5         51.76         54.31         3.37 o                         
   7   2   5         11.53         11.24         4.66 o                         
   8   2   5         10.07          3.80         3.37 o                         
   9   2   5        207.31        224.63        10.79 o                         
  10   2   5         29.67         26.32         5.42 o                         
  11   2   5         12.05         16.18         5.42 o                         
  12   2   5          4.70          1.70         7.66 o                         
 -14   3   5          0.00          3.41         6.81 o                         
 -13   3   5         48.60         60.29         6.81 o                         
 -12   3   5         31.46         32.60         4.24 o                         
 -11   3   5          2.74          4.26         2.95 o                         
 -10   3   5         50.48         50.09         3.52 o                         
  -9   3   5         12.17          8.53         2.14 o                         
  -8   3   5          8.75          4.80         1.79 o                         
  -7   3   5        201.37        190.57         5.45 o                         
  -6   3   5         40.64         44.34         2.50 o                         
  -5   3   5        449.52        435.65         8.38 o                         
  -4   3   5        680.57        691.42        13.01 o                         
  -3   3   5       1125.75       1208.98        20.49 o                         
  -2   3   5         17.70         20.80         1.60 o                         
  -1   3   5       7814.29       7957.01       146.86 o                         
   0   3   5       4031.65       4071.59        64.84 o                         
   1   3   5       1106.97       1232.71        24.71 o                         
   2   3   5       2289.78       2443.12        39.66 o                         
   3   3   5        246.75        304.21         6.57 o                         
   4   3   5        495.03        400.95        80.12 o                         
   5   3   5       1638.65       1650.17        28.16 o                         
   6   3   5        194.73        221.75         8.15 o                         
   7   3   5        772.98        745.00        17.34 o                         
   8   3   5        279.44        277.43         9.81 o                         
   9   3   5          1.58         -0.77         3.46 o                         
  10   3   5         28.64         23.82         5.70 o                         
  11   3   5        178.17        162.74        12.35 o                         
  12   3   5          0.01          0.00         7.66 o                         
 -14   4   5          2.28          3.41         7.66 o                         
 -13   4   5         39.31         47.31         6.54 o                         
 -12   4   5          8.02          2.98         4.22 o                         
 -11   4   5         43.18         45.09         4.37 o                         
 -10   4   5          9.98         11.58         3.09 o                         
  -9   4   5         13.77         10.70         2.38 o                         
  -8   4   5          4.30          1.39         2.18 o                         
  -7   4   5        134.38        149.66         4.58 o                         
  -6   4   5        123.85        134.81         4.30 o                         
  -5   4   5         17.37         18.80         1.46 o                         
  -4   4   5       1062.35       1105.19        19.48 o                         
  -3   4   5        584.82        573.48         8.30 o                         
  -2   4   5        446.88        408.55         9.46 o                         
  -1   4   5       3837.01       3521.81       386.85 o                         
   0   4   5       1085.72       1221.74        24.21 o                         
   1   4   5       1369.64       1423.54        35.47 o                         
   2   4   5       2189.69       2436.94        57.05 o                         
   3   4   5       2029.09       2217.36        51.96 o                         
   4   4   5       3151.26       3361.63        77.68 o                         
   5   4   5       1473.48       1051.10       358.09 o                         
   6   4   5       1856.54       1784.12        35.28 o                         
   7   4   5       1046.81       1031.24        22.54 o                         
   8   4   5          4.56          7.82         5.46 o                         
   9   4   5         22.92         18.07         4.19 o                         
  10   4   5         10.03          3.52         4.68 o                         
  11   4   5        332.10        318.44        30.23 o                         
 -14   5   5          8.22         15.33         7.66 o                         
 -13   5   5          3.79          2.55         5.96 o                         
 -12   5   5          1.88          4.26         4.22 o                         
 -11   5   5          3.98          3.59         3.25 o                         
 -10   5   5         69.36         77.47         5.23 o                         
  -9   5   5          6.27          6.46         3.90 o                         
  -8   5   5          4.79          1.40         1.69 o                         
  -7   5   5          4.52          0.26         1.56 o                         
  -6   5   5          1.00          1.12         1.22 o                         
  -5   5   5         45.52         39.06         2.02 o                         
  -4   5   5         12.28         17.18         1.88 o                         
  -3   5   5       3220.25       3284.24        46.36 o                         
  -2   5   5        406.81        398.56         8.24 o                         
  -1   5   5         99.03         80.67        29.96 o                         
   0   5   5        199.16        162.52         8.40 o                         
   1   5   5       8251.75       8980.09       211.96 o                         
   2   5   5        561.32        526.36        16.18 o                         
   3   5   5        340.03        254.16         9.41 o                         
   4   5   5        739.19        673.12        19.16 o                         
   5   5   5        609.65        641.09        18.55 o                         
   6   5   5         48.54         34.41         4.88 o                         
   7   5   5        245.72        244.13         8.57 o                         
   8   5   5        106.09        121.93         8.59 o                         
   9   5   5         10.90          8.35         3.53 o                         
  10   5   5        216.45        230.12        11.13 o                         
  11   5   5         20.63         28.58         5.32 o                         
 -14   6   5          0.01         -5.96         5.96 o                         
 -13   6   5          7.82          4.26         6.81 o                         
 -12   6   5         12.73         15.81         4.71 o                         
 -11   6   5          0.07         -0.49         2.87 o                         
 -10   6   5          2.62          0.60         2.59 o                         
  -9   6   5         24.24         28.08         3.58 o                         
  -8   6   5        174.70        171.18         8.23 o                         
  -7   6   5         13.62          7.14         2.26 o                         
  -6   6   5         67.46         74.28         3.44 o                         
  -5   6   5       1675.69       1682.03        40.13 o                         
  -4   6   5          9.34          8.50         1.62 o                         
  -3   6   5          1.56          3.37         0.93 o                         
  -2   6   5          2.13          2.61         1.35 o                         
  -1   6   5        610.01        674.96        14.68 o                         
   0   6   5        154.43        118.46        11.22 o                         
   1   6   5        909.88       1013.83        20.78 o                         
   2   6   5       1547.93       1684.51        40.73 o                         
   3   6   5        135.20        125.18         6.75 o                         
   4   6   5         47.84         47.91         8.52 o                         
   5   6   5          7.03          4.00         3.61 o                         
   6   6   5        375.17        379.57        13.69 o                         
   7   6   5         70.12         63.68         6.30 o                         
   8   6   5         13.85          7.42         3.46 o                         
   9   6   5          0.69         -1.81         3.59 o                         
  10   6   5          0.01         -0.42         2.72 o                         
  11   6   5         10.79          9.65         4.49 o                         
 -13   7   5          4.76          2.55         6.81 o                         
 -12   7   5          0.03          0.43         4.22 o                         
 -11   7   5         27.91         22.00         5.09 o                         
 -10   7   5         11.15          4.90         3.09 o                         
  -9   7   5          0.03         -2.54         2.54 o                         
  -8   7   5        122.02        124.50         5.86 o                         
  -7   7   5          4.95          3.41         2.26 o                         
  -6   7   5         22.36         21.81         2.31 o                         
  -5   7   5          1.86          0.49         0.97 o                         
  -4   7   5         62.16         52.76         3.32 o                         
  -3   7   5        712.25        747.82        12.25 o                         
  -2   7   5         69.47         93.07         3.63 o                         
  -1   7   5         60.47         74.28         3.78 o                         
   0   7   5        230.44        144.14        88.99 o                         
   1   7   5        837.64        878.47        23.39 o                         
   2   7   5        422.06        445.99        10.61 o                         
   3   7   5        258.79        239.50         9.41 o                         
   4   7   5        196.37        186.72         8.97 o                         
   5   7   5        837.62        823.43        23.28 o                         
   6   7   5        858.41        849.12        24.25 o                         
   7   7   5         88.82         94.96         7.37 o                         
   8   7   5        129.59        124.20         8.35 o                         
   9   7   5          0.01         -0.92         3.33 o                         
  10   7   5          0.65         -3.05         3.05 o                         
 -13   8   5         13.01         18.73         8.52 o                         
 -12   8   5          0.23         -3.88         3.88 o                         
 -11   8   5         35.30         37.83         5.70 o                         
 -10   8   5          7.90          9.41         4.00 o                         
  -9   8   5          0.48          1.10         2.59 o                         
  -8   8   5          0.10         -2.10         2.10 o                         
  -7   8   5         18.31         13.10         2.75 o                         
  -6   8   5         84.08         90.40         3.89 o                         
  -5   8   5        700.64        715.86        14.10 o                         
  -4   8   5        452.44        427.41         9.21 o                         
  -3   8   5         63.13         46.80         2.81 o                         
  -2   8   5         81.90         74.31         3.30 o                         
  -1   8   5         92.36         88.24         4.11 o                         
   0   8   5          1.90          2.84         1.74 o                         
   1   8   5        597.86        647.74        18.73 o                         
   2   8   5         60.90         75.31         5.51 o                         
   3   8   5        205.85        206.23        10.22 o                         
   4   8   5        314.12        297.01        16.61 o                         
   5   8   5        781.58        706.33        20.84 o                         
   6   8   5       1252.12       1149.00        31.04 o                         
   7   8   5         27.89         22.69         4.88 o                         
   8   8   5         22.86         21.24         8.52 o                         
   9   8   5         78.14         86.11         5.96 o                         
  10   8   5          0.59         -2.61         5.03 o                         
 -13   9   5          2.00          2.55         6.81 o                         
 -12   9   5          0.96         -5.11         5.96 o                         
 -11   9   5         16.89         12.13         5.11 o                         
 -10   9   5          0.11          1.28         3.83 o                         
  -9   9   5          4.55         -1.14         2.94 o                         
  -8   9   5        164.71        171.68         7.00 o                         
  -7   9   5        700.37        668.05        16.52 o                         
  -6   9   5        128.13        121.56         4.75 o                         
  -5   9   5        100.89        115.78         4.65 o                         
  -4   9   5        377.16        444.53         9.85 o                         
  -3   9   5          4.13          7.25         1.97 o                         
  -2   9   5        587.83        603.08        10.45 o                         
  -1   9   5       2375.17       2388.06        87.71 o                         
   0   9   5        373.35        356.49        34.06 o                         
   1   9   5        123.16         96.05        42.19 o                         
   2   9   5         16.78          9.37         2.81 o                         
   3   9   5         12.60         13.63         6.39 o                         
   4   9   5         62.73         59.66         5.80 o                         
   5   9   5        776.40        734.01        22.06 o                         
   6   9   5         53.82         68.35         7.66 o                         
   7   9   5        202.44        194.20         7.63 o                         
   8   9   5          0.82         -2.59         2.59 o                         
   9   9   5        145.39        142.75         7.32 o                         
  10   9   5         26.30         26.84         4.63 o                         
  11   9   5          1.31         -5.11        11.07 o                         
 -12  10   5         41.85         34.91         9.37 o                         
 -11  10   5         25.40         23.84         5.09 o                         
 -10  10   5         42.63         41.88         5.42 o                         
  -9  10   5          1.93         -1.70         2.46 o                         
  -8  10   5          5.64          3.06         2.59 o                         
  -7  10   5        308.53        288.82         9.32 o                         
  -6  10   5        114.28        104.99         5.04 o                         
  -5  10   5         44.48         33.90         2.93 o                         
  -4  10   5          2.05          4.12         2.06 o                         
  -3  10   5        732.70        688.54        15.00 o                         
  -2  10   5        331.06        322.49         9.42 o                         
  -1  10   5        282.32        278.22         7.74 o                         
   0  10   5        110.52        105.03         4.75 o                         
   1  10   5         86.71         59.41        26.82 o                         
   2  10   5         99.16         93.42        27.25 o                         
   3  10   5         24.91         24.33         4.49 o                         
   4  10   5         61.42         64.72         6.45 o                         
   5  10   5         43.15         41.56         4.16 o                         
   6  10   5          3.37          1.10         2.87 o                         
   7  10   5          1.38          5.67         3.09 o                         
   8  10   5         57.66         53.35         4.93 o                         
   9  10   5        227.38        224.03        11.81 o                         
  10  10   5         44.06         38.99        14.05 o                         
  11  10   5         23.99         24.70        12.77 o                         
 -12  11   5          0.10         -5.96         6.81 o                         
 -11  11   5          1.17         -1.28         5.54 o                         
 -10  11   5          2.75          1.28         3.61 o                         
  -9  11   5         28.25         17.49         4.22 o                         
  -8  11   5          0.67         -2.35         2.86 o                         
  -7  11   5          8.10         -0.12         4.24 o                         
  -6  11   5         56.90         57.53         3.83 o                         
  -5  11   5         85.73         86.89         4.30 o                         
  -4  11   5         39.43         42.40         3.30 o                         
  -3  11   5         14.90          7.06         2.14 o                         
  -2  11   5         76.78         84.07         4.17 o                         
  -1  11   5        150.84        148.58         8.85 o                         
   0  11   5        246.70        262.78         6.78 o                         
   1  11   5        480.71        502.28        10.66 o                         
   2  11   5          1.31          2.45         2.43 o                         
   3  11   5        338.61        332.90         9.82 o                         
   4  11   5          3.32          3.95         2.74 o                         
   5  11   5         10.28          4.89         4.47 o                         
   6  11   5          5.61          5.97         3.09 o                         
   7  11   5         23.50         12.82         3.37 o                         
   8  11   5        133.25        110.66         6.81 o                         
   9  11   5          5.00         10.30         5.25 o                         
  10  11   5         21.36         11.92        11.92 o                         
  11  11   5          1.36          5.11        11.92 o                         
 -11  12   5          0.54         -1.37         8.09 o                         
 -10  12   5          7.56          8.09         4.22 o                         
  -9  12   5          9.81          7.01         3.88 o                         
  -8  12   5        113.37        116.50         6.35 o                         
  -7  12   5         77.66         90.34         5.41 o                         
  -6  12   5          4.73          6.23         2.31 o                         
  -5  12   5          3.22          3.33         2.31 o                         
  -4  12   5        155.28        147.95         5.03 o                         
  -3  12   5          0.56          1.32         2.09 o                         
  -2  12   5          9.01          8.53         2.50 o                         
  -1  12   5        304.64        316.27         9.73 o                         
   0  12   5         55.25         53.69         3.40 o                         
   1  12   5        381.40        331.80         9.36 o                         
   2  12   5        325.48        364.71        10.37 o                         
   3  12   5          4.00         -0.62         5.16 o                         
   4  12   5        570.71        552.15        14.46 o                         
   5  12   5         24.65         21.11         3.63 o                         
   6  12   5          5.85         10.25         4.01 o                         
   7  12   5          0.88          2.86         3.69 o                         
   8  12   5        191.38        212.50         9.11 o                         
   9  12   5         57.68         65.31         9.79 o                         
  10  12   5         12.70         -0.85        11.92 o                         
  11  12   5         14.68         -0.85        12.77 o                         
 -11  13   5          0.17          1.70         8.52 o                         
 -10  13   5          5.58          4.64         5.96 o                         
  -9  13   5         48.47         42.15         5.07 o                         
  -8  13   5          0.00          2.43         3.38 o                         
  -7  13   5         29.60         22.81         3.17 o                         
  -6  13   5          0.42         -0.75         2.06 o                         
  -5  13   5         75.11         70.04         4.39 o                         
  -4  13   5         41.94         37.91         3.60 o                         
  -3  13   5         38.88         43.50         3.50 o                         
  -2  13   5        419.60        446.19        10.63 o                         
  -1  13   5         34.42         35.08         4.20 o                         
   0  13   5         30.09         23.16         3.75 o                         
   1  13   5         18.71         17.35         2.71 o                         
   2  13   5          0.08          0.72         2.51 o                         
   3  13   5        375.93        392.27        11.37 o                         
   4  13   5          7.92         11.67         3.09 o                         
   5  13   5          0.00         -0.91         2.87 o                         
   6  13   5         10.96         14.77         3.58 o                         
   7  13   5          1.25          0.63         3.12 o                         
   8  13   5         29.82         48.33         8.09 o                         
   9  13   5        151.70        160.66        11.18 o                         
  10  13   5         42.15         37.47        13.63 o                         
 -10  14   5          0.06         -4.26         8.52 o                         
  -9  14   5         86.68         70.85         7.55 o                         
  -8  14   5         21.63         17.88         8.09 o                         
  -7  14   5         89.28         81.35         5.98 o                         
  -6  14   5          6.89          8.86         2.87 o                         
  -5  14   5         45.25         53.24         4.10 o                         
  -4  14   5          0.43          0.79         2.50 o                         
  -3  14   5        264.67        261.21         8.11 o                         
  -2  14   5         20.76         22.94         3.05 o                         
  -1  14   5          0.09          1.23         3.32 o                         
   0  14   5        138.10        137.85         8.50 o                         
   1  14   5        144.92        133.04         8.50 o                         
   2  14   5        516.54        507.73        17.80 o                         
   3  14   5         37.23         43.17         4.20 o                         
   4  14   5        138.71        125.57         7.72 o                         
   5  14   5         10.50          8.07         3.32 o                         
   6  14   5          2.00          0.69         3.12 o                         
   7  14   5         47.31         55.44         5.26 o                         
   8  14   5          1.61          3.07         5.25 o                         
   9  14   5         10.04         28.10        13.63 o                         
 -10  15   5          5.73          9.37        10.22 o                         
  -9  15   5          4.17          1.37         7.24 o                         
  -8  15   5          0.08         -4.15         8.09 o                         
  -7  15   5          0.01          0.53         4.38 o                         
  -6  15   5         67.97         72.22         6.51 o                         
  -5  15   5          1.04          0.41         2.70 o                         
  -4  15   5         61.11         45.15         4.10 o                         
  -3  15   5        142.98        165.27         6.58 o                         
  -2  15   5          0.28          0.65         2.59 o                         
  -1  15   5         60.29         59.45         5.98 o                         
   0  15   5          0.19         -0.36         3.83 o                         
   1  15   5         96.78        111.47         7.86 o                         
   2  15   5         13.07          5.96         4.57 o                         
   3  15   5         28.88         24.25         5.25 o                         
   4  15   5         74.55         73.66         5.38 o                         
   5  15   5         11.66          4.77         3.41 o                         
   6  15   5          5.22          8.30         3.96 o                         
   7  15   5          1.55         -4.68         4.68 o                         
   8  15   5          9.62         13.22         6.01 o                         
   9  15   5          0.63         -5.11        11.07 o                         
  -9  16   5          0.82         -2.55         9.37 o                         
  -8  16   5          0.61          1.94         5.03 o                         
  -7  16   5         13.99          5.56         4.88 o                         
  -6  16   5          1.22          4.96         3.78 o                         
  -5  16   5         66.70         58.39         4.61 o                         
  -4  16   5         28.57         26.45         4.18 o                         
  -3  16   5        176.29        164.23         6.65 o                         
  -2  16   5         29.72         32.64         3.56 o                         
  -1  16   5         27.43         27.03         5.15 o                         
   0  16   5         11.57         10.92         4.49 o                         
   1  16   5         32.90         32.32         5.91 o                         
   2  16   5         48.32         53.21         6.57 o                         
   3  16   5         12.41         15.54         6.39 o                         
   4  16   5          6.86         -2.84         4.57 o                         
   5  16   5          2.53          2.01         3.89 o                         
   6  16   5         19.55         14.65         3.97 o                         
   7  16   5          1.04         -4.57         4.57 o                         
   8  16   5          0.66          2.55        12.77 o                         
  -9  17   5          1.84          5.96        11.07 o                         
  -8  17   5          0.05        -10.22        10.22 o                         
  -7  17   5          1.42         -2.60         5.54 o                         
  -6  17   5          7.09         17.74         4.11 o                         
  -5  17   5          0.62          2.36         2.79 o                         
  -4  17   5         37.82         42.64         4.15 o                         
  -3  17   5          4.17          4.70         3.32 o                         
  -2  17   5          4.94          3.57         3.78 o                         
  -1  17   5         19.17         17.73         4.49 o                         
   0  17   5         40.51         40.46         6.30 o                         
   1  17   5        118.66        139.38         9.77 o                         
   2  17   5         55.59         63.02         7.22 o                         
   3  17   5         22.33         21.57         5.54 o                         
   4  17   5          2.02          0.85         4.57 o                         
   5  17   5          1.03         -4.57         4.57 o                         
   6  17   5          1.58         -3.15         4.70 o                         
   7  17   5          3.28          5.92         5.40 o                         
  -8  18   5          0.02         -9.37        11.07 o                         
  -7  18   5         38.69         35.92         6.93 o                         
  -6  18   5          0.61         -5.03         5.03 o                         
  -5  18   5         43.87         53.81         5.51 o                         
  -4  18   5         13.84         11.98         3.58 o                         
  -3  18   5         13.67         11.76         3.50 o                         
  -2  18   5          4.26         10.80         4.71 o                         
  -1  18   5        150.85        159.88        16.61 o                         
   0  18   5         55.44         53.73         8.09 o                         
   1  18   5         20.28         20.61         5.80 o                         
   2  18   5         44.05         31.54        18.31 o                         
   3  18   5          1.11         -2.55         4.57 o                         
   4  18   5          0.01         -0.94         9.37 o                         
   5  18   5         57.89         73.98         8.76 o                         
   6  18   5          3.33          5.96        13.63 o                         
  -7  19   5          0.23          3.41        11.92 o                         
  -6  19   5          1.47         -5.25         5.25 o                         
  -5  19   5         33.27         26.63         6.45 o                         
  -4  19   5         10.17         13.85        14.05 o                         
  -3  19   5          5.82          7.34         6.39 o                         
  -2  19   5          6.78          5.96         7.66 o                         
  -1  19   5        126.23        121.88         9.14 o                         
   0  19   5          0.04          7.05         5.03 o                         
   1  19   5         17.98         17.19         7.24 o                         
   2  19   5         18.92         22.06         5.91 o                         
   3  19   5          0.00          3.77        14.05 o                         
   4  19   5          0.39          5.49         5.54 o                         
   5  19   5          5.24         14.14        12.77 o                         
  -6  20   5          7.03          9.37        12.77 o                         
  -5  20   5         10.25          4.26        11.92 o                         
  -4  20   5          0.08          7.66        11.92 o                         
  -3  20   5          0.00          9.37         8.52 o                         
  -2  20   5          3.65         14.48         9.37 o                         
  -1  20   5          0.00         -5.96         8.52 o                         
   0  20   5         17.56         24.70        11.07 o                         
   1  20   5         29.26         24.70        11.92 o                         
   2  20   5          5.89         17.03        11.92 o                         
   3  20   5         12.74         18.73        12.77 o                         
   4  20   5          0.56          7.66        12.77 o                         
  -5  21   5          7.15         -8.52        11.92 o                         
  -2  21   5         36.44         42.58        11.07 o                         
  -1  21   5          0.82         11.92         9.37 o                         
   0  21   5          3.97         32.36        11.92 o                         
   1  21   5          3.13         20.44        11.92 o                         
   2  21   5          4.26          3.41        11.07 o                         
   3  21   5          9.76         11.92        11.92 o                         
  -1  22   5         26.93         42.58        11.92 o                         
   0  22   5          0.40         11.92        11.07 o                         
   1  22   5         17.63         47.69        13.63 o                         
 -14   0   6          0.15         -4.26         5.96 o                         
 -12   0   6          4.22          2.98         7.66 o                         
 -10   0   6          1.64          0.43         3.01 o                         
  -8   0   6        170.47        180.64         9.37 o                         
  -6   0   6        128.77        112.09         5.51 o                         
  -4   0   6        159.60        130.56         4.49 o                         
  -2   0   6      22469.31      23715.35       524.41 o                         
   0   0   6       2163.58       2148.88       183.94 o                         
   2   0   6          7.51         -0.85         2.41 o                         
   4   0   6       2847.52       2999.53        69.66 o                         
   6   0   6        305.36        276.47        10.52 o                         
   8   0   6        322.21        318.49        17.88 o                         
  10   0   6         36.03         43.43         9.37 o                         
 -14   1   6          0.55         -5.96         5.96 o                         
 -13   1   6         15.79         17.38         4.08 o                         
 -12   1   6         11.58          6.50         3.25 o                         
 -11   1   6          0.19         -2.31         2.31 o                         
 -10   1   6        152.51        151.43         5.71 o                         
  -9   1   6         66.31         67.03         4.03 o                         
  -8   1   6        530.39        509.77        11.92 o                         
  -7   1   6        299.90        301.51         7.28 o                         
  -6   1   6         46.51         44.83         3.29 o                         
  -5   1   6         12.60          7.63         0.70 o                         
  -4   1   6       5492.49       5980.73        76.09 o                         
  -3   1   6        263.38        294.36         8.54 o                         
  -2   1   6        783.30        736.08        12.98 o                         
  -1   1   6        975.48       1058.14        21.20 o                         
   0   1   6        929.06        715.79       161.47 o                         
   1   1   6       2409.46       2376.18        38.79 o                         
   2   1   6       4140.94       4413.90        70.52 o                         
   3   1   6        298.68        270.43        17.81 o                         
   4   1   6        274.96        244.28         7.34 o                         
   5   1   6         30.81         23.56         2.74 o                         
   6   1   6        377.44        396.09         9.35 o                         
   7   1   6        184.02        187.24         7.53 o                         
   8   1   6        469.55        480.88        16.26 o                         
   9   1   6          4.20          4.60         4.49 o                         
  10   1   6         13.15         13.73         5.54 o                         
  11   1   6          3.82         -0.28         4.49 o                         
  12   1   6          0.07          0.85         7.66 o                         
 -14   2   6         15.17         15.33         7.66 o                         
 -13   2   6          1.38         -0.68         3.51 o                         
 -12   2   6          9.91          6.89         3.58 o                         
 -11   2   6         49.26         50.03         4.63 o                         
 -10   2   6        176.42        186.48         6.21 o                         
  -9   2   6         42.73         43.60         3.33 o                         
  -8   2   6         78.31         73.99         4.67 o                         
  -7   2   6        668.48        702.87        13.75 o                         
  -6   2   6        282.86        151.36        47.32 o                         
  -5   2   6         30.41         34.63         2.59 o                         
  -4   2   6       3030.94       3231.47        42.44 o                         
  -3   2   6       2746.31       2467.19       344.72 o                         
  -2   2   6      14722.82      16128.95       296.79 o                         
  -1   2   6          4.70          5.54         1.35 o                         
   0   2   6       1926.05       1707.97       420.57 o                         
   1   2   6        836.15        811.68        14.45 o                         
   2   2   6         80.62         87.01         7.13 o                         
   3   2   6         55.98         50.77         2.93 o                         
   4   2   6        137.32        125.54         5.93 o                         
   5   2   6        558.48        530.88        11.43 o                         
   6   2   6         31.61         37.23         4.08 o                         
   7   2   6         54.64         55.60         4.57 o                         
   8   2   6          4.74          1.70         3.61 o                         
   9   2   6          0.41         -1.18         4.26 o                         
  10   2   6         21.02         23.53         5.42 o                         
  11   2   6         10.77         10.22         5.42 o                         
 -14   3   6          0.04         -0.85         6.81 o                         
 -13   3   6         20.97         32.52         5.70 o                         
 -12   3   6          0.29          0.17         3.09 o                         
 -11   3   6         66.32         69.45         5.26 o                         
 -10   3   6         28.65         27.19         4.43 o                         
  -9   3   6         15.48          8.84         2.38 o                         
  -8   3   6        179.07        197.50         5.96 o                         
  -7   3   6         78.73         66.45         3.26 o                         
  -6   3   6        248.86        242.79         5.63 o                         
  -5   3   6        180.96        177.38         4.20 o                         
  -4   3   6       1843.98       1865.83        31.62 o                         
  -3   3   6        808.69        782.61        13.50 o                         
  -2   3   6       2104.09       2289.78        37.23 o                         
  -1   3   6       3394.05       3445.03        55.29 o                         
   0   3   6         28.00         33.18         3.31 o                         
   1   3   6         86.72        101.37         3.93 o                         
   2   3   6       1807.07       1844.35        35.94 o                         
   3   3   6        585.43        603.57        11.92 o                         
   4   3   6       1223.04       1288.89        31.31 o                         
   5   3   6        444.51        405.52        44.32 o                         
   6   3   6        109.70         92.69         5.79 o                         
   7   3   6         16.57         16.53         3.69 o                         
   8   3   6        106.33        102.35         8.07 o                         
   9   3   6        470.87        526.14        17.76 o                         
  10   3   6         58.97         52.41         6.91 o                         
  11   3   6         46.46         39.60         6.62 o                         
 -14   4   6          0.98          1.70         6.81 o                         
 -13   4   6          0.16         -3.88         3.88 o                         
 -12   4   6         22.96         25.29         4.96 o                         
 -11   4   6         25.68         22.85         3.87 o                         
 -10   4   6          1.02          2.55         2.95 o                         
  -9   4   6         31.42         20.43         3.46 o                         
  -8   4   6         64.55         63.82         3.60 o                         
  -7   4   6        808.54        779.75        15.25 o                         
  -6   4   6         26.07         25.92         2.34 o                         
  -5   4   6         64.78         76.24         2.75 o                         
  -4   4   6       2467.83       2371.42        39.80 o                         
  -3   4   6        396.34        417.02         7.35 o                         
  -2   4   6        755.75        802.00        16.00 o                         
  -1   4   6        649.93        746.25        13.44 o                         
   0   4   6       1788.17       1799.64        29.89 o                         
   1   4   6          3.58          7.53         1.27 o                         
   2   4   6       3989.86       3903.48       224.97 o                         
   3   4   6         62.57         40.88         3.37 o                         
   4   4   6        273.58        291.24        14.48 o                         
   5   4   6         84.03         76.64         9.23 o                         
   6   4   6        486.38        500.50        13.22 o                         
   7   4   6        159.13        161.66         7.58 o                         
   8   4   6         70.05         72.15         5.90 o                         
   9   4   6         60.09         71.89         7.15 o                         
  10   4   6         70.79         68.28        16.61 o                         
  11   4   6         24.31         23.13         6.02 o                         
 -14   5   6          1.36          4.26         7.66 o                         
 -13   5   6         35.86         49.92         6.62 o                         
 -12   5   6          1.65          0.85         3.44 o                         
 -11   5   6        112.43        112.27         6.54 o                         
 -10   5   6         25.19         24.45         3.87 o                         
  -9   5   6         72.82         69.27         4.87 o                         
  -8   5   6        147.00        131.74         6.21 o                         
  -7   5   6         12.71         13.55         2.14 o                         
  -6   5   6        321.03        412.31         8.65 o                         
  -5   5   6        247.62        234.70         8.11 o                         
  -4   5   6        202.04        256.81         6.76 o                         
  -3   5   6        238.36        265.81         5.91 o                         
  -2   5   6        261.42        316.80         8.08 o                         
  -1   5   6         61.33         70.32         3.46 o                         
   0   5   6       6457.10       6598.56       123.01 o                         
   1   5   6        445.85        481.13        13.91 o                         
   2   5   6        955.90        976.63        20.25 o                         
   3   5   6         80.13         82.51         5.93 o                         
   4   5   6        301.41        314.44        11.64 o                         
   5   5   6          3.52          5.96         2.95 o                         
   6   5   6       1460.15       1400.92        29.03 o                         
   7   5   6         22.86         23.53         3.78 o                         
   8   5   6          7.83          2.29         3.33 o                         
   9   5   6         14.80         15.90         4.37 o                         
  10   5   6        121.18        139.09         9.32 o                         
  11   5   6          2.53         -4.26         5.96 o                         
 -13   6   6         26.11         34.91         9.37 o                         
 -12   6   6        111.98        112.61         8.72 o                         
 -11   6   6         55.38         56.27         6.04 o                         
 -10   6   6        180.48        180.21         7.49 o                         
  -9   6   6         33.83         32.87         3.75 o                         
  -8   6   6         95.69         80.68         6.17 o                         
  -7   6   6        194.32        195.70         6.02 o                         
  -6   6   6        383.61        353.79         8.21 o                         
  -5   6   6       1972.12       2020.27        39.86 o                         
  -4   6   6        114.35        116.96         2.73 o                         
  -3   6   6         45.71         52.19         2.45 o                         
  -2   6   6        285.37        312.09        10.94 o                         
  -1   6   6       1529.12       1556.72        36.94 o                         
   0   6   6       3266.96       3463.23        65.99 o                         
   1   6   6         45.71         51.95         7.66 o                         
   2   6   6          0.78         -1.99         2.29 o                         
   3   6   6         90.49         88.12         6.13 o                         
   4   6   6         36.41         49.79         5.32 o                         
   5   6   6         34.39         25.28         8.09 o                         
   6   6   6        229.44        213.19         8.26 o                         
   7   6   6        143.59        148.94         7.08 o                         
   8   6   6        113.89        115.54         6.74 o                         
   9   6   6          1.45          1.87         4.45 o                         
  10   6   6          0.48          2.61         4.49 o                         
 -13   7   6          4.44          6.81         7.66 o                         
 -12   7   6         25.17         20.15         5.32 o                         
 -11   7   6          1.79          2.47         3.09 o                         
 -10   7   6         43.34         53.10         7.10 o                         
  -9   7   6         23.44         19.65         3.37 o                         
  -8   7   6         72.96         72.33         4.92 o                         
  -7   7   6         94.09         83.60         4.23 o                         
  -6   7   6       1227.74       1219.18        22.34 o                         
  -5   7   6       1148.24       1173.62        24.81 o                         
  -4   7   6         91.96        105.45         5.00 o                         
  -3   7   6          7.96         10.31         1.94 o                         
  -2   7   6        146.76        169.48         4.93 o                         
  -1   7   6          1.41          1.83         1.66 o                         
   0   7   6       2369.25       2449.51        60.73 o                         
   1   7   6        454.39        510.09        24.70 o                         
   2   7   6        388.41        410.62        10.03 o                         
   3   7   6          0.89         -0.26         3.61 o                         
   4   7   6        138.41        120.63         7.37 o                         
   5   7   6         30.80         27.45         5.54 o                         
   6   7   6        115.88        111.00         7.55 o                         
   7   7   6          3.86          9.26         4.38 o                         
   8   7   6         91.05        102.80         6.79 o                         
   9   7   6          5.33          6.87         3.84 o                         
  10   7   6         10.26          9.71         3.51 o                         
 -13   8   6          2.63         -5.96         5.96 o                         
 -12   8   6         32.39         27.01         5.70 o                         
 -11   8   6          3.53         -2.49         3.88 o                         
 -10   8   6         38.32         45.11         4.73 o                         
  -9   8   6         40.96         34.09         4.24 o                         
  -8   8   6         88.18         70.55         4.87 o                         
  -7   8   6         59.78         52.92         3.60 o                         
  -6   8   6        352.26        339.88         8.44 o                         
  -5   8   6         53.35         53.76         3.44 o                         
  -4   8   6        825.90        901.22        16.90 o                         
  -3   8   6        402.23        434.12         9.39 o                         
  -2   8   6        245.85        185.81         5.78 o                         
  -1   8   6        321.00        319.08         8.77 o                         
   0   8   6       1842.65       1935.63        66.42 o                         
   1   8   6          2.10          2.17         3.10 o                         
   2   8   6        674.92        643.36        19.16 o                         
   3   8   6         88.17         72.08         6.13 o                         
   4   8   6        350.98        358.58        18.73 o                         
   5   8   6        215.03        194.75         9.77 o                         
   6   8   6          7.58          6.49         4.38 o                         
   7   8   6          0.25         -1.42         3.81 o                         
   8   8   6          7.43          3.47         3.33 o                         
   9   8   6          1.76          0.17         5.78 o                         
  10   8   6          0.01         -0.54         3.40 o                         
 -12   9   6         12.93          6.81         6.81 o                         
 -11   9   6          5.67         11.50         4.82 o                         
 -10   9   6         39.54         44.44         4.73 o                         
  -9   9   6          0.05         -0.55         2.59 o                         
  -8   9   6         95.19         92.97         5.56 o                         
  -7   9   6          0.18         -2.06         2.06 o                         
  -6   9   6          4.43          1.06         2.06 o                         
  -5   9   6          1.18          0.40         1.99 o                         
  -4   9   6          0.26          3.95         2.06 o                         
  -3   9   6          2.00          4.72         1.84 o                         
  -2   9   6         34.28         27.85         2.55 o                         
  -1   9   6        227.69        125.09        43.43 o                         
   0   9   6         65.36          5.11         1.70 o                         
   1   9   6         40.13         38.33        13.25 o                         
   2   9   6       2499.60       2441.63        58.80 o                         
   3   9   6          4.07          4.54         5.96 o                         
   4   9   6        192.38        182.81         9.28 o                         
   5   9   6        691.10        654.86        20.24 o                         
   6   9   6        391.75        330.64        13.50 o                         
   7   9   6        172.88        206.21        10.84 o                         
   8   9   6         60.90         59.34         6.93 o                         
   9   9   6          4.60          1.83         2.96 o                         
  10   9   6         10.15         15.71         5.25 o                         
 -12  10   6         61.44         70.68        11.92 o                         
 -11  10   6          2.44         -1.28         4.68 o                         
 -10  10   6          4.52         -2.98         3.61 o                         
  -9  10   6         37.81         40.80         4.40 o                         
  -8  10   6        228.38        209.14         8.33 o                         
  -7  10   6        278.33        264.89         7.65 o                         
  -6  10   6          8.51          1.53         2.26 o                         
  -5  10   6        261.60        281.46         7.99 o                         
  -4  10   6         10.21          7.73         2.44 o                         
  -3  10   6        115.48        121.15         4.49 o                         
  -2  10   6         23.61         29.09         2.62 o                         
  -1  10   6         26.91         19.08         2.75 o                         
   0  10   6          2.94         -0.20         3.86 o                         
   1  10   6        646.38        423.99        80.47 o                         
   2  10   6         19.87         25.75         4.57 o                         
   3  10   6         17.04         18.98         4.38 o                         
   4  10   6        112.00        105.18         7.34 o                         
   5  10   6        207.86        228.22        11.02 o                         
   6  10   6          3.05          2.04         8.09 o                         
   7  10   6          3.11          1.09         3.76 o                         
   8  10   6         37.78         36.14         4.42 o                         
   9  10   6          2.97          2.04         3.41 o                         
  10  10   6          8.39          8.52        11.07 o                         
 -12  11   6         15.57         11.92         7.66 o                         
 -11  11   6          0.02         -5.11         5.11 o                         
 -10  11   6          0.29         -0.59         3.88 o                         
  -9  11   6         37.68         36.27         4.08 o                         
  -8  11   6         88.15         84.35         8.44 o                         
  -7  11   6        108.06         88.12         4.75 o                         
  -6  11   6         92.96         97.44         4.83 o                         
  -5  11   6        135.13        103.46         7.01 o                         
  -4  11   6        409.96        408.84         9.59 o                         
  -3  11   6        176.03        177.66         5.85 o                         
  -2  11   6        305.58        314.86         7.81 o                         
  -1  11   6          2.90          2.74         2.56 o                         
   0  11   6          3.61          4.30         2.66 o                         
   1  11   6        186.17        179.00         9.28 o                         
   2  11   6        408.89        348.97        13.30 o                         
   3  11   6        102.36         85.38         7.09 o                         
   4  11   6        473.68        420.95        15.35 o                         
   5  11   6          0.54         -1.39         2.54 o                         
   6  11   6         10.15         11.24         3.41 o                         
   7  11   6         13.29         12.43         3.41 o                         
   8  11   6          1.39          0.82         4.02 o                         
   9  11   6         23.31         32.79         6.01 o                         
  10  11   6          6.25         -2.55        11.07 o                         
  11  11   6          0.02        -10.22        11.92 o                         
 -11  12   6         13.68         20.44         8.52 o                         
 -10  12   6         45.94         39.27         5.93 o                         
  -9  12   6          1.77         -1.70         3.61 o                         
  -8  12   6        121.58        119.95         6.35 o                         
  -7  12   6          0.06         -0.42         2.14 o                         
  -6  12   6        106.56        107.98         5.08 o                         
  -5  12   6          2.26         -1.95         2.06 o                         
  -4  12   6        141.39        167.86         6.02 o                         
  -3  12   6        754.16        700.78        14.57 o                         
  -2  12   6        232.46        217.31         6.84 o                         
  -1  12   6          1.34         -0.81         2.66 o                         
   0  12   6          0.00         -0.22         3.06 o                         
   1  12   6        264.34        263.50         8.33 o                         
   2  12   6        411.89        401.26        11.14 o                         
   3  12   6          6.44          9.54         2.84 o                         
   4  12   6         81.22         75.21        11.58 o                         
   5  12   6          0.07          0.28         2.87 o                         
   6  12   6          9.46          8.52         3.41 o                         
   7  12   6        157.69        154.16         7.76 o                         
   8  12   6          1.53         -2.55         3.41 o                         
   9  12   6         12.38          7.66         6.39 o                         
  10  12   6          7.86          5.11        11.92 o                         
 -11  13   6          1.49         13.38        15.33 o                         
 -10  13   6        130.26        123.83         9.32 o                         
  -9  13   6         19.25          4.68         4.68 o                         
  -8  13   6         24.73         21.04         3.93 o                         
  -7  13   6          2.64          2.72         2.42 o                         
  -6  13   6          0.37          0.93         2.22 o                         
  -5  13   6         10.80          7.90         2.50 o                         
  -4  13   6         29.89         26.55         3.22 o                         
  -3  13   6         10.41         25.29         3.33 o                         
  -2  13   6         28.16         54.39         3.88 o                         
  -1  13   6         24.80         18.71         3.41 o                         
   0  13   6        152.28        122.56        15.75 o                         
   1  13   6          6.69          2.27         3.81 o                         
   2  13   6          2.95         -0.47         2.56 o                         
   3  13   6         65.20         62.19         4.68 o                         
   4  13   6        421.55        382.12        11.37 o                         
   5  13   6          0.36         -1.14         2.56 o                         
   6  13   6         11.28         11.19         3.58 o                         
   7  13   6          5.53          6.65         3.43 o                         
   8  13   6         54.06         51.68         5.51 o                         
   9  13   6          4.01          2.55        11.92 o                         
  10  13   6          4.52         -6.81        11.07 o                         
 -10  14   6         34.73         50.24        11.92 o                         
  -9  14   6         43.29         33.38         7.24 o                         
  -8  14   6         18.27         18.32         7.73 o                         
  -7  14   6         76.43         77.62         5.06 o                         
  -6  14   6          9.29         14.52         3.04 o                         
  -5  14   6          1.04          2.43         2.64 o                         
  -4  14   6         59.36         53.19         4.26 o                         
  -3  14   6          0.20          0.12         2.64 o                         
  -2  14   6         15.43         18.94         4.12 o                         
  -1  14   6         87.57         74.64         5.95 o                         
   0  14   6          1.31          2.55         5.11 o                         
   1  14   6        200.16        190.57        10.64 o                         
   2  14   6         29.17         24.55         5.51 o                         
   3  14   6         60.02         67.33         5.38 o                         
   4  14   6         20.09         20.65         3.66 o                         
   5  14   6         66.98         60.62         5.30 o                         
   6  14   6          0.25          4.26         3.37 o                         
   7  14   6          0.81          0.00         3.41 o                         
   8  14   6         11.63         -0.28         5.33 o                         
   9  14   6          2.25         -7.66        11.92 o                         
 -10  15   6         21.13          4.26        11.07 o                         
  -9  15   6         12.33         31.51        10.22 o                         
  -8  15   6         35.14         47.39        13.20 o                         
  -7  15   6         25.42         23.23         4.47 o                         
  -6  15   6         11.67         21.55         3.58 o                         
  -5  15   6         15.40         15.88         3.85 o                         
  -4  15   6         51.16         36.61         3.83 o                         
  -3  15   6        188.42        169.53         9.10 o                         
  -2  15   6         38.45         40.99         7.00 o                         
  -1  15   6         45.54         60.18         6.93 o                         
   0  15   6        140.98        124.34        10.64 o                         
   1  15   6         47.30         43.10         5.91 o                         
   2  15   6         16.48         16.92         5.15 o                         
   3  15   6         26.23         21.27         5.25 o                         
   4  15   6          3.12          4.10         3.12 o                         
   5  15   6          0.73          4.89         5.07 o                         
   6  15   6         21.43         23.25         4.47 o                         
   7  15   6          3.15         -1.20         3.43 o                         
   8  15   6         32.55         36.36        10.22 o                         
  -9  16   6         34.59         50.24        11.92 o                         
  -8  16   6         20.49         25.03         6.30 o                         
  -7  16   6         23.11         26.74         8.94 o                         
  -6  16   6         21.15         23.67         4.30 o                         
  -5  16   6          4.22          0.88         3.20 o                         
  -4  16   6         11.41          8.05         3.56 o                         
  -3  16   6          8.03          7.33         3.05 o                         
  -2  16   6        293.32        294.52        10.88 o                         
  -1  16   6        218.87        194.02        10.84 o                         
   0  16   6         45.19         34.91         5.80 o                         
   1  16   6          0.56         -1.06         5.11 o                         
   2  16   6         67.46         76.07         7.55 o                         
   3  16   6         14.41         19.89         5.25 o                         
   4  16   6          1.83          6.41         4.64 o                         
   5  16   6          0.90          9.37         5.33 o                         
   6  16   6         97.80        104.71         7.17 o                         
   7  16   6          0.56         -3.27         4.64 o                         
   8  16   6          0.64        -11.07        11.07 o                         
  -8  17   6          2.24          4.26        10.22 o                         
  -7  17   6         10.85         -4.49         4.49 o                         
  -6  17   6          1.83         -3.09         3.09 o                         
  -5  17   6          0.04         -3.62         3.62 o                         
  -4  17   6         20.68         28.37         4.19 o                         
  -3  17   6          5.94          6.62         3.30 o                         
  -2  17   6         55.06         65.45         7.09 o                         
  -1  17   6         67.03         73.95         7.72 o                         
   0  17   6         24.95         20.57         5.96 o                         
   1  17   6         53.63         54.98         7.09 o                         
   2  17   6        137.63        123.55         9.77 o                         
   3  17   6          3.81          6.27         7.24 o                         
   4  17   6         29.88         28.44         6.01 o                         
   5  17   6          8.08          2.64         7.24 o                         
   6  17   6         59.69         72.07         8.64 o                         
   7  17   6          0.27         -8.52        11.92 o                         
  -8  18   6          0.28          0.85        11.07 o                         
  -7  18   6          0.03        -10.22        10.22 o                         
  -6  18   6         56.11         58.68         7.72 o                         
  -5  18   6         13.29         19.54         4.79 o                         
  -4  18   6          4.18          8.08         3.44 o                         
  -3  18   6          0.17          0.85         4.09 o                         
  -2  18   6         59.65         55.35         6.93 o                         
  -1  18   6          8.45          7.91         6.39 o                         
   0  18   6         60.31         57.30         7.22 o                         
   1  18   6          0.01         -2.84         3.81 o                         
   2  18   6          3.12         16.50         5.80 o                         
   3  18   6          0.59          0.40         4.68 o                         
   4  18   6          7.16          7.10         5.33 o                         
   5  18   6         46.79         34.18         7.09 o                         
   6  18   6         49.59         55.35        15.33 o                         
  -7  19   6          0.54          0.85        11.92 o                         
  -6  19   6         17.42         23.98         8.94 o                         
  -5  19   6          6.00         -3.90         7.66 o                         
  -4  19   6          5.38          7.78         6.20 o                         
  -3  19   6          0.21         14.48         8.52 o                         
  -2  19   6          2.31         11.92         8.52 o                         
  -1  19   6          7.93         13.00         7.24 o                         
   0  19   6          6.62          8.33         5.03 o                         
   1  19   6          1.49         -2.02         4.38 o                         
   2  19   6          0.01         -1.08         6.39 o                         
   3  19   6          8.38         11.92        11.92 o                         
   4  19   6         14.01         24.70        13.63 o                         
   5  19   6         10.12         17.03        13.63 o                         
  -6  20   6          0.91         11.92        12.77 o                         
  -5  20   6          0.82         -9.37        11.07 o                         
  -3  20   6          7.49         26.40        10.22 o                         
  -2  20   6         18.58         33.21        11.07 o                         
  -1  20   6          2.99          5.11         9.37 o                         
   0  20   6        133.78        166.91        18.73 o                         
   1  20   6          0.15          7.66        10.22 o                         
   2  20   6          7.03          0.85        10.22 o                         
   3  20   6          1.42         13.63        11.92 o                         
  -3  21   6          0.91         17.03         9.37 o                         
  -2  21   6          0.32          5.96         8.52 o                         
  -1  21   6         11.09         21.29        10.22 o                         
   0  21   6          4.49         17.03        11.07 o                         
   1  21   6          8.51         35.77        12.77 o                         
   2  21   6          2.42          0.00        11.07 o                         
  -2  22   6          3.32         30.66        11.07 o                         
  -1  22   6          4.83         30.66        11.07 o                         
 -13   0   7         21.43         25.55         8.52 o                         
 -11   0   7          0.01         -3.46         3.46 o                         
  -9   0   7          0.01          6.62         8.52 o                         
  -7   0   7        152.40        147.84         7.37 o                         
  -5   0   7        166.00        224.81        14.48 o                         
  -3   0   7        362.72        482.25        13.08 o                         
  -1   0   7       7864.06       8808.31       195.91 o                         
   1   0   7        356.20        406.40        11.73 o                         
   3   0   7         28.12         21.29         4.26 o                         
   5   0   7        458.87        471.35        14.45 o                         
   7   0   7         27.82         25.55         6.81 o                         
   9   0   7          5.24          4.26         6.81 o                         
  11   0   7         67.66         95.38        12.77 o                         
 -14   1   7          1.56         -1.70         4.82 o                         
 -13   1   7          4.75          1.28         4.22 o                         
 -12   1   7          0.01         -2.55         2.87 o                         
 -11   1   7        278.48        274.69         8.09 o                         
 -10   1   7          0.06          4.14         2.83 o                         
  -9   1   7         15.89         19.15         3.72 o                         
  -8   1   7       1437.24       1419.64        25.88 o                         
  -7   1   7       1144.82       1154.24        21.33 o                         
  -6   1   7        365.28        328.77         6.96 o                         
  -5   1   7        246.60        265.76         4.73 o                         
  -4   1   7          0.25          0.57         0.93 o                         
  -3   1   7       5064.33       5335.46        99.73 o                         
  -2   1   7       1325.29       1249.65       171.12 o                         
  -1   1   7         61.91         73.35         3.20 o                         
   0   1   7       2036.26       2170.06        35.70 o                         
   1   1   7        150.61        147.70         4.46 o                         
   2   1   7        227.61        317.32         7.22 o                         
   3   1   7        120.96        127.11         5.19 o                         
   4   1   7         51.23         48.54         6.81 o                         
   5   1   7        171.37        160.13         5.69 o                         
   6   1   7         55.38         67.89         5.23 o                         
   7   1   7        354.04        347.80        24.70 o                         
   8   1   7        101.63        101.19         7.51 o                         
   9   1   7         18.51         17.46         4.82 o                         
  10   1   7          7.25          9.21         4.71 o                         
  11   1   7          2.28         -0.43         4.82 o                         
 -14   2   7         26.61         29.81         9.37 o                         
 -13   2   7          1.85          1.70         3.61 o                         
 -12   2   7          3.49         -0.64         3.09 o                         
 -11   2   7        389.26        380.41        12.08 o                         
 -10   2   7        142.11        153.36         5.99 o                         
  -9   2   7       3414.07       3406.54        58.66 o                         
  -8   2   7         12.69         28.84         5.13 o                         
  -7   2   7        358.56        320.36         9.59 o                         
  -6   2   7        116.19        111.87         3.58 o                         
  -5   2   7        530.32        457.91        58.75 o                         
  -4   2   7       1805.16       1632.02       205.64 o                         
  -3   2   7         15.50         15.27         1.55 o                         
  -2   2   7       1317.78       1574.22        26.45 o                         
  -1   2   7        273.87        206.87        52.20 o                         
   0   2   7       2324.48       2520.33        41.22 o                         
   1   2   7        134.54        149.99         4.30 o                         
   2   2   7        236.82        256.89         6.23 o                         
   3   2   7        366.68        304.42        12.77 o                         
   4   2   7          0.43          1.75         1.30 o                         
   5   2   7        347.68        336.00        13.76 o                         
   6   2   7          4.46          4.64         3.70 o                         
   7   2   7         87.33         92.46         6.05 o                         
   8   2   7         18.62         17.88         4.82 o                         
   9   2   7         31.07         32.02         8.52 o                         
  10   2   7          2.87          3.83         4.82 o                         
  11   2   7          3.51          0.00         5.96 o                         
 -14   3   7          0.93         -2.55         6.81 o                         
 -13   3   7          1.41          2.92         3.58 o                         
 -12   3   7         27.24         29.90         4.37 o                         
 -11   3   7         22.37         22.12         4.01 o                         
 -10   3   7        850.70        865.84        20.91 o                         
  -9   3   7          0.44          3.77         4.69 o                         
  -8   3   7        474.92        465.37        10.53 o                         
  -7   3   7         33.00         30.19         4.30 o                         
  -6   3   7          0.41          0.08         1.01 o                         
  -5   3   7         54.25         53.05         2.89 o                         
  -4   3   7         15.11         29.60         1.64 o                         
  -3   3   7       1973.37       2280.29        36.68 o                         
  -2   3   7       1710.53       1922.83        31.84 o                         
  -1   3   7        490.73        467.17       120.11 o                         
   0   3   7        497.24        558.47        10.80 o                         
   1   3   7        388.25        414.48         8.59 o                         
   2   3   7        144.76        164.81         4.71 o                         
   3   3   7          8.96         16.84         2.06 o                         
   4   3   7          0.01          1.51         2.06 o                         
   5   3   7          6.11         13.82         3.37 o                         
   6   3   7        445.99        421.83        11.80 o                         
   7   3   7          6.07          3.95         3.19 o                         
   8   3   7         15.80         21.23         4.82 o                         
   9   3   7          0.22          2.55         4.22 o                         
  10   3   7         42.95         54.42         6.91 o                         
  11   3   7          6.01         11.07         7.66 o                         
 -14   4   7          0.60         -3.41         6.81 o                         
 -13   4   7          6.26          3.69         3.93 o                         
 -12   4   7          8.60         11.85         3.69 o                         
 -11   4   7          0.32          2.27         3.44 o                         
 -10   4   7        652.44        636.83        16.52 o                         
  -9   4   7        194.14        202.80         7.99 o                         
  -8   4   7        121.22        135.02         5.39 o                         
  -7   4   7         36.78         38.14         2.46 o                         
  -6   4   7        469.56        437.38         8.27 o                         
  -5   4   7       1438.10       1543.72        26.90 o                         
  -4   4   7          5.97          7.21         1.17 o                         
  -3   4   7        283.76        282.04         6.12 o                         
  -2   4   7       3044.72       3254.44        52.55 o                         
  -1   4   7        608.98        616.31        29.57 o                         
   0   4   7        723.20        835.36        15.06 o                         
   1   4   7          1.71          5.79         1.34 o                         
   2   4   7        216.50        229.79         6.48 o                         
   3   4   7          1.81          2.69         1.31 o                         
   4   4   7        250.44        243.00         8.16 o                         
   5   4   7         41.38         53.70         5.03 o                         
   6   4   7        132.74        132.46         6.85 o                         
   7   4   7        215.10        209.71        12.10 o                         
   8   4   7         38.57         44.57         4.98 o                         
   9   4   7          7.45          6.98         4.49 o                         
  10   4   7          0.63         -1.82         4.09 o                         
  11   4   7          1.58          2.55         5.96 o                         
 -13   5   7         21.19         12.92         5.09 o                         
 -12   5   7          4.94          9.94         3.93 o                         
 -11   5   7        180.33        190.06         8.26 o                         
 -10   5   7         53.91         51.37         4.87 o                         
  -9   5   7          0.17          1.15         2.59 o                         
  -8   5   7        263.58        263.91         8.98 o                         
  -7   5   7        336.80        309.21         6.64 o                         
  -6   5   7       1460.94       1497.88        26.52 o                         
  -5   5   7        209.31        233.30         6.12 o                         
  -4   5   7        628.55        604.26         9.62 o                         
  -3   5   7         33.07         42.84         2.42 o                         
  -2   5   7         47.05         43.90         8.52 o                         
  -1   5   7        415.83        424.86         8.73 o                         
   0   5   7        597.41        634.61        18.81 o                         
   1   5   7          1.24          3.22         1.34 o                         
   2   5   7       2682.37       2688.64        63.27 o                         
   3   5   7         60.13         69.53         4.69 o                         
   4   5   7         93.58         95.71         8.15 o                         
   5   5   7        105.80        114.84         6.65 o                         
   6   5   7        182.60        185.65         7.58 o                         
   7   5   7        131.15        135.33         7.08 o                         
   8   5   7         97.04         95.23         6.67 o                         
   9   5   7         14.96         12.60         4.49 o                         
  10   5   7         67.81         90.65         8.37 o                         
  11   5   7          2.04          6.81         6.81 o                         
 -13   6   7         30.74         22.99         8.52 o                         
 -12   6   7        500.83        522.04        15.33 o                         
 -11   6   7         63.29         65.01         8.30 o                         
 -10   6   7         33.76         26.80         3.91 o                         
  -9   6   7         61.69         53.24         4.51 o                         
  -8   6   7          8.62         10.17         2.75 o                         
  -7   6   7        785.37        769.22        15.39 o                         
  -6   6   7       1237.89       1224.70        22.39 o                         
  -5   6   7          0.63         -1.50         1.62 o                         
  -4   6   7        884.39        896.08        16.02 o                         
  -3   6   7        928.50        939.20        16.73 o                         
  -2   6   7          2.45          4.00         1.95 o                         
  -1   6   7        666.72        763.87        15.24 o                         
   0   6   7        100.39        148.25         5.64 o                         
   1   6   7        377.38        377.94        11.64 o                         
   2   6   7          0.19          0.56         1.47 o                         
   3   6   7        294.09        269.10        14.05 o                         
   4   6   7         88.26         82.28         5.19 o                         
   5   6   7         18.47         10.68         3.33 o                         
   6   6   7          5.59         10.19         3.46 o                         
   7   6   7         46.18         41.47         4.79 o                         
   8   6   7        134.05        118.82         7.08 o                         
   9   6   7          0.01         -2.29         3.88 o                         
  10   6   7          3.29          1.28         4.22 o                         
 -13   7   7         14.89         13.63         8.52 o                         
 -12   7   7        442.19        465.61        17.43 o                         
 -11   7   7          0.04          3.50         3.25 o                         
 -10   7   7         40.16         36.53         4.24 o                         
  -9   7   7         23.00         19.82         3.51 o                         
  -8   7   7        111.36        116.43         5.72 o                         
  -7   7   7         63.93         64.32         3.96 o                         
  -6   7   7        913.63        914.01        17.68 o                         
  -5   7   7        148.46        147.96         4.98 o                         
  -4   7   7        837.02        778.61        14.20 o                         
  -3   7   7        690.50        634.20        18.42 o                         
  -2   7   7         36.88         33.67         5.71 o                         
  -1   7   7        393.43        466.52        13.25 o                         
   0   7   7        133.34        127.58         4.86 o                         
   1   7   7        443.13        475.18        22.99 o                         
   2   7   7          0.95          1.42         3.05 o                         
   3   7   7          1.65          5.76         4.68 o                         
   4   7   7         64.15         75.67         9.79 o                         
   5   7   7        123.40        117.75         7.98 o                         
   6   7   7        209.04        209.94         8.39 o                         
   7   7   7         43.35         56.18         5.23 o                         
   8   7   7          6.09         12.97         4.05 o                         
   9   7   7          8.66          9.53         6.38 o                         
  10   7   7          0.31          6.81         5.96 o                         
 -13   8   7          1.28          4.26         7.66 o                         
 -12   8   7         27.55         19.84         5.09 o                         
 -11   8   7         73.38         65.22         5.72 o                         
 -10   8   7         11.34         18.82         3.58 o                         
  -9   8   7         10.83         11.12         3.25 o                         
  -8   8   7         92.87         82.65         5.51 o                         
  -7   8   7          0.01         -2.46         2.46 o                         
  -6   8   7        109.04        108.14         6.64 o                         
  -5   8   7        368.05        353.77        14.50 o                         
  -4   8   7         13.06         15.86         2.27 o                         
  -3   8   7          0.10          0.37         1.62 o                         
  -2   8   7        143.00        129.82         5.29 o                         
  -1   8   7         71.99         75.03         5.54 o                         
   0   8   7       1125.46       1090.87        39.17 o                         
   1   8   7        407.04        377.25        20.44 o                         
   2   8   7        731.94        774.80        22.67 o                         
   3   8   7          9.99         11.92         3.81 o                         
   4   8   7        277.92        276.12        12.07 o                         
   5   8   7        121.41        112.11         7.72 o                         
   6   8   7         52.02         51.10         7.24 o                         
   7   8   7          1.14         -2.62         3.05 o                         
   8   8   7         11.76          5.55         4.05 o                         
   9   8   7         14.30          9.06         4.11 o                         
  10   8   7         18.67         14.48         6.81 o                         
 -12   9   7          1.84          1.70         6.81 o                         
 -11   9   7         51.86         60.30         6.91 o                         
 -10   9   7          0.58         -1.84         3.04 o                         
  -9   9   7          0.13          0.05         2.75 o                         
  -8   9   7        286.73        286.92         9.66 o                         
  -7   9   7         64.87         54.62         3.76 o                         
  -6   9   7        260.29        242.71         6.98 o                         
  -5   9   7       1582.50       1561.35        27.95 o                         
  -4   9   7         96.18         92.23         4.35 o                         
  -3   9   7         66.29         66.87         3.63 o                         
  -2   9   7        176.34        179.35         6.47 o                         
  -1   9   7        563.34        574.14        37.09 o                         
   0   9   7        465.61        481.14        18.73 o                         
   1   9   7         25.21         17.63         3.81 o                         
   2   9   7          2.50          2.27         3.81 o                         
   3   9   7         96.15         97.13         7.37 o                         
   4   9   7        116.37        114.69         7.72 o                         
   5   9   7        179.72        186.26        15.75 o                         
   6   9   7         32.09         46.26         6.30 o                         
   7   9   7         21.13         31.51         5.67 o                         
   8   9   7         46.10         53.80         5.37 o                         
   9   9   7         60.03         73.88         6.58 o                         
  10   9   7          1.63         -3.41        11.07 o                         
 -12  10   7         43.03         39.17        10.22 o                         
 -11  10   7        153.81        154.59         9.92 o                         
 -10  10   7          0.18         -2.75         2.75 o                         
  -9  10   7         33.55         34.70         4.24 o                         
  -8  10   7          1.64          6.09         3.09 o                         
  -7  10   7         35.83         25.61         3.02 o                         
  -6  10   7        281.29        276.43         7.83 o                         
  -5  10   7        276.60        288.80         8.24 o                         
  -4  10   7        192.82        189.75         7.62 o                         
  -3  10   7         11.52         13.75         2.31 o                         
  -2  10   7        133.32        167.96         6.47 o                         
  -1  10   7        208.36        219.16         7.32 o                         
   0  10   7          6.88          4.96         1.96 o                         
   1  10   7        809.83        803.79        23.51 o                         
   2  10   7        102.36        116.30        10.22 o                         
   3  10   7         65.95         66.88        14.05 o                         
   4  10   7         96.73         95.64         7.55 o                         
   5  10   7          0.16          5.27         3.88 o                         
   6  10   7          5.95          6.91         4.49 o                         
   7  10   7          0.04          5.96         7.24 o                         
   8  10   7        177.44        177.78         8.77 o                         
   9  10   7         21.62         29.35         5.53 o                         
  10  10   7          2.09         -6.81        11.07 o                         
 -11  11   7          0.07         -2.55         5.11 o                         
 -10  11   7         18.82         30.52         5.42 o                         
  -9  11   7         56.93         54.56         5.07 o                         
  -8  11   7          0.64         -2.36         2.36 o                         
  -7  11   7        234.77        215.71         7.02 o                         
  -6  11   7         40.81         41.93         3.50 o                         
  -5  11   7        235.28        212.99         6.98 o                         
  -4  11   7        421.86        399.01         9.89 o                         
  -3  11   7         14.88         17.34         2.75 o                         
  -2  11   7        235.77        206.15         7.25 o                         
  -1  11   7         26.16         27.82         3.21 o                         
   0  11   7        146.91        152.69        10.22 o                         
   1  11   7        103.22        108.42         7.55 o                         
   2  11   7         20.67         24.41         5.11 o                         
   3  11   7        198.57        208.96        10.84 o                         
   4  11   7          6.40          6.60         5.11 o                         
   5  11   7        295.41        300.49        14.48 o                         
   6  11   7         68.49         79.22         7.72 o                         
   7  11   7         95.06         87.72         6.23 o                         
   8  11   7          0.22         -2.86         3.74 o                         
   9  11   7         76.29         79.02         6.41 o                         
  10  11   7          9.18         23.84        12.77 o                         
 -11  12   7          3.43          2.55         6.81 o                         
 -10  12   7          3.91          2.55         4.82 o                         
  -9  12   7         95.51        108.79         6.71 o                         
  -8  12   7          6.30          4.09         4.17 o                         
  -7  12   7          6.95          4.01         2.42 o                         
  -6  12   7          0.13         -1.99         1.99 o                         
  -5  12   7         77.07         83.29         4.73 o                         
  -4  12   7        203.04        190.46         6.88 o                         
  -3  12   7         19.42         28.38         3.52 o                         
  -2  12   7          0.88          0.33         2.43 o                         
  -1  12   7        258.09        250.79        11.34 o                         
   0  12   7        138.98        131.33         8.18 o                         
   1  12   7         15.27          9.03         4.68 o                         
   2  12   7        230.13        209.14        10.55 o                         
   3  12   7         84.85         86.86         7.55 o                         
   4  12   7         40.31         41.75         9.79 o                         
   5  12   7          9.97          8.18         3.89 o                         
   6  12   7         32.59         42.81         4.68 o                         
   7  12   7          1.41          1.02         3.41 o                         
   8  12   7         12.43         10.82         3.83 o                         
   9  12   7         33.12         24.70        12.77 o                         
  10  12   7          0.57         -1.70        11.07 o                         
 -11  13   7          2.25         -4.26         6.81 o                         
 -10  13   7         10.56         11.07         6.81 o                         
  -9  13   7          0.08          2.55         4.22 o                         
  -8  13   7          0.22          0.48         2.75 o                         
  -7  13   7         16.16         15.26         3.02 o                         
  -6  13   7          1.37          0.91         2.50 o                         
  -5  13   7         28.95         40.65         3.74 o                         
  -4  13   7          2.33         -0.24         3.56 o                         
  -3  13   7        519.55        554.78        11.30 o                         
  -2  13   7        118.07        126.63         6.48 o                         
  -1  13   7         21.54         32.46         5.80 o                         
   0  13   7         39.54         57.80         6.45 o                         
   1  13   7        108.89        104.57         7.86 o                         
   2  13   7        106.65         95.93         5.59 o                         
   3  13   7        387.94        354.23        11.05 o                         
   4  13   7         28.84         23.23         3.66 o                         
   5  13   7          8.34         11.81         4.64 o                         
   6  13   7        208.54        211.02        11.48 o                         
   7  13   7          0.47          4.02         3.43 o                         
   8  13   7          5.63          3.10         4.89 o                         
   9  13   7          0.47          0.85        11.92 o                         
 -10  14   7          0.28          5.77         5.32 o                         
  -9  14   7         62.68         57.95         7.15 o                         
  -8  14   7          1.16          2.17         3.09 o                         
  -7  14   7          5.12          4.34         2.68 o                         
  -6  14   7         36.69         47.36         3.96 o                         
  -5  14   7          2.39          0.42         2.17 o                         
  -4  14   7        586.49        588.62        13.66 o                         
  -3  14   7         13.53         15.68         3.15 o                         
  -2  14   7        701.75        645.85        16.78 o                         
  -1  14   7          0.02          4.91         4.68 o                         
   0  14   7         90.43         79.20         7.09 o                         
   1  14   7         55.11         59.54         6.81 o                         
   2  14   7         36.05         31.14         5.67 o                         
   3  14   7        132.49        131.60         9.14 o                         
   4  14   7          1.55         -0.50         3.29 o                         
   5  14   7          6.67         10.22         4.22 o                         
   6  14   7          7.43         22.64         4.20 o                         
   7  14   7          5.43          4.88         5.47 o                         
   8  14   7         18.34         24.96         6.57 o                         
   9  14   7          1.86          2.55        12.77 o                         
  -9  15   7         32.14         41.73        11.07 o                         
  -8  15   7          6.18          3.74         8.09 o                         
  -7  15   7          0.46         -0.54         2.72 o                         
  -6  15   7         42.14         52.52         8.77 o                         
  -5  15   7         67.20         66.35         4.91 o                         
  -4  15   7         46.19         62.38         4.70 o                         
  -3  15   7        214.74        199.17         8.74 o                         
  -2  15   7        133.08        142.37        15.33 o                         
  -1  15   7         26.76         24.34         6.81 o                         
   0  15   7          0.03         -2.55         3.81 o                         
   1  15   7          0.88         -3.69         4.68 o                         
   2  15   7        356.91        342.37        14.73 o                         
   3  15   7          1.06          8.47         9.37 o                         
   4  15   7         44.85         34.77         6.45 o                         
   5  15   7         92.85        102.07         8.00 o                         
   6  15   7          0.65          9.88         3.97 o                         
   7  15   7          3.90         10.37         4.23 o                         
   8  15   7          9.63         13.63        13.63 o                         
  -9  16   7          5.20         25.55        11.92 o                         
  -8  16   7         15.99          9.37        10.22 o                         
  -7  16   7         32.63         50.41         4.70 o                         
  -6  16   7         14.55          9.35         3.20 o                         
  -5  16   7          0.13          3.86         2.90 o                         
  -4  16   7          0.01          2.36         2.99 o                         
  -3  16   7         12.23          9.12         4.24 o                         
  -2  16   7         51.03         49.19         6.75 o                         
  -1  16   7          2.10         13.37         8.09 o                         
   0  16   7          0.04          7.71         4.49 o                         
   1  16   7         31.05         23.79         5.67 o                         
   2  16   7        113.97        120.41         9.14 o                         
   3  16   7        121.67        118.10         9.14 o                         
   4  16   7         96.07        115.42         9.92 o                         
   5  16   7          1.02          3.70         5.25 o                         
   6  16   7          6.34         14.76        11.92 o                         
   7  16   7         33.12         36.01         7.34 o                         
  -8  17   7         12.22         17.03        11.07 o                         
  -7  17   7          1.31         -5.03         5.03 o                         
  -6  17   7          3.06         10.08         4.47 o                         
  -5  17   7          0.65         -1.06         3.04 o                         
  -4  17   7         50.13         52.66         5.37 o                         
  -3  17   7          2.88          8.00         4.25 o                         
  -2  17   7         55.73         80.43        12.35 o                         
  -1  17   7         64.70         80.67         8.18 o                         
   0  17   7          4.84         11.35         6.81 o                         
   1  17   7         11.76         10.17         5.15 o                         
   2  17   7         47.13         51.66         7.55 o                         
   3  17   7         22.04         35.77         7.09 o                         
   4  17   7          1.53          7.38         5.33 o                         
   5  17   7         11.78         10.53         5.40 o                         
   6  17   7         11.41         17.88        13.63 o                         
  -8  18   7         10.90         14.48        11.92 o                         
  -7  18   7          0.01         -1.70        10.22 o                         
  -6  18   7          2.23         -3.72         5.15 o                         
  -5  18   7          0.27         -2.80         4.05 o                         
  -4  18   7          0.10          6.64         4.25 o                         
  -3  18   7          2.05          0.00         4.25 o                         
  -2  18   7         64.95         74.77         8.18 o                         
  -1  18   7         62.17         42.79        13.20 o                         
   0  18   7         11.91         23.77         8.09 o                         
   1  18   7         16.86         15.41         5.80 o                         
   2  18   7         21.84         14.56         5.25 o                         
   3  18   7         24.86         34.40         6.68 o                         
   4  18   7         48.66         40.88        14.48 o                         
   5  18   7          5.32          0.85        12.77 o                         
  -7  19   7         20.27         31.51        13.63 o                         
  -6  19   7          1.00        -10.22        10.22 o                         
  -5  19   7         12.46         17.01         5.63 o                         
  -4  19   7         16.05         30.66         9.37 o                         
  -3  19   7          7.93         11.07         8.52 o                         
  -2  19   7          0.09          4.26         8.52 o                         
  -1  19   7         74.47         71.53        13.63 o                         
   0  19   7          3.14         28.10        11.07 o                         
   1  19   7         19.16         32.36        11.92 o                         
   2  19   7         12.78         28.10        12.77 o                         
   3  19   7          2.92         16.18        11.92 o                         
   4  19   7         29.38         49.39        15.33 o                         
  -6  20   7          6.63        -11.92        11.92 o                         
  -4  20   7          0.47          5.96         7.66 o                         
  -3  20   7          0.76         13.63         8.52 o                         
  -2  20   7          1.49         11.07         8.52 o                         
  -1  20   7          2.69          0.85         8.52 o                         
   0  20   7          9.74          7.66        10.22 o                         
   1  20   7         21.12         44.28        13.63 o                         
   2  20   7          1.56         15.33        11.92 o                         
  -3  21   7          7.04         13.63         8.52 o                         
  -2  21   7          0.01         15.33         9.37 o                         
  -1  21   7         30.09         35.77        11.92 o                         
   0  21   7         72.09         95.38        16.18 o                         
 -14   0   8          1.08         -1.70         6.81 o                         
 -12   0   8          0.18         -5.11         5.11 o                         
 -10   0   8          3.08         16.63         4.49 o                         
  -8   0   8       2675.91       2740.54        67.31 o                         
  -6   0   8          2.58          3.16         1.95 o                         
  -4   0   8        858.03       1026.03        88.56 o                         
  -2   0   8        304.52        342.55        10.42 o                         
   0   0   8        669.60        851.65        21.92 o                         
   2   0   8        176.36        178.66         7.51 o                         
   4   0   8       1112.84       1062.99        95.80 o                         
   6   0   8        102.00        106.45        10.22 o                         
   8   0   8         11.39          7.66         5.96 o                         
  10   0   8         12.29          6.81         6.81 o                         
 -14   1   8         15.35         21.63         5.93 o                         
 -13   1   8         21.58         32.69         6.30 o                         
 -12   1   8         21.49         19.41         4.08 o                         
 -11   1   8          2.33         -0.64         3.09 o                         
 -10   1   8        372.44        410.83        10.40 o                         
  -9   1   8       2789.26       2822.54        49.30 o                         
  -8   1   8         57.52         82.94         7.37 o                         
  -7   1   8          7.00          9.95         2.31 o                         
  -6   1   8         98.69         93.61        17.08 o                         
  -5   1   8        874.28        713.03       128.80 o                         
  -4   1   8          3.97         11.23         2.04 o                         
  -3   1   8       2247.43       1768.96       325.51 o                         
  -2   1   8        213.11        183.66         4.83 o                         
  -1   1   8        925.40        982.68        17.56 o                         
   0   1   8        115.18        122.38         4.14 o                         
   1   1   8         66.31         79.40         3.71 o                         
   2   1   8        465.32        434.33         9.26 o                         
   3   1   8        649.57        660.98        15.07 o                         
   4   1   8          0.74         -1.01         2.06 o                         
   5   1   8         31.89         35.09         3.93 o                         
   6   1   8          0.28         -3.01         3.01 o                         
   7   1   8         50.46         44.71         5.70 o                         
   8   1   8          4.43          0.85         3.61 o                         
   9   1   8         34.41         37.41         6.30 o                         
  10   1   8         26.41         24.19         5.70 o                         
 -14   2   8          6.78          6.99         5.70 o                         
 -13   2   8          0.05         -1.90         3.75 o                         
 -12   2   8         24.05         23.25         4.24 o                         
 -11   2   8        344.56        394.82        12.57 o                         
 -10   2   8         27.84         41.80         4.51 o                         
  -9   2   8        495.88        545.69        12.78 o                         
  -8   2   8         64.71         85.70         8.39 o                         
  -7   2   8        855.12        832.01        14.15 o                         
  -6   2   8        253.35        257.72        10.10 o                         
  -5   2   8         22.00         24.68         1.73 o                         
  -4   2   8        317.19        381.32         9.68 o                         
  -3   2   8         22.38         17.04         1.69 o                         
  -2   2   8          0.38          1.48         1.35 o                         
  -1   2   8         87.58         83.60         3.50 o                         
   0   2   8        568.48        630.67        12.11 o                         
   1   2   8         38.21         36.35         2.70 o                         
   2   2   8       1249.01       1279.39        22.54 o                         
   3   2   8          0.12         -0.91         1.25 o                         
   4   2   8        339.71        301.12         7.51 o                         
   5   2   8         18.37         25.57         3.58 o                         
   6   2   8         76.04         72.31         5.23 o                         
   7   2   8        220.48        225.06        10.52 o                         
   8   2   8         12.44         14.10         6.39 o                         
   9   2   8          8.03          2.55         4.22 o                         
  10   2   8         11.09         14.05         5.42 o                         
 -13   3   8         22.70         26.31         4.57 o                         
 -12   3   8          3.02          3.41         3.44 o                         
 -11   3   8        425.80        417.00        12.92 o                         
 -10   3   8        530.51        543.44        15.19 o                         
  -9   3   8          7.83          8.38         2.58 o                         
  -8   3   8        268.62        276.09         7.61 o                         
  -7   3   8       1330.86       1256.10        20.33 o                         
  -6   3   8        501.08        487.88        11.43 o                         
  -5   3   8       1006.97        880.83        57.07 o                         
  -4   3   8        287.26        306.30         6.43 o                         
  -3   3   8       1560.85       1529.03        25.84 o                         
  -2   3   8         55.66         71.97         3.87 o                         
  -1   3   8       1182.23       1106.63        19.50 o                         
   0   3   8         75.62         64.24         3.02 o                         
   1   3   8         57.78         54.87         2.93 o                         
   2   3   8        636.29        660.99        15.29 o                         
   3   3   8        384.58        413.43        13.81 o                         
   4   3   8        195.60        185.69         7.34 o                         
   5   3   8         49.78         40.61         4.19 o                         
   6   3   8        322.87        301.66         9.99 o                         
   7   3   8         62.99         57.86         8.09 o                         
   8   3   8         52.60         59.19         6.62 o                         
   9   3   8         49.60         50.30         6.62 o                         
  10   3   8         11.56         16.31         5.70 o                         
 -13   4   8         39.64         52.42         5.86 o                         
 -12   4   8         24.86         25.21         4.57 o                         
 -11   4   8          0.01          0.78         3.58 o                         
 -10   4   8        286.52        300.10        10.25 o                         
  -9   4   8          1.19         -0.65         2.59 o                         
  -8   4   8        171.35        194.98         7.84 o                         
  -7   4   8        628.58        635.53        11.57 o                         
  -6   4   8        591.08        598.01        12.78 o                         
  -5   4   8        421.83        417.92         9.26 o                         
  -4   4   8        159.67        158.75         4.21 o                         
  -3   4   8        297.69        289.76         7.24 o                         
  -2   4   8        142.96        145.85        40.89 o                         
  -1   4   8          0.25          4.22         1.49 o                         
   0   4   8         76.97         84.63         3.43 o                         
   1   4   8          9.41         15.40         1.87 o                         
   2   4   8         89.38        103.45         4.41 o                         
   3   4   8         38.91         30.62        10.45 o                         
   4   4   8        134.40        114.48         6.18 o                         
   5   4   8          1.16         -2.95         2.95 o                         
   6   4   8        213.01        219.03         8.51 o                         
   7   4   8         25.16         23.37         4.37 o                         
   8   4   8          1.13         -1.90         3.88 o                         
   9   4   8         15.02         12.35         4.82 o                         
  10   4   8          7.99          8.94         4.82 o                         
 -13   5   8         63.31         62.94         8.11 o                         
 -12   5   8          0.40          0.85         3.44 o                         
 -11   5   8        160.10        180.03         8.33 o                         
 -10   5   8         25.27         33.96         4.37 o                         
  -9   5   8         44.16         52.86         4.87 o                         
  -8   5   8          0.00          4.42         3.65 o                         
  -7   5   8       4981.25       5012.61        82.61 o                         
  -6   5   8        416.65        421.52        17.57 o                         
  -5   5   8        276.24        279.25         7.50 o                         
  -4   5   8         17.95         21.13         1.68 o                         
  -3   5   8         17.94         15.49         1.84 o                         
  -2   5   8        701.61        692.34        59.74 o                         
  -1   5   8       1373.14       1366.45        23.71 o                         
   0   5   8          6.17          0.77         1.62 o                         
   1   5   8         23.53         27.21         2.57 o                         
   2   5   8         25.11         21.13         3.05 o                         
   3   5   8         45.72         48.59         4.19 o                         
   4   5   8         45.60         41.74         4.28 o                         
   5   5   8        170.70        164.83         7.47 o                         
   6   5   8          2.03         -2.05         2.95 o                         
   7   5   8        224.95        227.24         9.24 o                         
   8   5   8         23.24         10.22         4.22 o                         
   9   5   8          5.50          6.70         4.49 o                         
  10   5   8          0.00         -4.26         5.96 o                         
 -13   6   8        194.25        250.36        19.59 o                         
 -12   6   8          4.35          4.22         3.75 o                         
 -11   6   8         69.85         72.71         6.01 o                         
 -10   6   8        103.73         99.73         6.21 o                         
  -9   6   8        146.07        138.65         6.77 o                         
  -8   6   8        240.78        222.94         8.18 o                         
  -7   6   8       1762.68       1666.58        29.71 o                         
  -6   6   8        582.17        614.31        12.98 o                         
  -5   6   8       1483.71       1387.29        25.04 o                         
  -4   6   8         52.98         46.70         6.39 o                         
  -3   6   8        809.42        811.86        16.71 o                         
  -2   6   8         84.77         94.85         4.08 o                         
  -1   6   8        770.33        771.44        15.36 o                         
   0   6   8        185.41        196.30         7.25 o                         
   1   6   8        356.41        372.02         9.77 o                         
   2   6   8         22.41          7.99         6.75 o                         
   3   6   8         73.87         85.70         5.68 o                         
   4   6   8        372.81        370.62        11.06 o                         
   5   6   8         16.05         15.14         3.53 o                         
   6   6   8         29.36         28.72         4.19 o                         
   7   6   8          0.10         -2.24         4.14 o                         
   8   6   8         23.63         19.63         4.47 o                         
   9   6   8          7.18          6.39         4.82 o                         
  10   6   8          8.99          5.11         6.81 o                         
 -13   7   8         48.32         46.84        10.22 o                         
 -12   7   8         77.51         66.75         6.50 o                         
 -11   7   8          7.83         11.07         3.75 o                         
 -10   7   8         30.39         28.43         4.08 o                         
  -9   7   8        158.47        155.13         7.20 o                         
  -8   7   8        103.87        110.56         4.83 o                         
  -7   7   8        360.16        361.68         8.95 o                         
  -6   7   8         71.75         99.71         7.74 o                         
  -5   7   8        887.00        826.40        16.19 o                         
  -4   7   8        499.26        511.76        10.99 o                         
  -3   7   8        470.49        340.60        61.02 o                         
  -2   7   8         21.53         17.48         2.26 o                         
  -1   7   8        616.23        514.29       129.68 o                         
   0   7   8         71.07         64.69         3.20 o                         
   1   7   8          9.28         10.04         1.78 o                         
   2   7   8         19.24         17.32         3.27 o                         
   3   7   8         86.97         80.82         5.29 o                         
   4   7   8          0.36         -1.91         2.86 o                         
   5   7   8        162.51        160.14         7.39 o                         
   6   7   8          0.17          2.52         3.01 o                         
   7   7   8         30.35         30.17         4.47 o                         
   8   7   8        115.49        130.35         7.74 o                         
   9   7   8          1.04          2.44         4.49 o                         
  10   7   8        102.78        121.78        13.63 o                         
 -12   8   8         47.00         41.73        10.22 o                         
 -11   8   8        134.87        148.65         8.02 o                         
 -10   8   8          6.00          2.98         3.09 o                         
  -9   8   8          0.11          0.85         2.95 o                         
  -8   8   8         76.38         63.48         4.11 o                         
  -7   8   8         11.46         18.89         3.20 o                         
  -6   8   8        182.87        205.48         8.31 o                         
  -5   8   8       1022.56       1041.92        19.99 o                         
  -4   8   8          0.15          2.80         2.06 o                         
  -3   8   8        406.18        361.68        11.73 o                         
  -2   8   8        642.43        593.56        17.70 o                         
  -1   8   8         82.70         71.19        14.13 o                         
   0   8   8        178.15        178.77         6.33 o                         
   1   8   8        202.32        170.69         8.94 o                         
   2   8   8         84.06         97.02         7.55 o                         
   3   8   8        175.12        150.19        14.05 o                         
   4   8   8         72.40         59.07         6.30 o                         
   5   8   8         55.64         54.86         5.91 o                         
   6   8   8         81.10         77.34         5.98 o                         
   7   8   8          7.75          6.28         3.58 o                         
   8   8   8         48.80         43.11         5.48 o                         
   9   8   8          1.57          7.08         5.51 o                         
  10   8   8        155.84        170.31        15.33 o                         
 -12   9   8         58.03         80.90        12.77 o                         
 -11   9   8         36.85         47.97         5.41 o                         
 -10   9   8         28.87         30.64         4.37 o                         
  -9   9   8         18.75         28.78         4.08 o                         
  -8   9   8        153.06        146.85         5.77 o                         
  -7   9   8         46.96         34.92         3.25 o                         
  -6   9   8         53.84         64.74         4.19 o                         
  -5   9   8       2637.18       2572.51        44.44 o                         
  -4   9   8        118.85         96.13         5.80 o                         
  -3   9   8         37.36         28.64         2.59 o                         
  -2   9   8        117.06        106.90         5.29 o                         
  -1   9   8          0.77          1.65         1.93 o                         
   0   9   8        127.90        140.43         7.21 o                         
   1   9   8         19.22         16.18         4.38 o                         
   2   9   8         45.70         38.91         8.09 o                         
   3   9   8          4.32          5.62         4.25 o                         
   4   9   8         73.45         86.11         7.37 o                         
   5   9   8          8.68         10.75         4.38 o                         
   6   9   8        335.59        306.86        10.67 o                         
   7   9   8         22.22         18.36         4.11 o                         
   8   9   8         44.88         53.21         6.73 o                         
   9   9   8          0.13          2.55         5.67 o                         
 -12  10   8         19.12         11.07         7.66 o                         
 -11  10   8          6.78         13.63         7.66 o                         
 -10  10   8          1.08         -2.34         3.09 o                         
  -9  10   8          3.01          4.83         3.44 o                         
  -8  10   8         13.99         12.74         2.81 o                         
  -7  10   8         18.38         21.55         2.93 o                         
  -6  10   8        917.88        881.66        17.67 o                         
  -5  10   8        253.31        255.75         7.66 o                         
  -4  10   8        822.46        891.83        17.67 o                         
  -3  10   8         65.35         58.47         4.28 o                         
  -2  10   8        195.86        192.27         7.25 o                         
  -1  10   8          4.47          3.86         2.43 o                         
   0  10   8         20.09         18.72         2.69 o                         
   1  10   8         27.04         22.43         5.03 o                         
   2  10   8         35.98         45.27         5.80 o                         
   3  10   8        501.37        450.15        15.96 o                         
   4  10   8          1.74         -1.03         3.72 o                         
   5  10   8         80.77         81.46         7.55 o                         
   6  10   8          1.43          6.10         5.03 o                         
   7  10   8         28.26         23.58         4.75 o                         
   8  10   8         76.02         85.56         6.84 o                         
   9  10   8          3.07          3.24         5.67 o                         
 -11  11   8          1.60          0.85         5.96 o                         
 -10  11   8         45.28         40.69         7.47 o                         
  -9  11   8          0.02          0.85         2.95 o                         
  -8  11   8          6.91          7.49         2.58 o                         
  -7  11   8        268.20        272.10         8.06 o                         
  -6  11   8          0.09         -2.06         2.06 o                         
  -5  11   8        267.93        293.89         8.41 o                         
  -4  11   8         92.87        136.63         5.79 o                         
  -3  11   8        104.65        100.10         6.72 o                         
  -2  11   8         48.44         45.22         4.05 o                         
  -1  11   8         49.40         49.56         4.11 o                         
   0  11   8         67.67         62.43         6.39 o                         
   1  11   8          1.94          2.74         3.72 o                         
   2  11   8         86.67         70.69         6.93 o                         
   3  11   8        135.09        126.72        13.63 o                         
   4  11   8          1.78          3.94         7.24 o                         
   5  11   8         52.15         45.31         6.30 o                         
   6  11   8         76.07         84.58         8.18 o                         
   7  11   8         85.74         94.36         8.97 o                         
   8  11   8        115.88        111.34         7.25 o                         
   9  11   8          0.00          2.55         8.52 o                         
 -11  12   8          0.27          0.85         6.81 o                         
 -10  12   8          3.33          7.66         6.81 o                         
  -9  12   8          0.01         -2.84         2.95 o                         
  -8  12   8         40.20         45.17         3.96 o                         
  -7  12   8        117.37        110.72         5.44 o                         
  -6  12   8          5.29          4.76         2.64 o                         
  -5  12   8          4.14          2.09         2.31 o                         
  -4  12   8          3.29          8.53         2.81 o                         
  -3  12   8       1247.02       1236.59        27.23 o                         
  -2  12   8        218.80        167.26         9.92 o                         
  -1  12   8         57.89         44.89         5.51 o                         
   0  12   8          9.55         17.30         7.66 o                         
   1  12   8        143.57        133.97         8.97 o                         
   2  12   8         17.20         10.77         6.81 o                         
   3  12   8          3.42          3.30         4.38 o                         
   4  12   8          7.16          2.66         4.38 o                         
   5  12   8        202.91        171.40        10.55 o                         
   6  12   8          3.20          7.93         5.15 o                         
   7  12   8         49.68         49.31         5.45 o                         
   8  12   8         18.04         22.66         4.68 o                         
   9  12   8         18.92         39.17        13.63 o                         
  10  12   8          2.25         -7.66        12.77 o                         
 -10  13   8         15.39         23.84         7.66 o                         
  -9  13   8          0.00          1.22         3.93 o                         
  -8  13   8         24.54         24.98         3.37 o                         
  -7  13   8          2.98          5.54         2.74 o                         
  -6  13   8        182.42        184.29         6.76 o                         
  -5  13   8          6.38          1.88         2.50 o                         
  -4  13   8        277.05        295.66         8.55 o                         
  -3  13   8        814.85        840.86        20.33 o                         
  -2  13   8          7.01          9.46         4.24 o                         
  -1  13   8          6.44          7.42         4.26 o                         
   0  13   8         73.99         69.04         6.93 o                         
   1  13   8         20.12          5.01         4.68 o                         
   2  13   8        106.20         91.63        10.64 o                         
   3  13   8          3.70          7.35         5.15 o                         
   4  13   8         70.80         80.72         5.78 o                         
   5  13   8         16.60         14.07         3.66 o                         
   6  13   8          0.58          2.25         4.14 o                         
   7  13   8          4.32          2.86         3.66 o                         
   8  13   8          2.86         12.77        11.92 o                         
   9  13   8         37.49         65.57        16.18 o                         
 -10  14   8          1.93         -5.11         5.11 o                         
  -9  14   8         54.29         62.16        10.22 o                         
  -8  14   8          0.15         -2.50         2.50 o                         
  -7  14   8          2.13         -0.85         2.55 o                         
  -6  14   8          0.39          4.65         2.74 o                         
  -5  14   8         32.87         30.02         6.15 o                         
  -4  14   8        105.20         81.71         4.98 o                         
  -3  14   8         51.35         45.50         5.13 o                         
  -2  14   8        189.31        252.22        16.61 o                         
  -1  14   8        105.95         76.11         7.22 o                         
   0  14   8        108.35         88.53         7.86 o                         
   1  14   8        144.75        135.71         9.14 o                         
   2  14   8         40.72         28.63         5.80 o                         
   3  14   8        231.96        229.65        14.48 o                         
   4  14   8          2.98          8.68         4.05 o                         
   5  14   8        109.47        117.30         7.06 o                         
   6  14   8         40.04         44.31         5.61 o                         
   7  14   8         14.06         15.16         6.46 o                         
   8  14   8         13.99         23.84        13.63 o                         
  -9  15   8         32.19         51.65         8.11 o                         
  -8  15   8         58.41         54.77         6.76 o                         
  -7  15   8          1.38          3.25         2.71 o                         
  -6  15   8         40.66         47.44         3.93 o                         
  -5  15   8         10.67          9.21         3.09 o                         
  -4  15   8         17.86         13.39         3.21 o                         
  -3  15   8        137.64        161.07         8.24 o                         
  -2  15   8          5.15         25.02         5.51 o                         
  -1  15   8        180.97        181.12        10.64 o                         
   0  15   8        158.57        156.67         9.92 o                         
   1  15   8         18.31         14.66         5.15 o                         
   2  15   8         33.91         34.06         5.80 o                         
   3  15   8         41.17         56.86         7.22 o                         
   4  15   8         20.97         21.41         5.80 o                         
   5  15   8          0.79          1.14         4.57 o                         
   6  15   8         17.58         28.04         4.99 o                         
   7  15   8          2.13         11.19         5.54 o                         
  -9  16   8         14.16          1.70         9.37 o                         
  -8  16   8          1.25          4.26         8.52 o                         
  -7  16   8          9.42          6.19         4.05 o                         
  -6  16   8          2.39          4.73         3.30 o                         
  -5  16   8          0.57          2.01         2.83 o                         
  -4  16   8         17.73         18.44         5.75 o                         
  -3  16   8         15.97          4.09         4.25 o                         
  -2  16   8         17.77         23.93         6.39 o                         
  -1  16   8        524.22        498.24        18.41 o                         
   0  16   8          6.04         12.49        11.07 o                         
   1  16   8          3.08          6.53         5.96 o                         
   2  16   8          7.71          9.79         5.25 o                         
   3  16   8         80.41        102.02         9.60 o                         
   4  16   8          4.70         10.50         5.33 o                         
   5  16   8         21.51         34.69        11.92 o                         
   6  16   8         19.98         37.47        14.48 o                         
  -8  17   8          0.12          8.52        10.22 o                         
  -7  17   8         41.25         28.10        11.07 o                         
  -6  17   8          8.01         14.23         4.69 o                         
  -5  17   8          0.00          5.33         3.44 o                         
  -4  17   8         37.64         32.67         6.81 o                         
  -3  17   8          0.00         -1.70         4.25 o                         
  -2  17   8        218.92        233.87        12.69 o                         
  -1  17   8        194.52        216.72        12.07 o                         
   0  17   8         22.30         29.58         5.80 o                         
   1  17   8         22.63         10.99         5.96 o                         
   2  17   8          2.83          1.52         5.11 o                         
   3  17   8          9.81         17.88         9.37 o                         
   4  17   8         13.33         23.84        11.92 o                         
   5  17   8         97.38         90.27        17.88 o                         
  -7  18   8         11.20         28.10        11.92 o                         
  -6  18   8         86.37         98.99        13.63 o                         
  -5  18   8          8.99         11.92         4.79 o                         
  -4  18   8          0.00         -5.96         6.81 o                         
  -3  18   8          9.28         15.33         8.52 o                         
  -2  18   8         78.44         68.98        13.63 o                         
  -1  18   8          6.50         17.37         5.67 o                         
   0  18   8        115.52        176.34        11.64 o                         
   1  18   8         29.05         36.62        12.77 o                         
   2  18   8         12.25         11.92        10.22 o                         
   3  18   8          5.66         -9.37         9.37 o                         
   4  18   8          0.11         11.92        12.77 o                         
  -7  19   8          0.09        -11.07        11.07 o                         
  -6  19   8         50.00         41.73        13.63 o                         
  -5  19   8          4.17          9.37         7.66 o                         
  -4  19   8          0.87          9.37         7.66 o                         
  -3  19   8         27.42         31.51        10.22 o                         
  -2  19   8         34.15         50.24        11.92 o                         
  -1  19   8         51.61         45.98        11.92 o                         
   0  19   8          0.27         14.48        11.07 o                         
   1  19   8         51.31         64.72        14.48 o                         
   2  19   8          6.89         30.66        12.77 o                         
   3  19   8          2.38         38.32        13.63 o                         
  -5  20   8         16.31         22.99         9.37 o                         
  -4  20   8          9.81         28.95         9.37 o                         
  -3  20   8          3.04         14.48         8.52 o                         
  -2  20   8         50.95         73.24        14.48 o                         
  -1  20   8          0.22         23.84        11.07 o                         
   1  20   8        105.39        122.63        18.73 o                         
  -4  21   8          3.80         26.40         9.37 o                         
  -3  21   8          1.99         13.63         9.37 o                         
  -2  21   8          6.47         22.14        10.22 o                         
 -13   0   9         38.77         28.95         8.52 o                         
 -11   0   9          4.34          2.36         3.88 o                         
  -9   0   9         61.42         71.82         6.54 o                         
  -7   0   9         54.77         55.98         5.32 o                         
  -3   0   9       1268.37       1165.94        28.98 o                         
  -1   0   9          7.13         10.35         2.41 o                         
   1   0   9        871.05        844.90        22.53 o                         
   3   0   9         96.86        110.79         6.30 o                         
   5   0   9         84.23         87.71        10.22 o                         
   7   0   9        472.78        439.41        22.14 o                         
   9   0   9         10.04         12.77         6.81 o                         
 -14   1   9          0.76          0.00         6.81 o                         
 -13   1   9          0.95          1.42         4.49 o                         
 -12   1   9         21.17         21.56         5.70 o                         
 -11   1   9          0.54         -0.49         3.25 o                         
 -10   1   9         96.65         99.05         5.40 o                         
  -9   1   9         34.43         27.33         3.52 o                         
  -8   1   9        141.53        143.20         5.56 o                         
  -7   1   9         33.69         32.60         2.89 o                         
  -6   1   9         93.93        114.31         3.99 o                         
  -5   1   9         77.74         81.44         3.56 o                         
  -4   1   9          0.32          1.39         1.47 o                         
  -3   1   9        213.90        233.92         5.77 o                         
  -2   1   9          0.00          0.91         1.49 o                         
  -1   1   9         86.53         78.84         3.50 o                         
   0   1   9         84.72         74.91         3.60 o                         
   1   1   9        147.42        156.72         4.99 o                         
   2   1   9        793.27        730.25        16.84 o                         
   3   1   9        628.90        608.44        12.56 o                         
   4   1   9         34.13         48.92         4.08 o                         
   5   1   9        274.52        250.50         8.68 o                         
   6   1   9          0.60          3.83         3.61 o                         
   7   1   9         48.53         47.87         6.30 o                         
   8   1   9         38.69         51.64         6.91 o                         
   9   1   9          9.79         13.20         5.42 o                         
 -14   2   9         31.66         50.24        11.07 o                         
 -13   2   9          1.13         -3.41         4.22 o                         
 -12   2   9         19.71         22.19         4.37 o                         
 -11   2   9         37.00         37.52         4.87 o                         
 -10   2   9          0.15          0.45         3.71 o                         
  -9   2   9        284.38        265.29         7.83 o                         
  -8   2   9        111.18         93.65         6.76 o                         
  -7   2   9        791.97        798.07        16.59 o                         
  -6   2   9         30.58         30.76         4.06 o                         
  -5   2   9         32.89         28.17         3.81 o                         
  -4   2   9         25.84         33.36         2.25 o                         
  -3   2   9        124.87        114.61        15.94 o                         
  -2   2   9         94.63         81.42         3.52 o                         
  -1   2   9          9.90          9.93         1.79 o                         
   0   2   9       1224.50       1231.77        21.75 o                         
   1   2   9        165.47        175.49         5.42 o                         
   2   2   9        497.68        529.23        11.06 o                         
   3   2   9        389.33        376.07         8.80 o                         
   4   2   9       1038.65        965.14        21.13 o                         
   5   2   9          9.79         12.23         3.37 o                         
   6   2   9         35.17         33.23         4.82 o                         
   7   2   9         35.81         35.71        10.22 o                         
   8   2   9         16.07          9.63         8.09 o                         
   9   2   9          1.43         -3.04         6.39 o                         
 -14   3   9          1.69          3.41         6.81 o                         
 -13   3   9          0.08          3.78         3.87 o                         
 -12   3   9          5.25          4.54         3.44 o                         
 -11   3   9         39.17         41.94         5.01 o                         
 -10   3   9        244.45        262.31         9.75 o                         
  -9   3   9         70.09         61.42         5.45 o                         
  -8   3   9          0.85          1.66         2.31 o                         
  -7   3   9         10.76         16.35         6.58 o                         
  -6   3   9          2.72          2.74         2.53 o                         
  -5   3   9        158.79        147.17         4.73 o                         
  -4   3   9       1211.17       1194.83        23.22 o                         
  -3   3   9          4.75          1.82         1.56 o                         
  -2   3   9         14.76         15.13         1.88 o                         
  -1   3   9        784.74        771.39        14.48 o                         
   0   3   9        183.86        152.11         4.88 o                         
   1   3   9         11.08         14.30         2.14 o                         
   2   3   9         96.50        128.73         4.65 o                         
   3   3   9        140.06        157.82         6.71 o                         
   4   3   9          4.65         12.73         3.25 o                         
   5   3   9        148.54        139.06         6.67 o                         
   6   3   9         52.67         56.57         5.23 o                         
   7   3   9         32.21         25.06         5.11 o                         
   8   3   9          5.30         12.97         5.09 o                         
   9   3   9          0.51         -2.98         4.22 o                         
 -13   4   9          5.31          9.08         4.42 o                         
 -12   4   9          0.01          3.37         3.69 o                         
 -11   4   9          0.64          4.83         3.44 o                         
 -10   4   9          0.03          2.98         3.91 o                         
  -9   4   9         28.86         27.91         3.87 o                         
  -8   4   9         16.82         15.74         3.25 o                         
  -7   4   9        119.93        120.88         7.02 o                         
  -6   4   9        249.59        260.66         6.98 o                         
  -5   4   9        179.43        175.03         6.02 o                         
  -4   4   9        332.65        314.75         7.85 o                         
  -3   4   9         16.85         18.69         2.75 o                         
  -2   4   9        609.84        619.89        12.23 o                         
  -1   4   9          8.34          5.25         1.62 o                         
   0   4   9       1173.58       1122.41        20.15 o                         
   1   4   9         89.65        103.50         4.13 o                         
   2   4   9          2.77          4.63         1.85 o                         
   3   4   9        713.32        720.49        16.98 o                         
   4   4   9         20.22         22.93         3.87 o                         
   5   4   9         32.16         17.08         3.69 o                         
   6   4   9        258.04        274.61         9.94 o                         
   7   4   9         53.68         51.45         6.62 o                         
   8   4   9         17.68         14.90         4.82 o                         
   9   4   9         20.56         21.11         5.42 o                         
 -13   5   9          0.30          1.28         4.82 o                         
 -12   5   9         93.08        122.51         7.99 o                         
 -11   5   9         10.24         11.46         5.31 o                         
 -10   5   9        194.20        202.63         8.48 o                         
  -9   5   9         14.42         20.64         3.58 o                         
  -8   5   9         35.03         43.15         4.24 o                         
  -7   5   9        114.87        107.87         4.83 o                         
  -6   5   9        374.88        356.20         8.83 o                         
  -5   5   9         14.46         21.29         3.07 o                         
  -4   5   9          1.52          8.25         2.95 o                         
  -3   5   9          1.25          0.35         1.16 o                         
  -2   5   9        136.87        120.48         4.79 o                         
  -1   5   9        167.74        193.58         5.53 o                         
   0   5   9         86.65         79.30         3.83 o                         
   1   5   9         44.42         43.74         3.09 o                         
   2   5   9        491.95        476.10        12.41 o                         
   3   5   9         44.14         42.70         6.25 o                         
   4   5   9         87.63         72.94         5.36 o                         
   5   5   9        186.91        160.84         7.58 o                         
   6   5   9        230.15        229.53         8.95 o                         
   7   5   9         81.63         90.15         6.47 o                         
   8   5   9          4.28          5.32         5.11 o                         
   9   5   9         41.88         45.76         7.15 o                         
 -13   6   9          6.10         -1.70         6.81 o                         
 -12   6   9         24.73         35.58         5.36 o                         
 -11   6   9         16.95         13.63         3.93 o                         
 -10   6   9          4.02          1.97         3.25 o                         
  -9   6   9         43.33         45.00         4.51 o                         
  -8   6   9         50.85         49.63         4.51 o                         
  -7   6   9         76.83         72.67         4.15 o                         
  -6   6   9        186.84        191.90         6.21 o                         
  -5   6   9        425.85        409.59         9.58 o                         
  -4   6   9        576.16        524.53        13.11 o                         
  -3   6   9          2.46          5.74         1.91 o                         
  -2   6   9        337.33        339.87         7.98 o                         
  -1   6   9        108.56        130.26         4.61 o                         
   0   6   9         45.26         41.15         2.99 o                         
   1   6   9        342.32        302.88         8.89 o                         
   2   6   9        836.56        768.24        17.73 o                         
   3   6   9         20.39         17.21         3.33 o                         
   4   6   9         79.86         73.31         5.48 o                         
   5   6   9         24.65         39.18         4.82 o                         
   6   6   9         87.72         73.07         5.98 o                         
   7   6   9         28.33         25.93         7.12 o                         
   8   6   9        114.18        101.22         8.43 o                         
   9   6   9         23.08         22.99         7.66 o                         
 -12   7   9         18.89         15.33         5.42 o                         
 -11   7   9          2.88         -1.42         3.14 o                         
 -10   7   9          1.80          5.02         3.25 o                         
  -9   7   9          1.95         -1.97         2.95 o                         
  -8   7   9         67.09         73.12         4.21 o                         
  -7   7   9        145.19        145.87         5.41 o                         
  -6   7   9        323.22        319.87         8.44 o                         
  -5   7   9          1.43          8.80         2.50 o                         
  -4   7   9         39.15         39.18         3.61 o                         
  -3   7   9          1.62          8.40         4.99 o                         
  -2   7   9        691.61        662.98        13.14 o                         
  -1   7   9        548.18        501.03        11.68 o                         
   0   7   9        921.27        891.89        16.82 o                         
   1   7   9          1.04          1.93         2.69 o                         
   2   7   9         18.36         11.28         3.27 o                         
   3   7   9          6.37         -3.30         6.85 o                         
   4   7   9        148.35        151.67         7.17 o                         
   5   7   9        178.23        167.18         7.67 o                         
   6   7   9         17.65         11.01         5.63 o                         
   7   7   9         51.84         57.15         5.79 o                         
   8   7   9         37.93         31.49         5.70 o                         
   9   7   9        153.51        155.84        14.48 o                         
 -12   8   9         29.71         36.13         6.91 o                         
 -11   8   9          3.78          2.07         3.58 o                         
 -10   8   9          2.89          1.97         3.25 o                         
  -9   8   9         22.73         15.44         3.58 o                         
  -8   8   9         16.14         20.31         2.93 o                         
  -7   8   9        603.89        599.14        13.10 o                         
  -6   8   9         23.87         23.48         3.02 o                         
  -5   8   9        983.34        898.16        17.78 o                         
  -4   8   9        409.83        397.94         9.59 o                         
  -3   8   9        292.54        262.14         8.39 o                         
  -2   8   9        252.89        235.84         6.64 o                         
  -1   8   9         39.39         30.89         2.87 o                         
   0   8   9        111.36        127.26         4.70 o                         
   1   8   9        116.35        118.13         6.02 o                         
   2   8   9         50.18         63.65         5.37 o                         
   3   8   9         55.95         34.70         4.28 o                         
   4   8   9        321.71        258.78        11.46 o                         
   5   8   9          0.04          1.92         3.56 o                         
   6   8   9          0.18         -1.38         3.33 o                         
   7   8   9        164.11        171.21         8.74 o                         
   8   8   9         11.86         19.88         4.87 o                         
   9   8   9          1.54         13.63         7.66 o                         
 -12   9   9          4.69          9.37         7.66 o                         
 -11   9   9         11.00         11.05         5.01 o                         
 -10   9   9         51.89         58.65         5.51 o                         
  -9   9   9          5.50          0.60         3.09 o                         
  -8   9   9        220.06        241.53         7.58 o                         
  -7   9   9         26.92         29.09         3.25 o                         
  -6   9   9         79.00         87.42         4.70 o                         
  -5   9   9        395.38        385.78         9.56 o                         
  -4   9   9         79.35         84.76         6.03 o                         
  -3   9   9        167.94        149.78         6.47 o                         
  -2   9   9        293.81        263.86         7.18 o                         
  -1   9   9        350.80        332.88         8.29 o                         
   0   9   9         10.79         12.58         3.01 o                         
   1   9   9         68.96         64.07         4.93 o                         
   2   9   9         83.21         95.92         9.31 o                         
   3   9   9        103.39         93.89         8.28 o                         
   4   9   9        584.21        521.70        14.46 o                         
   5   9   9        103.81        102.96         7.45 o                         
   6   9   9         26.42         31.21         4.87 o                         
   7   9   9         33.81         35.32         5.07 o                         
   8   9   9         44.38         49.15         7.37 o                         
 -11  10   9         25.53         42.10         6.91 o                         
 -10  10   9         12.69         21.22         4.24 o                         
  -9  10   9          5.56          4.97         3.25 o                         
  -8  10   9          0.03         -0.76         2.14 o                         
  -7  10   9         17.78         27.92         3.28 o                         
  -6  10   9         48.25         41.75         3.57 o                         
  -5  10   9          2.23          4.83         2.50 o                         
  -4  10   9        308.71        287.70         8.97 o                         
  -3  10   9        390.11        380.80        11.17 o                         
  -2  10   9         15.21         15.21         2.62 o                         
  -1  10   9          0.00         -0.73         2.58 o                         
   0  10   9         83.54         71.00         6.75 o                         
   1  10   9         14.12          3.14         3.61 o                         
   2  10   9        196.34        185.89        10.22 o                         
   3  10   9          0.85          8.09         4.38 o                         
   4  10   9        399.56        335.82        13.91 o                         
   5  10   9         72.62         66.45         5.65 o                         
   6  10   9          3.49          6.19         3.58 o                         
   7  10   9        180.50        201.71        11.07 o                         
   8  10   9         99.97        113.42        10.03 o                         
   9  10   9         19.31         39.17        12.77 o                         
 -11  11   9          1.56          6.81         6.81 o                         
 -10  11   9         34.82         30.73         4.73 o                         
  -9  11   9         16.37         14.84         5.71 o                         
  -8  11   9         34.51         37.68         4.73 o                         
  -7  11   9         32.21         28.36         3.37 o                         
  -6  11   9         12.36         10.82         2.81 o                         
  -5  11   9          3.62          2.38         2.45 o                         
  -4  11   9          6.46         16.46         3.46 o                         
  -3  11   9        150.51        129.16         6.58 o                         
  -2  11   9         20.50         16.75         3.46 o                         
  -1  11   9        107.59         79.57         7.24 o                         
   0  11   9          6.15          6.75         3.61 o                         
   1  11   9         45.02         42.13         5.93 o                         
   2  11   9        206.22        188.20        10.03 o                         
   3  11   9        139.70        140.10         9.41 o                         
   4  11   9         80.54         64.80         7.55 o                         
   5  11   9          9.46         28.86         5.80 o                         
   6  11   9          1.61          5.10         3.58 o                         
   7  11   9         42.48         56.05         6.07 o                         
   8  11   9          0.09          4.74         9.37 o                         
   9  11   9          0.00         12.77        11.92 o                         
 -10  12   9         34.96         43.47         8.52 o                         
  -9  12   9         30.41         34.82         4.73 o                         
  -8  12   9          0.00          1.41         2.58 o                         
  -7  12   9          0.34          2.47         3.07 o                         
  -6  12   9         64.80         60.94         4.46 o                         
  -5  12   9          4.49          0.91         2.50 o                         
  -4  12   9        105.66        123.22         6.67 o                         
  -3  12   9          0.07          8.08         3.01 o                         
  -2  12   9         35.61         33.16         3.90 o                         
  -1  12   9          0.03          5.23         3.72 o                         
   0  12   9          6.88          6.57         3.72 o                         
   1  12   9          6.35          0.28         6.81 o                         
   2  12   9        616.15        565.05        19.63 o                         
   3  12   9         12.74         17.50         5.03 o                         
   4  12   9          2.49          1.14         5.54 o                         
   5  12   9          0.27          3.41         6.39 o                         
   6  12   9          0.06          2.27         5.96 o                         
   7  12   9          2.70          1.45         5.25 o                         
   8  12   9         30.91         48.54        14.48 o                         
   9  12   9          0.07         15.33        11.07 o                         
 -10  13   9          0.00         -5.96         5.96 o                         
  -9  13   9         48.58         51.78         8.52 o                         
  -8  13   9         19.47         26.66         3.71 o                         
  -7  13   9         30.87         30.28         3.68 o                         
  -6  13   9          9.64         11.44         2.99 o                         
  -5  13   9         11.35         12.41         2.99 o                         
  -4  13   9        246.40        231.31         8.77 o                         
  -3  13   9        386.53        351.11        11.08 o                         
  -2  13   9         26.88         30.74         5.51 o                         
  -1  13   9         20.67         20.21         5.03 o                         
   0  13   9          0.01          3.69         4.26 o                         
   1  13   9          1.93          5.26         4.49 o                         
   2  13   9        175.91        148.81        10.03 o                         
   3  13   9         38.09         30.66         5.80 o                         
   4  13   9          1.96          3.69         6.81 o                         
   5  13   9         60.65         73.85         8.35 o                         
   6  13   9        192.36        180.40         8.67 o                         
   7  13   9          8.94         20.21         7.66 o                         
   8  13   9          4.20          9.37        11.92 o                         
 -10  14   9          3.28          3.41         6.81 o                         
  -9  14   9         26.68         38.34         6.62 o                         
  -8  14   9          9.29         -2.58         2.58 o                         
  -7  14   9          3.59         11.95         3.17 o                         
  -6  14   9          0.31         -1.30         2.64 o                         
  -5  14   9         33.11         30.29         3.80 o                         
  -4  14   9         15.65         12.02         3.69 o                         
  -3  14   9         69.89         92.80         6.23 o                         
  -2  14   9         29.59         31.20         5.67 o                         
  -1  14   9         23.75         21.42         5.96 o                         
   0  14   9         56.96         39.77         5.96 o                         
   1  14   9          3.04          3.83         5.11 o                         
   2  14   9        105.44        104.51         9.20 o                         
   3  14   9          7.52          8.28         5.03 o                         
   4  14   9         13.89          7.17         5.15 o                         
   5  14   9         60.25         64.13         5.96 o                         
   6  14   9         26.61         25.62         4.45 o                         
   7  14   9         55.57         81.55         8.76 o                         
   8  14   9          1.53         22.14        13.63 o                         
  -9  15   9          0.74          6.81         7.66 o                         
  -8  15   9          0.25          7.24         4.82 o                         
  -7  15   9         17.95         13.35         3.60 o                         
  -6  15   9          5.98          5.12         2.93 o                         
  -5  15   9          0.00          1.48         3.77 o                         
  -4  15   9         15.96         24.03         4.63 o                         
  -3  15   9          6.92         13.07         4.88 o                         
  -2  15   9         11.22         18.17         5.03 o                         
  -1  15   9         56.03         54.13         6.93 o                         
   0  15   9         15.91         25.53         5.67 o                         
   1  15   9          0.74          0.53         4.38 o                         
   2  15   9          2.01         11.59         5.03 o                         
   3  15   9          8.45          4.40         6.39 o                         
   4  15   9         12.09         20.98         5.91 o                         
   5  15   9          1.09          6.81         5.33 o                         
   6  15   9         63.08         80.90        17.03 o                         
   7  15   9          2.18         -0.85        12.77 o                         
  -8  16   9         32.21         53.98         8.11 o                         
  -7  16   9         21.38         24.77         6.54 o                         
  -6  16   9          0.85          5.67         3.56 o                         
  -5  16   9         22.65         28.11         4.10 o                         
  -4  16   9         28.17         34.59        17.03 o                         
  -3  16   9          2.44          1.34         4.26 o                         
  -2  16   9         16.29         26.73         5.67 o                         
  -1  16   9         12.23          7.66        10.22 o                         
   0  16   9        269.30        244.73        12.69 o                         
   1  16   9          3.87          7.66         5.15 o                         
   2  16   9         10.66         12.77         5.67 o                         
   3  16   9         12.62         15.17        14.48 o                         
   4  16   9         54.50         71.53        15.33 o                         
   5  16   9         46.75         51.09        14.48 o                         
   6  16   9         34.67         50.24        14.48 o                         
  -8  17   9         14.78         29.81        11.92 o                         
  -7  17   9         13.40         25.55         6.75 o                         
  -6  17   9         75.76         90.54         7.39 o                         
  -5  17   9         42.78         43.43        10.22 o                         
  -4  17   9         28.45         37.47        10.22 o                         
  -3  17   9          0.03          1.02         5.54 o                         
  -2  17   9        216.20        215.13        12.77 o                         
  -1  17   9         55.87         45.74         7.09 o                         
   0  17   9         50.96         51.58         8.09 o                         
   1  17   9         15.69         16.46         6.81 o                         
   2  17   9         28.94         45.13        12.77 o                         
   3  17   9          1.40          9.37        11.07 o                         
   4  17   9          0.03          8.52        11.07 o                         
   5  17   9         31.09         47.69        14.48 o                         
  -7  18   9         20.35         19.59        11.07 o                         
  -6  18   9          3.68          8.21        10.64 o                         
  -5  18   9          4.64         20.44         8.52 o                         
  -4  18   9          3.10         12.77         8.52 o                         
  -3  18   9        118.46        124.33        16.18 o                         
  -2  18   9         14.23         22.14         9.37 o                         
  -1  18   9         58.26        109.00        16.18 o                         
   0  18   9          6.32         22.14        11.07 o                         
   1  18   9         22.28         32.36        12.77 o                         
   2  18   9          7.92         19.59        11.07 o                         
   3  18   9         26.49         28.10        12.77 o                         
  -6  19   9         27.19         48.54        11.07 o                         
  -5  19   9          1.58         13.63         8.52 o                         
  -4  19   9         32.86         43.43        11.07 o                         
  -3  19   9          4.73         26.40        10.22 o                         
  -2  19   9         19.72         56.20        12.77 o                         
  -1  19   9          1.06         24.70        11.07 o                         
   0  19   9         45.72         57.06        14.48 o                         
   1  19   9         22.54         19.59        11.07 o                         
   2  19   9          0.36          8.52        11.07 o                         
  -5  20   9         59.39         93.67        14.48 o                         
  -4  20   9          8.03          7.66         8.52 o                         
  -3  20   9         40.47         78.34        14.48 o                         
  -2  20   9         72.80         73.24        14.48 o                         
  -1  20   9          0.17          3.41         9.37 o                         
 -12   0  10         26.52         35.77         9.37 o                         
 -10   0  10         80.09         65.27         6.13 o                         
  -8   0  10          4.59         -1.28         3.01 o                         
  -6   0  10        147.38        139.66        11.07 o                         
  -4   0  10          5.32          8.62         2.19 o                         
  -2   0  10       1216.90       1276.21        32.01 o                         
   0   0  10        707.93        622.62        17.69 o                         
   2   0  10         72.37         69.08         5.70 o                         
   4   0  10         38.32         37.47         7.66 o                         
   6   0  10        381.87        349.15        19.59 o                         
   8   0  10         48.51         35.77         9.37 o                         
 -13   1  10          1.06         -4.49         4.49 o                         
 -12   1  10          0.01          0.85         4.22 o                         
 -11   1  10          8.26          5.11         3.44 o                         
 -10   1  10         25.32         21.42         3.25 o                         
  -9   1  10        124.67        114.77         5.26 o                         
  -8   1  10        252.31        232.46         6.94 o                         
  -7   1  10         37.58         25.60         3.37 o                         
  -6   1  10        119.82        122.04         7.51 o                         
  -5   1  10          7.07         10.22         3.01 o                         
  -4   1  10        116.73        122.31         4.16 o                         
  -3   1  10         42.61         48.12         2.89 o                         
  -2   1  10        128.52        123.93         4.46 o                         
  -1   1  10       1128.33       1084.38        19.62 o                         
   0   1  10        697.80        643.67        12.96 o                         
   1   1  10        518.06        521.74        11.06 o                         
   2   1  10        240.62        220.86         6.49 o                         
   3   1  10          6.23          7.23         2.14 o                         
   4   1  10        298.04        321.34         9.81 o                         
   5   1  10          2.67         14.48         4.22 o                         
   6   1  10         45.79         45.98         6.02 o                         
   7   1  10        367.02        347.03        13.85 o                         
   8   1  10          0.30          1.28         4.22 o                         
   9   1  10        154.31        159.86        10.84 o                         
 -13   2  10          7.02          8.09         5.42 o                         
 -12   2  10          1.94         -3.25         3.25 o                         
 -11   2  10         35.76         38.10         5.17 o                         
 -10   2  10         16.30         19.28         5.15 o                         
  -9   2  10          4.11          4.26         2.64 o                         
  -8   2  10          7.90          1.43         3.07 o                         
  -7   2  10        169.97        169.34         7.13 o                         
  -6   2  10         82.97         91.92         4.51 o                         
  -5   2  10          0.25         -0.29         1.84 o                         
  -4   2  10        209.42        209.86         5.61 o                         
  -3   2  10         18.26         20.87         2.46 o                         
  -2   2  10         66.23         75.25         4.06 o                         
  -1   2  10        380.77        356.00         8.26 o                         
   0   2  10        458.44        436.44         9.78 o                         
   1   2  10        540.26        472.58        10.32 o                         
   2   2  10        132.16        131.29         5.65 o                         
   3   2  10          0.05         -1.65         2.59 o                         
   4   2  10          2.04          5.68         2.95 o                         
   5   2  10        102.04         87.34         7.23 o                         
   6   2  10         13.86         12.82         8.09 o                         
   7   2  10         21.18         13.42         5.09 o                         
   8   2  10          0.01          3.75         4.49 o                         
   9   2  10        137.24        120.07        14.48 o                         
 -13   3  10          0.64          7.89         4.08 o                         
 -12   3  10          9.66          9.65         3.93 o                         
 -11   3  10         48.14         49.23         5.36 o                         
 -10   3  10         19.79         19.44         4.08 o                         
  -9   3  10         10.77          8.13         3.09 o                         
  -8   3  10          2.77          2.02         2.75 o                         
  -7   3  10         15.32          7.82         2.75 o                         
  -6   3  10        118.63        121.41         5.78 o                         
  -5   3  10          4.90          9.32         2.36 o                         
  -4   3  10        263.64        270.85         8.13 o                         
  -3   3  10        455.89        477.57         9.97 o                         
  -2   3  10          0.04         -0.49         1.62 o                         
  -1   3  10          6.45          5.86         1.99 o                         
   0   3  10          3.89          6.46         1.99 o                         
   1   3  10         18.84         24.34         3.81 o                         
   2   3  10        448.44        414.53         9.54 o                         
   3   3  10        158.62        148.53         6.67 o                         
   4   3  10         89.69         77.37         5.23 o                         
   5   3  10         11.73          4.85         3.09 o                         
   6   3  10        291.48        268.16        20.01 o                         
   7   3  10        200.40        203.27        14.05 o                         
   8   3  10          2.18         -3.16         4.26 o                         
   9   3  10          5.71         -3.41         6.81 o                         
 -13   4  10         41.91         53.65         7.83 o                         
 -12   4  10          3.19          0.59         3.61 o                         
 -11   4  10         60.44         67.82         5.86 o                         
 -10   4  10         78.80         89.70         6.21 o                         
  -9   4  10        211.36        209.58        10.01 o                         
  -8   4  10         11.42          9.75         3.09 o                         
  -7   4  10        229.20        228.48         8.48 o                         
  -6   4  10         52.65         47.64         3.46 o                         
  -5   4  10        108.06         99.29         4.85 o                         
  -4   4  10        503.67        473.28        13.09 o                         
  -3   4  10         24.07         21.46         2.38 o                         
  -2   4  10         51.28         49.00         3.14 o                         
  -1   4  10         10.09         12.76         2.38 o                         
   0   4  10          0.67          4.73         2.06 o                         
   1   4  10          1.39          1.10         1.82 o                         
   2   4  10        525.87        488.42        13.94 o                         
   3   4  10        468.58        472.60        12.90 o                         
   4   4  10        545.85        476.27        13.07 o                         
   5   4  10        158.55        129.41         8.84 o                         
   6   4  10          8.78         10.84         4.49 o                         
   7   4  10         70.96         65.48         6.91 o                         
   8   4  10        271.53        291.77        13.54 o                         
 -13   5  10          1.17          0.85         6.81 o                         
 -12   5  10          7.32          7.63         4.24 o                         
 -11   5  10         38.69         43.22         5.01 o                         
 -10   5  10         29.08         18.53         4.24 o                         
  -9   5  10         43.48         45.42         5.75 o                         
  -8   5  10         44.65         44.62         4.57 o                         
  -7   5  10          4.01          8.68         2.23 o                         
  -6   5  10         29.22         30.41         3.09 o                         
  -5   5  10         16.19         13.56         2.83 o                         
  -4   5  10        623.56        644.75        15.62 o                         
  -3   5  10        252.48        228.22         6.39 o                         
  -2   5  10       3303.67       3201.41        52.50 o                         
  -1   5  10       1071.23       1086.39        19.81 o                         
   0   5  10        545.98        507.17        10.91 o                         
   1   5  10         48.17         58.56         3.69 o                         
   2   5  10        818.56        777.35        19.30 o                         
   3   5  10         21.62         10.79         3.37 o                         
   4   5  10        135.44        130.61         6.85 o                         
   5   5  10        163.20        131.98         7.17 o                         
   6   5  10          2.53          3.88         3.61 o                         
   7   5  10          3.49          4.14         4.09 o                         
   8   5  10         95.43        111.06         8.97 o                         
 -13   6  10          4.04          0.00         6.81 o                         
 -12   6  10         48.20         51.15         6.01 o                         
 -11   6  10          0.01         -2.95         2.95 o                         
 -10   6  10          2.94          4.54         3.44 o                         
  -9   6  10         37.10         36.66         4.57 o                         
  -8   6  10         15.35         19.24         3.75 o                         
  -7   6  10         24.59         20.96         2.93 o                         
  -6   6  10         17.16         25.53         2.93 o                         
  -5   6  10         10.36          7.46         2.59 o                         
  -4   6  10         11.45         15.41         2.87 o                         
  -3   6  10         32.19         34.68         2.99 o                         
  -2   6  10         22.69         27.27         2.75 o                         
  -1   6  10          3.28          6.97         2.11 o                         
   0   6  10        200.99        178.40         5.68 o                         
   1   6  10         26.38         29.52         3.97 o                         
   2   6  10        489.45        484.13        13.03 o                         
   3   6  10        185.24        176.64         7.78 o                         
   4   6  10          1.90          1.67         2.95 o                         
   5   6  10        192.21        168.28         7.74 o                         
   6   6  10          2.61          3.68         4.35 o                         
   7   6  10         36.04         24.81         5.42 o                         
   8   6  10         21.93         18.51         5.70 o                         
 -13   7  10          0.65         -1.70         6.81 o                         
 -12   7  10          2.20          4.06         5.09 o                         
 -11   7  10          0.18          0.57         3.44 o                         
 -10   7  10          1.92          0.00         3.44 o                         
  -9   7  10          8.15          6.81         3.44 o                         
  -8   7  10          5.69          5.32         3.26 o                         
  -7   7  10          0.65          2.10         2.06 o                         
  -6   7  10          4.89          7.64         2.29 o                         
  -5   7  10        888.15        847.15        16.81 o                         
  -4   7  10        784.92        734.57        17.48 o                         
  -3   7  10       1427.12       1381.52        29.39 o                         
  -2   7  10        212.50        180.84         5.76 o                         
  -1   7  10       1055.65       1063.08        19.78 o                         
   0   7  10        228.66        233.45         6.74 o                         
   1   7  10         12.86          7.86         4.86 o                         
   2   7  10        215.11        193.06         7.78 o                         
   3   7  10         11.33          5.03         3.19 o                         
   4   7  10        167.56        161.82         7.78 o                         
   5   7  10         77.85         78.78        10.34 o                         
   6   7  10          4.92         14.50         3.97 o                         
   7   7  10         32.11         39.35         5.46 o                         
   8   7  10        143.17        167.76        14.48 o                         
 -12   8  10         92.23        108.21         9.92 o                         
 -11   8  10        134.67        125.75         7.87 o                         
 -10   8  10         12.02         17.62         4.24 o                         
  -9   8  10          0.68          0.13         3.38 o                         
  -8   8  10          0.30          1.70         2.95 o                         
  -7   8  10         32.67         35.43         4.67 o                         
  -6   8  10         80.32         86.58         4.39 o                         
  -5   8  10         23.78         29.99         4.06 o                         
  -4   8  10        684.34        679.43        16.71 o                         
  -3   8  10          9.29         13.93         3.19 o                         
  -2   8  10         73.76         77.64         4.06 o                         
  -1   8  10         29.49         35.72         3.13 o                         
   0   8  10          1.35         -0.45         2.69 o                         
   1   8  10        199.80        196.24         7.67 o                         
   2   8  10         13.95         16.49         3.46 o                         
   3   8  10        400.16        336.19        10.87 o                         
   4   8  10        163.69        154.57         7.78 o                         
   5   8  10         10.37         10.22         5.02 o                         
   6   8  10          0.73          7.63         4.62 o                         
   7   8  10          0.17         -0.88         4.01 o                         
   8   8  10         65.61         85.16        11.92 o                         
 -12   9  10          0.60          2.55         5.96 o                         
 -11   9  10          0.09         -1.99         4.49 o                         
 -10   9  10         84.02         94.43         8.01 o                         
  -9   9  10          8.09         10.70         3.58 o                         
  -8   9  10         29.29         31.73         3.52 o                         
  -7   9  10         52.28         58.98         4.23 o                         
  -6   9  10         17.70         17.37         3.29 o                         
  -5   9  10        255.41        247.35         7.48 o                         
  -4   9  10          1.42          6.53         2.87 o                         
  -3   9  10       1560.52       1602.41        33.87 o                         
  -2   9  10         18.77         22.28         2.71 o                         
  -1   9  10        523.83        473.44        15.00 o                         
   0   9  10         28.47         33.76         4.05 o                         
   1   9  10        352.21        312.06         9.98 o                         
   2   9  10        147.00        115.65         6.38 o                         
   3   9  10        440.85        407.56        12.27 o                         
   4   9  10          8.55          4.38         5.65 o                         
   5   9  10          7.99          6.76         4.63 o                         
   6   9  10         58.71         57.12         5.79 o                         
   7   9  10          0.01          5.00         3.90 o                         
 -11  10  10          1.75          7.91        10.64 o                         
 -10  10  10          4.53          3.82         4.11 o                         
  -9  10  10         28.80         35.63         5.19 o                         
  -8  10  10          0.05         -1.80         2.23 o                         
  -7  10  10         33.92         28.79         3.37 o                         
  -6  10  10          6.46          4.20         2.50 o                         
  -5  10  10        534.03        525.90        12.21 o                         
  -4  10  10        109.46        101.98         5.79 o                         
  -3  10  10        467.09        398.42        18.49 o                         
  -2  10  10        179.24        157.12         7.93 o                         
  -1  10  10         88.42         84.44         9.47 o                         
   0  10  10        142.96        147.82         6.74 o                         
   1  10  10        142.29        128.38         6.47 o                         
   2  10  10          0.28         -2.80         2.80 o                         
   3  10  10         18.49         13.13         3.84 o                         
   4  10  10        109.44        137.69         9.17 o                         
   5  10  10        224.39        189.90         9.18 o                         
   6  10  10          5.96          7.88         4.05 o                         
   7  10  10         25.39         27.49         6.75 o                         
   8  10  10          3.53          3.41        10.22 o                         
 -11  11  10          0.62          8.22         8.94 o                         
 -10  11  10         41.67         54.80        10.22 o                         
  -9  11  10          6.92          6.10         3.37 o                         
  -8  11  10          7.48          4.23         2.74 o                         
  -7  11  10          0.23          1.50         2.42 o                         
  -6  11  10         14.65         19.42         3.25 o                         
  -5  11  10          0.83          3.95         3.19 o                         
  -4  11  10         57.49         46.62         5.57 o                         
  -3  11  10        236.81        253.30         9.07 o                         
  -2  11  10         30.53         39.01         6.38 o                         
  -1  11  10         35.88         42.40         4.20 o                         
   0  11  10         35.77         21.08         3.53 o                         
   1  11  10          9.26         11.92         3.53 o                         
   2  11  10          0.87          1.05         3.01 o                         
   3  11  10         55.65         46.95         5.07 o                         
   4  11  10          1.26         -0.43         3.05 o                         
   5  11  10        222.01        211.50        10.91 o                         
   6  11  10          2.70          8.09         4.28 o                         
   7  11  10         51.90         86.86        15.33 o                         
   8  11  10         12.37         22.14        11.92 o                         
 -10  12  10         73.31         86.22         9.03 o                         
  -9  12  10          6.25          9.73         4.08 o                         
  -8  12  10          4.88          2.40         2.64 o                         
  -7  12  10         26.80         29.44         3.68 o                         
  -6  12  10          2.09          6.13         3.69 o                         
  -5  12  10        343.06        349.62        11.45 o                         
  -4  12  10          5.66          6.81         3.27 o                         
  -3  12  10         33.76         27.46         6.98 o                         
  -2  12  10          1.35          2.95         5.11 o                         
  -1  12  10         41.81         47.72         6.30 o                         
   0  12  10         32.12         44.28         6.13 o                         
   1  12  10         85.57         78.05         7.55 o                         
   2  12  10          7.58         -1.70         5.11 o                         
   3  12  10         78.61         71.51         7.55 o                         
   4  12  10         14.21         14.03         3.97 o                         
   5  12  10          3.55          3.16         3.90 o                         
   6  12  10          0.40          0.60         4.88 o                         
   7  12  10          6.05         10.22        11.07 o                         
   8  12  10          0.91         10.22        11.07 o                         
 -10  13  10         23.12         23.67         5.93 o                         
  -9  13  10         20.41         30.77         6.39 o                         
  -8  13  10         37.04         34.76         4.23 o                         
  -7  13  10         49.00         59.74         4.61 o                         
  -6  13  10         33.07         40.39         4.23 o                         
  -5  13  10        480.46        460.09        17.61 o                         
  -4  13  10          7.14          9.77         3.46 o                         
  -3  13  10         25.17         28.03         4.60 o                         
  -2  13  10          6.21          3.07         4.25 o                         
  -1  13  10         27.76         22.43         5.03 o                         
   0  13  10          9.32          8.52         4.25 o                         
   1  13  10         26.70         22.74         5.15 o                         
   2  13  10          8.87          9.37         4.88 o                         
   3  13  10          8.32         13.44         5.03 o                         
   4  13  10         26.93         24.10         6.45 o                         
   5  13  10         65.81         90.86         7.17 o                         
   6  13  10          1.89          3.41        11.07 o                         
   7  13  10         61.79         74.09        16.18 o                         
   8  13  10          1.91         18.73        11.92 o                         
  -9  14  10          0.30         12.35         5.42 o                         
  -8  14  10          4.84          9.14         3.87 o                         
  -7  14  10         40.93         38.31         4.23 o                         
  -6  14  10         30.49         24.11         3.80 o                         
  -5  14  10         48.80         39.58         4.87 o                         
  -4  14  10        145.85        141.39         7.17 o                         
  -3  14  10          0.07          0.06         3.72 o                         
  -2  14  10          0.44         -3.46         3.46 o                         
  -1  14  10          7.46         19.25         4.88 o                         
   0  14  10         57.80         46.39         6.30 o                         
   1  14  10         31.09         28.17         5.67 o                         
   2  14  10          0.34         -2.66         4.68 o                         
   3  14  10         20.19         29.16         8.52 o                         
   4  14  10         29.32         35.66         7.09 o                         
   5  14  10          0.94          2.55        10.22 o                         
   6  14  10         11.55          4.57         4.64 o                         
   7  14  10          7.76         17.03        11.92 o                         
  -9  15  10          0.59          3.83         5.42 o                         
  -8  15  10         86.06         83.40         8.72 o                         
  -7  15  10          0.61          5.77         3.75 o                         
  -6  15  10         13.34         17.05         3.52 o                         
  -5  15  10          2.38          2.88         4.14 o                         
  -4  15  10         18.40         14.08         4.88 o                         
  -3  15  10         25.36         29.35         5.67 o                         
  -2  15  10         33.29         36.34         6.30 o                         
  -1  15  10         43.48         53.36         6.93 o                         
   0  15  10          3.08          2.02         4.38 o                         
   1  15  10          1.59          7.10         9.37 o                         
   2  15  10          7.26          7.38         4.57 o                         
   3  15  10         12.07         13.45         5.67 o                         
   4  15  10          3.30         14.48        11.07 o                         
   5  15  10         19.81         27.25        12.77 o                         
   6  15  10         14.45         31.51        13.63 o                         
  -8  16  10          2.35          7.74         6.44 o                         
  -7  16  10        100.60         92.03         7.49 o                         
  -6  16  10          1.50          8.18         4.37 o                         
  -5  16  10          6.99         16.18         8.52 o                         
  -4  16  10         80.32         91.99         8.79 o                         
  -3  16  10          0.16         -1.19         4.25 o                         
  -2  16  10         13.39          7.47         8.52 o                         
  -1  16  10        118.23        119.23         9.60 o                         
   0  16  10          6.95          5.61         4.88 o                         
   1  16  10         22.55         27.37         7.66 o                         
   2  16  10          8.40         11.92        10.22 o                         
   3  16  10          0.00         18.73        11.92 o                         
   4  16  10          2.48         17.88        11.92 o                         
   5  16  10          0.48         19.59        11.92 o                         
  -8  17  10          1.11          4.26         6.81 o                         
  -7  17  10        110.61        124.42        11.44 o                         
  -6  17  10         22.22         29.81        10.22 o                         
  -5  17  10          5.11         10.22         8.52 o                         
  -4  17  10          0.01         -6.81         6.81 o                         
  -3  17  10          0.28         10.22         8.52 o                         
  -2  17  10          8.41         16.18         9.37 o                         
  -1  17  10          2.14         13.63         9.37 o                         
   0  17  10         18.29         32.36        11.92 o                         
   1  17  10         29.24         43.43        12.77 o                         
   2  17  10         29.85         52.80        13.63 o                         
   3  17  10          0.56         28.95        11.92 o                         
   4  17  10         12.85         36.62        13.63 o                         
  -7  18  10         38.70         43.47         8.37 o                         
  -6  18  10        162.78        186.49        18.73 o                         
  -5  18  10          8.48         14.48         9.37 o                         
  -4  18  10          0.02          5.11         7.66 o                         
  -3  18  10          0.42         17.88         9.37 o                         
  -2  18  10         27.99         33.21        11.07 o                         
  -1  18  10          9.23         11.92        10.22 o                         
   0  18  10         21.93         40.02        11.92 o                         
   1  18  10         40.90         62.16        14.48 o                         
   2  18  10         46.91         37.47        12.77 o                         
  -5  19  10         41.62         56.20        12.77 o                         
  -4  19  10          0.02          1.70         8.52 o                         
  -3  19  10         11.57         22.99        10.22 o                         
  -2  19  10          1.03          4.26         8.52 o                         
  -1  19  10         90.78        120.07        17.03 o                         
   0  19  10          0.73          4.26         9.37 o                         
 -13   0  11          5.82         11.07         7.66 o                         
 -11   0  11          5.99          6.81         5.96 o                         
  -9   0  11        391.54        395.02        14.52 o                         
  -7   0  11         88.68         76.64        10.22 o                         
  -5   0  11          0.63          3.41         4.26 o                         
  -3   0  11        271.36        258.21        13.20 o                         
  -1   0  11       2280.14       2165.30        52.13 o                         
   1   0  11       2445.31       2434.02        64.72 o                         
   3   0  11        891.20        890.33        24.69 o                         
   5   0  11         19.25         12.77         6.81 o                         
   7   0  11         92.30         98.78        11.92 o                         
 -13   1  11          2.28         -1.70         6.81 o                         
 -12   1  11         40.89         39.50         8.52 o                         
 -11   1  11          1.03          5.02         3.51 o                         
 -10   1  11         43.20         47.57         4.87 o                         
  -9   1  11          1.20          5.27         2.64 o                         
  -8   1  11         24.13         21.34         3.51 o                         
  -7   1  11        155.10        142.07         8.43 o                         
  -6   1  11          0.15          0.31         3.27 o                         
  -5   1  11        102.52         80.92         4.43 o                         
  -4   1  11         26.28         28.03         2.45 o                         
  -3   1  11        321.10        304.63         7.45 o                         
  -2   1  11         79.31         71.83         3.86 o                         
  -1   1  11        556.42        502.33        10.92 o                         
   0   1  11       3409.51       3329.49        54.93 o                         
   1   1  11         77.11        100.06         6.02 o                         
   2   1  11        249.82        273.85        11.43 o                         
   3   1  11        823.50        821.40        19.01 o                         
   4   1  11          4.29          1.57         3.88 o                         
   5   1  11        907.71        811.49        23.78 o                         
   6   1  11         13.93         17.03         4.82 o                         
   7   1  11          0.00          3.97         4.49 o                         
   8   1  11         10.04          6.21         5.09 o                         
 -13   2  11          1.13         -2.55         6.81 o                         
 -12   2  11         18.39         19.05         5.70 o                         
 -11   2  11         26.95         28.52         4.51 o                         
 -10   2  11         68.64         72.12         6.01 o                         
  -9   2  11         11.45         11.96         3.37 o                         
  -8   2  11         67.65         68.19         5.23 o                         
  -7   2  11         54.49         49.42         7.24 o                         
  -6   2  11        217.23        198.67         9.92 o                         
  -5   2  11        385.58        345.88         9.77 o                         
  -4   2  11          0.00         -0.52         1.49 o                         
  -3   2  11        179.50        183.37         5.56 o                         
  -2   2  11         14.96          9.02         2.46 o                         
  -1   2  11       3145.61       3024.77        50.01 o                         
   0   2  11        521.49        546.38        11.91 o                         
   1   2  11       2939.77       2836.74        47.42 o                         
   2   2  11       1517.49       1512.95        26.99 o                         
   3   2  11        342.27        328.48        10.32 o                         
   4   2  11          6.05          8.64         3.09 o                         
   5   2  11         58.62         49.49         6.30 o                         
   6   2  11         49.23         49.71         6.30 o                         
   7   2  11        208.60        205.19        11.13 o                         
   8   2  11          0.44          0.85         4.82 o                         
 -13   3  11          8.76         22.14         9.37 o                         
 -12   3  11         23.02         23.66         4.73 o                         
 -11   3  11          0.15         -3.25         3.25 o                         
 -10   3  11         12.71         12.97         4.46 o                         
  -9   3  11         25.52         34.80         4.59 o                         
  -8   3  11         21.60         18.69         3.58 o                         
  -7   3  11         34.48         29.41         4.01 o                         
  -6   3  11          0.72          2.13         3.61 o                         
  -5   3  11          7.04          7.42         2.87 o                         
  -4   3  11        152.99        127.59         9.67 o                         
  -3   3  11        128.56        118.65         4.63 o                         
  -2   3  11         17.36         14.19         2.70 o                         
  -1   3  11        500.69        484.21        14.50 o                         
   0   3  11       1440.26       1390.04        27.16 o                         
   1   3  11       5873.61       5667.08        91.64 o                         
   2   3  11       2026.89       1969.42        39.39 o                         
   3   3  11        860.78        844.26        19.63 o                         
   4   3  11         20.35         31.17         8.15 o                         
   5   3  11         22.52         22.68         4.82 o                         
   6   3  11          0.04          2.95         3.88 o                         
   7   3  11         74.44         87.27         8.37 o                         
   8   3  11          0.29          0.00         4.82 o                         
 -13   4  11         46.98         50.24        11.07 o                         
 -12   4  11         11.78         13.34         4.42 o                         
 -11   4  11          5.80          2.02         3.34 o                         
 -10   4  11          0.11          4.57         3.37 o                         
  -9   4  11         85.79         80.88         6.13 o                         
  -8   4  11         38.41         42.03         4.51 o                         
  -7   4  11         17.28         17.97         3.63 o                         
  -6   4  11         22.46         19.33         3.00 o                         
  -5   4  11         29.21         23.90         3.09 o                         
  -4   4  11         12.20         11.03         2.56 o                         
  -3   4  11        251.67        275.22         7.14 o                         
  -2   4  11        796.09        759.53        14.98 o                         
  -1   4  11       1523.20       1441.35        25.65 o                         
   0   4  11         11.17         19.73         3.11 o                         
   1   4  11         85.97         64.66         4.06 o                         
   2   4  11         50.05         46.50         4.51 o                         
   3   4  11        629.62        529.29        15.97 o                         
   4   4  11         19.63         17.04         3.87 o                         
   5   4  11        315.92        279.13         9.99 o                         
   6   4  11          6.59          4.62         6.39 o                         
   7   4  11         16.89         12.82         5.09 o                         
   8   4  11          0.24          5.11         6.81 o                         
 -12   5  11          1.62          4.88         4.08 o                         
 -11   5  11          0.19         -2.87         2.87 o                         
 -10   5  11          1.60          2.42         3.25 o                         
  -9   5  11         71.80         71.89         6.51 o                         
  -8   5  11         52.61         46.88         4.87 o                         
  -7   5  11          0.17         -1.75         2.59 o                         
  -6   5  11          0.19         -2.63         2.63 o                         
  -5   5  11        765.42        732.94        17.40 o                         
  -4   5  11        442.22        360.55        11.32 o                         
  -3   5  11        586.09        570.73        11.96 o                         
  -2   5  11       2462.53       2328.89        39.45 o                         
  -1   5  11       3702.04       3445.56        56.69 o                         
   0   5  11        188.57        180.19         6.29 o                         
   1   5  11         18.04         21.00         3.58 o                         
   2   5  11         14.36         25.68         3.87 o                         
   3   5  11        158.35        148.60        13.95 o                         
   4   5  11         56.30         54.48         5.19 o                         
   5   5  11        103.45        115.56        10.70 o                         
   6   5  11         11.88         14.48         4.82 o                         
   7   5  11        126.96        123.91         9.63 o                         
 -12   6  11          3.16          7.86         5.09 o                         
 -11   6  11          1.09          0.28         3.44 o                         
 -10   6  11         47.00         32.86         4.57 o                         
  -9   6  11          1.60          5.51         3.25 o                         
  -8   6  11          0.31         -2.24         2.75 o                         
  -7   6  11         49.30         41.66         4.37 o                         
  -6   6  11         13.10         13.27         3.00 o                         
  -5   6  11         39.53         47.94         4.20 o                         
  -4   6  11         12.70         13.28         2.95 o                         
  -3   6  11        726.58        714.02        17.03 o                         
  -2   6  11        656.18        650.64        13.50 o                         
  -1   6  11       2146.95       2130.10        36.44 o                         
   0   6  11        146.34        131.39         5.90 o                         
   1   6  11         39.12         47.86         4.47 o                         
   2   6  11       1647.10       1541.67        32.36 o                         
   3   6  11         22.99         22.24         4.99 o                         
   4   6  11       1523.89       1381.86        29.89 o                         
   5   6  11        331.03        297.10        10.79 o                         
   6   6  11          0.42          9.49         6.79 o                         
   7   6  11         33.44         22.59         5.42 o                         
 -12   7  11          7.09          5.96         6.81 o                         
 -11   7  11         45.29         41.03         5.36 o                         
 -10   7  11         11.82         12.35         3.75 o                         
  -9   7  11         28.85         32.75         4.42 o                         
  -8   7  11          0.06          5.58         3.09 o                         
  -7   7  11        160.61        152.44         5.96 o                         
  -6   7  11         25.65         25.62         3.61 o                         
  -5   7  11         68.47         63.60         4.98 o                         
  -4   7  11        471.90        446.24        12.37 o                         
  -3   7  11       1004.60        919.32        21.29 o                         
  -2   7  11        771.48        736.53        15.36 o                         
  -1   7  11       3325.88       3226.99        53.81 o                         
   0   7  11        160.93        164.11         7.08 o                         
   1   7  11          6.59          6.58         3.19 o                         
   2   7  11          6.53          5.51         3.72 o                         
   3   7  11        954.16        908.53        21.56 o                         
   4   7  11        246.01        276.29        10.30 o                         
   5   7  11        221.58        217.22         9.38 o                         
   6   7  11         14.48         18.24         4.57 o                         
   7   7  11         16.29         22.64         5.42 o                         
 -12   8  11          0.18          0.00         5.96 o                         
 -11   8  11          0.96         -0.85         4.22 o                         
 -10   8  11          6.07          8.22         4.08 o                         
  -9   8  11         21.39         21.21         4.08 o                         
  -8   8  11         54.39         47.57         4.87 o                         
  -7   8  11         43.07         48.74         3.89 o                         
  -6   8  11          2.65          2.61         2.75 o                         
  -5   8  11         81.18         80.79         5.60 o                         
  -4   8  11        623.82        592.57        15.22 o                         
  -3   8  11        295.82        273.20        16.82 o                         
  -2   8  11        131.15        147.77         6.89 o                         
  -1   8  11        136.72        115.93         5.19 o                         
   0   8  11         57.87         53.28         4.79 o                         
   1   8  11         18.61         19.31         3.69 o                         
   2   8  11        353.28        306.99        10.26 o                         
   3   8  11         69.45         74.23         5.86 o                         
   4   8  11         16.12         18.61         4.20 o                         
   5   8  11         15.31         22.88         4.69 o                         
   6   8  11          0.37          4.76         3.97 o                         
   7   8  11         24.61         16.18         7.66 o                         
 -12   9  11          5.36         10.22         7.66 o                         
 -11   9  11          0.75          0.85         4.82 o                         
 -10   9  11         38.92         45.50         5.36 o                         
  -9   9  11          0.17          1.99         3.44 o                         
  -8   9  11          3.72          1.99         2.95 o                         
  -7   9  11         16.97         17.08         3.02 o                         
  -6   9  11         16.89         13.91         3.09 o                         
  -5   9  11         50.68         43.88         4.56 o                         
  -4   9  11        228.73        235.20         8.74 o                         
  -3   9  11       1234.73       1203.66        26.65 o                         
  -2   9  11        310.61        301.24         9.77 o                         
  -1   9  11         47.63         48.44         4.47 o                         
   0   9  11        292.04        246.13         8.68 o                         
   1   9  11        406.37        385.11        11.77 o                         
   2   9  11        196.94        179.38         7.89 o                         
   3   9  11         38.23         45.77         5.19 o                         
   4   9  11        165.07        165.23         8.46 o                         
   5   9  11          2.75          1.64         3.78 o                         
   6   9  11        109.38        117.07         7.74 o                         
   7   9  11         46.44         27.25        11.07 o                         
 -11  10  11          0.89          1.08         4.49 o                         
 -10  10  11          0.44         -3.88         3.88 o                         
  -9  10  11          4.55         -0.85         3.44 o                         
  -8  10  11         40.05         37.15         4.94 o                         
  -7  10  11          0.04          1.63         2.50 o                         
  -6  10  11         95.48        100.20         6.24 o                         
  -5  10  11        185.07        193.83         8.08 o                         
  -4  10  11         40.18         44.80         4.47 o                         
  -3  10  11       1240.24       1240.66        29.53 o                         
  -2  10  11          0.46          2.96         2.69 o                         
  -1  10  11         19.89         24.64         4.63 o                         
   0  10  11          3.81          1.57         4.38 o                         
   1  10  11         28.66         18.24         3.78 o                         
   2  10  11          4.14          3.83         3.27 o                         
   3  10  11          8.20          3.68         3.53 o                         
   4  10  11        158.94        135.50         7.67 o                         
   5  10  11         36.21         42.59         8.83 o                         
   6  10  11        224.07        231.39        10.38 o                         
   7  10  11        148.51        145.62        17.88 o
[truncated: 112,267 more chars]
